# Supplementary material for: Genome‐wide characterization of Phytophthora infestans metabolism: a systems biology approach
Source: Mol Plant Pathol. 2018 Jan 30;19(6):1403–13. doi: 10.1111/mpp.12623 (PMC6638193; doi:10.1111/mpp.12623)
Supplement: Supplementary file 5 — Table S1 Properties of all reactions in the Phytophthora infestans model. [file MPP-19-1403-s005.xlsx]

## Sheet: Legend
Supplementary Table S1. Properties of all reactions in the Phytophthora infestans metabolic model. This sheet lists the contents of each column shown in sheet 2. For an explanation of the KEGG pathway identifiers shown in column R of sheet 2 we refer to sheet 3 that lists the KEGG pathways and their IDs.
Column	Descriptions
id	KEGG reaction identifier
uid	KEGG reaction identifier with compartment, for uniqueness in the model
compartment	Compartment (c: cytosol, m: mitochondria, e: extracellular space, p: peroxisome, r: E.R., g: Golgi complex, v: vacuole)
flux	Flux value in the optimal flux distribution
reversible	Reversible
gapsolution	Whether this reaction was added as a gapsolution
transport	Whether this reaction is a transport reaction
exchange	Whether this reaction is an exchange reaction
blocked	Wheter the reaction is blocked or not (can carry flux)
MY	Reaction presence / absence in the mycelium model
SP	Reaction presence / absence in the sporangia model
ZO	Reaction presence / absence in the zoospore model
GC	Reaction presence / absence in the germinating cyst model
essential	Reaction is essential
SGD	Reaction can be disabled by an SGD
genes	P. infestans gene IDs
formula	Biochemical formula
pathways	KEGG pathway IDs associated to this reaction

## Sheet: Data
id	uid	compartment	flux	reversible	gapsolution	transport	exchange	blocked	MY	SP	ZO	GC	essential	SGD	genes	formula	pathways
Biomass	Biomass	c	13.9718	1	0	0	1	0	1	1	1	1	0	0	NA	NADH + GTP + CoA + NADPH + L-Glutamate + L-Tyrosine + L-Cysteine + ATP + dGTP + L-Methionine + L-Glutamine + L-Serine + L-Lysine + dCTP + L-Aspartate + Glycine + L-Arginine + L-Alanine + dATP + L-Leucine + L-Tryptophan + L-Threonine + L-Histidine + L-Asparagine + L-Valine + dTTP + L-Isoleucine + FADH2 + L-Proline + L-Phenylalanine + dUTP =>	NA
EXC_DRAIN_C00042	EXC_DRAIN_C00042_c	c	274.541	1	0	0	1	0	1	1	1	1	1	0	NA	Succinate <=>	NA
EXC_DRAIN_C00054	EXC_DRAIN_C00054_c	c	651.823	1	0	0	1	0	1	1	1	1	1	0	NA	Adenosine 3',5'-bisphosphate <=>	NA
EXC_DRAIN_C00060	EXC_DRAIN_C00060_c	c	791.213	0	0	0	1	0	1	1	1	1	1	0	NA	=> Carboxylate	NA
EXC_DRAIN_C00080	EXC_DRAIN_C00080_c	c	0	0	0	0	1	0	1	1	1	0	0	0	NA	=> H+	NA
EXC_DRAIN_C00229	EXC_DRAIN_C00229_c	c	376.12	0	0	0	1	0	1	1	1	1	1	0	NA	=> Acyl-carrier protein	NA
EXC_DRAIN_C00996	EXC_DRAIN_C00996_c	c	0	0	0	0	1	1	0	0	0	0	0	0	NA	=> Ferricytochrome b5	NA
EXC_DRAIN_C01134	EXC_DRAIN_C01134_m	c	362.149	1	0	0	1	0	1	1	1	1	1	0	NA	Pantetheine 4'-phosphate <=>	NA
EXC_DRAIN_C01267	EXC_DRAIN_C01267_c	c	208.459	1	0	0	1	0	1	1	1	1	1	0	NA	3-(Imidazol-4-yl)-2-oxopropyl phosphate <=>	NA
EXC_DRAIN_C03373	EXC_DRAIN_C03373_m	c	222.431	1	0	0	1	0	1	1	1	1	1	0	NA	Aminoimidazole ribotide <=>	NA
EXC_DRAIN_C03688	EXC_DRAIN_C03688_c	c	376.12	1	0	0	1	0	1	1	1	1	1	0	NA	Apo-[acyl-carrier-protein] <=>	NA
EXC_IN_C00001	EXC_IN_C00001_c	c	0	0	0	0	1	0	0	1	0	0	0	0	NA	=> H2O	NA
EXC_IN_C00007	EXC_IN_C00007_c	c	37.6768	0	0	0	1	0	1	1	1	1	1	0	NA	=> Oxygen	NA
EXC_IN_C00009	EXC_IN_C00009_c	c	455.104	0	0	0	1	0	1	0	1	0	1	0	NA	=> Orthophosphate	NA
EXC_IN_C00014	EXC_IN_C00014_c	c	629.987	0	0	0	1	0	1	1	1	1	1	0	NA	=> Ammonia	NA
EXC_IN_C00031	EXC_IN_C00031_c	c	0	0	0	0	1	0	1	1	1	1	0	0	NA	=> D-Glucose	NA
EXC_IN_C00059	EXC_IN_C00059_c	c	27.9436	0	0	0	1	0	1	1	1	1	1	0	NA	=> Sulfate	NA
EXC_IN_C00378	EXC_IN_C00378_c	c	0	0	0	0	1	1	0	0	0	0	0	0	NA	=> Thiamine	NA
Lipids	Lipids	c	37.6768	1	0	0	1	0	1	1	1	1	0	0	NA	Phosphatidylcholine + Phosphatidate + Arachidonate + Phosphatidylethanolamine + 1-Phosphatidyl-D-myo-inositol + Linoleate + Hexadecanoic acid + Phosphatidylglycerol + Cardiolipin + (9Z)-Octadecenoic acid + Triacylglycerol + Phosphatidylserine =>	NA
R00006	R00006_c	c	0	0	0	0	0	0	1	1	1	1	0	1	PITG_03410	CO2 + 2-Acetolactate => 2 Pyruvate	00770
R00006	R00006_m	m	0	0	0	0	0	0	1	1	1	1	0	0	PITG_02740	CO2 + 2-Acetolactate => 2 Pyruvate	00770
R00008	R00008_c	c	0	0	0	0	0	1	0	0	0	0	0	0	PITG_08766|PITG_08769	Parapyruvate => 2 Pyruvate	NA
R00009	R00009_p	p	0	0	0	0	0	0	1	1	1	1	0	0	PITG_15248|PITG_15292	2 Hydrogen peroxide => 2 H2O + Oxygen	00630
R00010	R00010_e	e	0	0	0	0	0	1	0	0	0	0	0	0	PITG_21660|PITG_06820|PITG_06808	H2O + alpha,alpha-Trehalose => 2 D-Glucose	00500
R00014	R00014_m	m	0	0	0	0	0	0	1	1	1	1	0	0	PITG_02740|PITG_19161|PITG_03277	Pyruvate + Thiamin diphosphate => CO2 + 2-(alpha-Hydroxyethyl)thiamine diphosphate	00010|00020|00620
R00014	R00014_c	c	27.9436	0	0	0	0	0	1	1	1	1	0	1	PITG_03410	Pyruvate + Thiamin diphosphate => CO2 + 2-(alpha-Hydroxyethyl)thiamine diphosphate	00010|00020|00620
R00019	R00019_c	c	0	1	0	0	0	1	0	0	0	0	0	0	PITG_12265	2 H+ + 2 Reduced ferredoxin <=> 2 Oxidized ferredoxin + Hydrogen	NA
R00021	R00021_c	c	209.897	0	0	0	0	0	1	1	0	1	0	0	PITG_16280|PITG_12037	2 L-Glutamate + 2 Oxidized ferredoxin => 2 H+ + 2-Oxoglutarate + L-Glutamine + 2 Reduced ferredoxin	00630|00910
R00025	R00025_c	c	0	0	0	0	0	1	0	0	0	0	0	0	PITG_05196	Oxygen + Reduced FMN + Ethylnitronate => H2O + Acetaldehyde + FMN + Nitrite	00910
R00026	R00026_e	e	0	0	0	0	0	1	0	0	0	0	0	0	PITG_18069|PITG_17546|PITG_16558|PITG_03135|PITG_15905|PITG_03141|PITG_05066|PITG_03140|PITG_01399|PITG_22095|PITG_03213|PITG_03411|PITG_03136	H2O + Cellobiose => 2 beta-D-Glucose	00500
R00026	R00026_p	p	0	0	0	0	0	1	0	0	0	0	0	0	PITG_01484|PITG_01462	H2O + Cellobiose => 2 beta-D-Glucose	00500
R00026	R00026_r	r	0	0	0	0	0	1	0	0	0	0	0	0	PITG_01431|PITG_01391|PITG_01430	H2O + Cellobiose => 2 beta-D-Glucose	00500
R00026	R00026_c	c	0	0	0	0	0	1	0	0	0	0	0	0	PITG_18230|PITG_15791|PITG_18209|PITG_01396|PITG_01397|PITG_01395|PITG_01398|PITG_18208|PITG_18231|PITG_15790	H2O + Cellobiose => 2 beta-D-Glucose	00500
R00028	R00028_e	e	0	0	0	0	0	1	0	0	0	0	0	0	PITG_10846|PITG_13582	H2O + Maltose => 2 alpha-D-Glucose	00500
R00036	R00036_c	c	0	0	0	0	0	1	0	0	0	0	0	0	PITG_13832	2 5-Aminolevulinate => 2 H2O + Porphobilinogen	00860
R00066	R00066_c	c	13.9718	0	0	0	0	0	1	1	1	1	1	1	PITG_16024	2 6,7-Dimethyl-8-(D-ribityl)lumazine => Riboflavin + 5-Amino-6-(1-D-ribitylamino)uracil	00740
R00068	R00068_e	e	0	0	0	0	0	1	0	0	0	0	0	0	PITG_17302|PITG_17303|PITG_17323	Oxygen + 2 Ascorbate => 2 H2O + 2 Dehydroascorbate	00053
R00078	R00078_m	m	0	0	0	0	0	1	0	0	0	0	0	0	PITG_01287	4 H+ + Oxygen + 4 Fe2+ => 2 H2O + 4 Fe3+	00860
R00084	R00084_c	c	0	0	0	0	0	1	0	0	0	0	0	0	PITG_12930	H2O + 4 Porphobilinogen => 4 Ammonia + Hydroxymethylbilane	00860
R00086	R00086_c	c	0	0	0	0	0	0	1	1	1	1	0	0	PITG_17127|PITG_22124|PITG_05537|PITG_17129|PITG_13135|PITG_03295	H2O + ATP => Orthophosphate + ADP	00230
R00086	R00086_e	e	0	0	0	0	0	1	0	0	0	0	0	0	PITG_13412	H2O + ATP => ADP + Orthophosphate	00230
R00086	R00086_g	g	0	0	0	0	0	0	1	1	1	1	0	0	PITG_17127|PITG_22124|PITG_17129|PITG_03295	H2O + ATP => ADP + Orthophosphate	00230
R00089	R00089_c	c	0	0	0	0	0	0	0	1	1	1	0	0	PITG_10287|PITG_09926|PITG_04122|PITG_07126	ATP => Diphosphate + 3',5'-Cyclic AMP	00230
R00093	R00093_c	c	0	0	0	0	0	0	1	1	1	1	0	0	PITG_16280|PITG_12037|PITG_07380	NAD+ + 2 L-Glutamate => H+ + NADH + 2-Oxoglutarate + L-Glutamine	00250|00910
R00094	R00094_c	c	0	1	0	0	0	0	1	1	1	1	0	0	PITG_13427|PITG_14083	NAD+ + 2 Glutathione <=> H+ + NADH + Glutathione disulfide	NA
R00100	R00100_m	m	0	0	0	0	0	1	0	0	0	0	0	0	PITG_15873|PITG_19023|PITG_12228	NADH + 2 Ferricytochrome b5 => H+ + NAD+ + 2 Ferrocytochrome b5	00520
R00100	R00100_c	c	37.6768	0	0	0	0	0	1	1	1	1	1	0	PITG_14155|PITG_15873	NADH + 2 Ferricytochrome b5 => H+ + NAD+ + 2 Ferrocytochrome b5	00520
R00104	R00104_c	c	13.9718	0	0	0	0	0	1	1	1	1	1	1	PITG_02750	NAD+ + ATP => NADP+ + ADP	00760
R00111	R00111_c	c	0	0	0	0	0	0	0	0	1	1	0	0	PITG_12960	H+ + 2 Oxygen + NADPH + 2 N(omega)-Hydroxyarginine => 2 H2O + NADP+ + 2 L-Citrulline + 2 Nitric oxide	00330
R00114	R00114_c	c	0	0	0	0	0	0	1	1	1	1	0	0	PITG_16280|PITG_12037|PITG_07380	NADP+ + 2 L-Glutamate => H+ + 2-Oxoglutarate + NADPH + L-Glutamine	00250|00910
R00115	R00115_c	c	0	0	0	0	0	0	1	1	1	1	0	0	PITG_13427|PITG_14083	NADP+ + 2 Glutathione => H+ + NADPH + Glutathione disulfide	00480
R00122	R00122_e	e	0	0	0	0	0	1	0	0	0	0	0	0	PITG_13412	H2O + ADP => Orthophosphate + AMP	00230
R00125	R00125_v	v	0	0	0	0	0	0	1	0	0	1	0	0	PITG_01336	P1,P4-Bis(5'-adenosyl)tetraphosphate + H2O => 2 ADP	00230
R00126	R00126_c	c	0	0	0	0	0	0	1	0	0	1	0	0	PITG_04885	ATP + ADP => Orthophosphate + P1,P4-Bis(5'-adenosyl)tetraphosphate	00230
R00127	R00127_c	c	-979.597	1	0	0	0	0	1	1	1	1	1	0	PITG_03296|PITG_20775|PITG_12465|PITG_18373|PITG_18377	AMP + ATP <=> 2 ADP	00230
R00130	R00130_c	c	637.851	0	0	0	0	0	1	1	1	1	1	1	PITG_01235	ATP + Dephospho-CoA => CoA + ADP	00770
R00131	R00131_c	c	0	0	0	0	0	0	1	0	0	1	0	0	PITG_00636	H2O + Urea => CO2 + 2 Ammonia	00220|00230
R00132	R00132_m	m	0	1	0	0	0	1	0	0	0	0	0	0	PITG_17844|PITG_01908	Carbonic acid <=> H2O + CO2	NA
R00132	R00132_c	c	0	1	0	0	0	1	0	0	0	0	0	0	PITG_21981|PITG_00674|PITG_00682|PITG_00673|PITG_08497|PITG_18284	Carbonic acid <=> H2O + CO2	NA
R00132	R00132_e	e	0	1	0	0	0	1	0	0	0	0	0	0	PITG_21980|PITG_17842|PITG_17837|PITG_17848|PITG_14412|PITG_17846	Carbonic acid <=> H2O + CO2	NA
R00137	R00137_c	c	0	1	0	0	0	0	1	1	1	1	0	0	PITG_01297|PITG_06147	ATP + Nicotinamide D-ribonucleotide <=> NAD+ + Diphosphate	00760
R00149	R00149_m	m	0	0	0	0	0	0	1	1	1	1	0	0	PITG_03098	H2O + Ammonia + CO2 + 2 ATP => Orthophosphate + 2 ADP + Carbamoyl phosphate	00220|00250|00910
R00149	R00149_c	c	41.9154	0	0	0	0	0	1	1	1	1	0	0	PITG_10454|PITG_10452	H2O + CO2 + Ammonia + 2 ATP => Orthophosphate + 2 ADP + Carbamoyl phosphate	00220|00250|00910
R00155	R00155_e	e	0	0	0	0	0	1	0	0	0	0	0	0	PITG_13412	H2O + UDP => Orthophosphate + UMP	00240
R00155	R00155_c	c	0	0	0	0	0	0	1	1	1	1	0	0	PITG_20792	H2O + UDP => Orthophosphate + UMP	00240
R00156	R00156_c	c	0	1	0	0	0	0	1	1	1	1	0	0	PITG_10077|PITG_03296|PITG_09596|PITG_03634|PITG_09092|PITG_08761	UDP + ATP <=> ADP + UTP	00240
R00157	R00157_m	m	0	1	0	0	0	1	0	0	0	0	0	0	PITG_03067|PITG_21579	UTP + AMP <=> ADP + UDP	NA
R00158	R00158_m	m	0	1	0	0	0	1	0	0	0	0	0	0	PITG_10519	ATP + UMP <=> ADP + UDP	00240
R00158	R00158_c	c	0	1	0	0	0	0	1	1	1	1	0	1	PITG_00765	ATP + UMP <=> UDP + ADP	00240
R00159	R00159_e	e	0	0	0	0	0	1	0	0	0	0	0	0	PITG_13412	H2O + UTP => Orthophosphate + UDP	00240
R00161	R00161_c	c	13.9718	0	0	0	0	0	1	1	1	1	1	1	PITG_02503	ATP + FMN => Diphosphate + FAD	00740
R00173	R00173_c	c	0	0	0	0	0	0	1	0	0	0	0	0	PITG_14976|PITG_06874	H2O + Pyridoxal phosphate => Orthophosphate + Pyridoxal	00750
R00174	R00174_c	c	0	0	0	0	0	0	1	0	0	0	0	0	PITG_17330	ATP + Pyridoxal => ADP + Pyridoxal phosphate	00750
R00177	R00177_c	c	0	0	0	0	0	1	0	0	0	0	0	0	PITG_17516	Diphosphate + Orthophosphate + S-Adenosyl-L-methionine => H2O + ATP + L-Methionine	00270
R00178	R00178_c	c	0	0	0	0	0	1	0	0	0	0	0	0	PITG_01062	H+ + S-Adenosyl-L-methionine => CO2 + S-Adenosylmethioninamine	00270|00330
R00181	R00181_c	c	41.9154	0	0	0	0	0	1	0	0	1	0	0	PITG_09273	H2O + AMP => Ammonia + IMP	00230
R00183	R00183_c	c	0	0	0	0	0	0	1	1	0	1	0	1	PITG_06352	H2O + AMP => Orthophosphate + Adenosine	00230
R00183	R00183_e	e	0	0	0	0	0	1	0	0	0	0	0	0	PITG_14123|PITG_13491	H2O + AMP => Orthophosphate + Adenosine	00230
R00185	R00185_c	c	-699.641	1	0	0	0	0	1	1	1	1	0	0	PITG_13265	Adenosine + ATP <=> AMP + ADP	00230
R00190	R00190_c	c	314.33	1	0	0	0	0	1	1	1	1	0	0	PITG_21127|PITG_16856|PITG_00211	Diphosphate + AMP <=> 5-Phospho-alpha-D-ribose 1-diphosphate + Adenine	00230
R00191	R00191_c	c	0	0	0	0	0	0	0	1	1	1	0	0	PITG_02204|PITG_17906|PITG_08933|PITG_00491|PITG_17975|PITG_00845|PITG_03830|PITG_08702|PITG_00496|PITG_12950|PITG_00167	H2O + 3',5'-Cyclic AMP => AMP	00230
R00192	R00192_c	c	0	0	0	0	0	1	0	0	0	0	0	0	PITG_10198	H2O + S-Adenosyl-L-homocysteine => L-Homocysteine + Adenosine	00270
R00197	R00197_m	m	0	0	0	0	0	1	0	0	0	0	0	0	PITG_05553|PITG_05555|PITG_05556	2 Ferricytochrome c + (R)-Lactate => 2 H+ + Pyruvate + 2 Ferrocytochrome c	00620
R00200	R00200_c	c	0	0	0	0	0	0	1	1	1	1	0	0	PITG_09393|PITG_09400|PITG_02757|PITG_07405|PITG_09394	ATP + Pyruvate => ADP + Phosphoenolpyruvate	00010|00230|00620
R00203	R00203_m	m	0	0	0	0	0	0	1	1	1	1	0	0	PITG_03466	H2O + NAD+ + Methylglyoxal => H+ + NADH + Pyruvate	00620
R00203	R00203_c	c	0	0	0	0	0	0	1	1	1	1	0	0	PITG_03464	NAD+ + H2O + Methylglyoxal => H+ + NADH + Pyruvate	00620
R00206	R00206_c	c	0	0	0	0	0	0	0	0	0	0	0	0	PITG_03721|PITG_03724	Orthophosphate + ATP + Pyruvate => Diphosphate + AMP + Phosphoenolpyruvate	00620
R00214	R00214_m	m	0	1	0	0	0	0	1	1	1	1	0	0	PITG_11065	NAD+ + (S)-Malate <=> H+ + NADH + Pyruvate + CO2	00620
R00216	R00216_c	c	260.821	1	0	0	0	0	1	1	1	1	0	0	PITG_17753	NADP+ + (S)-Malate <=> H+ + CO2 + NADPH + Pyruvate	00620
R00216	R00216_m	m	-468.154	1	0	0	0	0	1	1	1	1	0	0	PITG_11065	NADP+ + (S)-Malate <=> H+ + NADPH + Pyruvate + CO2	00620
R00220	R00220_m	m	-13.9718	1	0	0	0	0	1	1	1	1	0	0	PITG_08022|PITG_00163|PITG_07283	L-Serine <=> Ammonia + Pyruvate	00260
R00226	R00226_m	m	0	0	0	0	0	0	1	1	1	1	0	0	PITG_02740	CO2 + (S)-2-Acetolactate => 2 Pyruvate	00290|00650
R00226	R00226_c	c	0	0	0	0	0	0	1	1	1	1	0	1	PITG_03410	CO2 + (S)-2-Acetolactate => 2 Pyruvate	00290|00650
R00230	R00230_m	m	0	1	0	0	0	1	0	0	0	0	0	0	PITG_15243|PITG_15242	Orthophosphate + Acetyl-CoA <=> CoA + Acetyl phosphate	00430|00620
R00233	R00233_c	c	0	0	0	0	0	0	1	1	1	1	0	0	PITG_07145|PITG_17071	Malonyl-CoA => CO2 + Acetyl-CoA	00410|00640
R00235	R00235_m	m	0	0	0	0	0	0	1	1	1	1	0	0	PITG_00720|PITG_00721|PITG_00719	ATP + CoA + Acetate => Diphosphate + Acetyl-CoA + AMP	00010
R00236	R00236_m	m	0	1	0	0	0	0	1	1	1	1	0	0	PITG_00720|PITG_00721|PITG_00719	CoA + Acetyl adenylate <=> Acetyl-CoA + AMP	00620
R00238	R00238_c	c	13.9718	1	0	0	0	0	1	1	1	1	1	1	PITG_01783	2 Acetyl-CoA <=> CoA + Acetoacetyl-CoA	00071|00072|00280|00310|00380|00620|00630|00640|00650|00900
R00239	R00239_c	c	0	0	0	0	0	1	0	0	0	0	0	0	PITG_12161|PITG_02973	L-Glutamate + ATP => ADP + L-Glutamyl 5-phosphate	00330
R00243	R00243_c	c	0	1	0	0	0	0	1	1	1	1	0	0	PITG_11116|PITG_11926|PITG_08802	NAD+ + H2O + L-Glutamate <=> H+ + NADH + 2-Oxoglutarate + Ammonia	00220|00250|00430|00910
R00245	R00245_c	c	-13.9718	1	0	0	0	0	1	1	1	1	1	1	PITG_00034	NAD+ + H2O + L-Glutamate 5-semialdehyde <=> H+ + NADH + L-Glutamate	00330
R00248	R00248_c	c	-298.636	1	0	0	0	0	1	1	1	1	0	0	PITG_16280|PITG_12037|PITG_07380|PITG_07671	H2O + NADP+ + L-Glutamate <=> H+ + 2-Oxoglutarate + NADPH + Ammonia	00220|00250|00910
R00251	R00251_c	c	0	0	0	0	0	1	0	0	0	0	0	0	PITG_02344	2 H2O + ATP + Pidolic acid => L-Glutamate + Orthophosphate + ADP	00480
R00253	R00253_e	e	0	0	0	0	0	1	0	0	0	0	0	0	PITG_14180	ATP + Ammonia + L-Glutamate => ADP + Orthophosphate + L-Glutamine	00220|00250|00630|00910
R00253	R00253_c	c	68.4212	0	0	0	0	0	1	1	0	1	0	0	PITG_14179	L-Glutamate + Ammonia + ATP => Orthophosphate + ADP + L-Glutamine	00220|00250|00630|00910
R00256	R00256_m	m	0	0	0	0	0	0	1	1	1	1	0	0	PITG_03098|PITG_09220	H2O + L-Glutamine => L-Glutamate + Ammonia	00220|00250
R00256	R00256_c	c	0	0	0	0	0	0	1	1	1	1	0	0	PITG_10454|PITG_10452|PITG_03163	H2O + L-Glutamine => L-Glutamate + Ammonia	00220|00250
R00257	R00257_c	c	27.9436	0	0	0	0	0	1	1	1	1	1	1	PITG_05520	H2O + ATP + L-Glutamine + Deamino-NAD+ => NAD+ + Diphosphate + L-Glutamate + AMP	00760
R00258	R00258_m	m	0	0	0	0	0	0	1	1	1	1	0	0	PITG_03593|PITG_03599	2-Oxoglutarate + L-Alanine => L-Glutamate + Pyruvate	00220|00250
R00259	R00259_m	m	0	0	0	0	0	0	1	1	1	1	0	0	PITG_04698	L-Glutamate + Acetyl-CoA => CoA + N-Acetyl-L-glutamate	00220
R00259	R00259_c	c	0	0	0	0	0	0	1	0	0	1	0	0	PITG_01564	L-Glutamate + Acetyl-CoA => CoA + N-Acetyl-L-glutamate	00220
R00261	R00261_c	c	0	0	0	0	0	0	1	1	1	1	0	1	PITG_02594	L-Glutamate => CO2 + 4-Aminobutanoate	00250|00650
R00264	R00264_m	m	0	0	0	0	0	1	0	0	0	0	0	0	PITG_18012|PITG_10940	H2O + NADP+ + 2,5-Dioxopentanoate => H+ + NADPH + 2-Oxoglutarate	00040|00053
R00267	R00267_m	m	0	0	0	0	0	0	1	1	1	1	0	0	PITG_23158	NADP+ + Isocitrate => H+ + NADPH + 2-Oxoglutarate + CO2	00480
R00267	R00267_c	c	60.8538	0	0	0	0	0	1	1	1	1	0	0	PITG_07056	NADP+ + Isocitrate => H+ + 2-Oxoglutarate + CO2 + NADPH	00480
R00268	R00268_m	m	0	1	0	0	0	0	1	1	1	1	0	0	PITG_23158	Oxalosuccinate <=> 2-Oxoglutarate + CO2	00020
R00268	R00268_c	c	0	1	0	0	0	0	1	1	1	1	0	0	PITG_07056	Oxalosuccinate <=> 2-Oxoglutarate + CO2	00020
R00269	R00269_c	c	0	0	0	0	0	1	0	0	0	0	0	0	PITG_05539	H2O + 2-Oxoglutaramate => 2-Oxoglutarate + Ammonia	00250
R00286	R00286_c	c	0	1	0	0	0	1	0	0	0	0	0	0	PITG_18375	2 NAD+ + H2O + UDP-glucose <=> 2 H+ + 2 NADH + UDP-glucuronate	00040|00053|00500|00520
R00289	R00289_c	c	0	0	0	0	0	1	0	0	0	0	0	0	PITG_10315|PITG_16359	UTP + D-Glucose 1-phosphate => Diphosphate + UDP-glucose	00040|00052|00500|00520
R00293	R00293_c	c	0	0	0	0	0	1	0	0	0	0	0	0	PITG_13486	UDP-glucose => H2O + UDP-4-dehydro-6-deoxy-D-glucose	00520
R00299	R00299_c	c	0	0	0	0	0	0	1	1	1	1	0	0	PITG_06019|PITG_06015|PITG_06016|PITG_21313|PITG_06021|PITG_06022	D-Glucose + ATP => ADP + D-Glucose 6-phosphate	NA
R00305	R00305_e	e	0	0	0	0	0	1	0	0	0	0	0	0	PITG_07948	D-Glucose + Quinone => D-Glucono-1,5-lactone + p-Hydroquinone	00030
R00310	R00310_c	c	0	0	0	0	0	1	0	0	0	0	0	0	PITG_14808	Fe2+ + Protoporphyrin => 2 H+ + Heme	00860
R00316	R00316_m	m	0	1	0	0	0	0	1	1	1	1	0	0	PITG_00720|PITG_00721|PITG_00719	ATP + Acetate <=> Diphosphate + Acetyl adenylate	00620
R00328	R00328_e	e	0	0	0	0	0	1	0	0	0	0	0	0	PITG_13412	H2O + GDP => Orthophosphate + GMP	00230
R00328	R00328_c	c	0	0	0	0	0	0	1	1	1	1	0	0	PITG_20792	H2O + GDP => GMP + Orthophosphate	00230
R00330	R00330_c	c	-75.3536	1	0	0	0	0	1	1	1	1	0	0	PITG_10077|PITG_03296|PITG_09596|PITG_03634|PITG_09092|PITG_08761	GDP + ATP <=> GTP + ADP	00230
R00332	R00332_c	c	0	1	0	0	0	0	1	1	0	1	0	1	PITG_11013	GMP + ATP <=> GDP + ADP	00230
R00333	R00333_m	m	0	1	0	0	0	1	0	0	0	0	0	0	PITG_03067|PITG_21579	AMP + Nucleoside triphosphate <=> ADP + NDP	00230
R00335	R00335_e	e	0	0	0	0	0	1	0	0	0	0	0	0	PITG_13412	H2O + GTP => Orthophosphate + GDP	00230
R00341	R00341_c	c	0	0	0	0	0	0	1	1	1	1	0	0	PITG_11189|PITG_10210	ATP + Oxaloacetate => CO2 + ADP + Phosphoenolpyruvate	00010|00020|00620
R00342	R00342_m	m	-128.471	1	0	0	0	0	1	1	0	1	0	0	PITG_13614	NAD+ + (S)-Malate <=> H+ + NADH + Oxaloacetate	00020|00620|00630
R00342	R00342_c	c	85.4292	1	0	0	0	0	1	1	0	1	0	0	PITG_15476	NAD+ + (S)-Malate <=> H+ + NADH + Oxaloacetate	00020|00620|00630
R00344	R00344_m	m	0	0	0	0	0	0	1	1	1	1	0	0	PITG_06448|PITG_06449	Pyruvate + ATP + HCO3- => Orthophosphate + ADP + Oxaloacetate	00020|00620
R00348	R00348_c	c	0	0	0	0	0	1	0	0	0	0	0	0	PITG_05539	H2O + 2-Oxosuccinamate => Ammonia + Oxaloacetate	00250
R00350	R00350_c	c	0	0	0	0	0	1	0	0	0	0	0	0	PITG_08766|PITG_08769	4-Carboxy-4-hydroxy-2-oxoadipate => Pyruvate + Oxaloacetate	NA
R00351	R00351_m	m	-110.652	1	0	0	0	0	1	1	1	1	0	0	PITG_02049	CoA + Citrate <=> H2O + Acetyl-CoA + Oxaloacetate	00020|00630
R00352	R00352_c	c	-177.861	1	0	0	0	0	1	1	1	1	0	0	PITG_18720	CoA + ATP + Citrate <=> Orthophosphate + ADP + Acetyl-CoA + Oxaloacetate	00020
R00353	R00353_c	c	331.551	1	0	0	0	0	1	1	1	1	0	0	PITG_20125	Pyruvate + Malonyl-CoA <=> Acetyl-CoA + Oxaloacetate	00640
R00355	R00355_c	c	0.00400361	0	0	0	0	0	1	1	1	1	0	0	PITG_03755	2-Oxoglutarate + L-Aspartate => L-Glutamate + Oxaloacetate	00220|00250
R00355	R00355_m	m	0	0	0	0	0	0	1	1	0	1	0	0	PITG_02256	2-Oxoglutarate + L-Aspartate => L-Glutamate + Oxaloacetate	00220|00250
R00357	R00357_c	c	0	0	0	0	0	0	1	0	1	1	0	0	PITG_16480	Oxygen + H2O + L-Aspartate => Hydrogen peroxide + Ammonia + Oxaloacetate	00250
R00359	R00359_p	p	0	0	0	0	0	1	0	0	0	0	0	0	PITG_08135	H2O + Oxygen + D-Aspartate => Hydrogen peroxide + Ammonia + Oxaloacetate	00250
R00366	R00366_p	p	0	0	0	0	0	0	1	1	1	1	0	0	PITG_08135	H2O + Oxygen + Glycine => Hydrogen peroxide + Glyoxylate + Ammonia	00260
R00369	R00369_p	p	0	0	0	0	0	0	1	1	1	1	0	0	PITG_06216|PITG_11474	Glyoxylate + L-Alanine => Glycine + Pyruvate	00250
R00369	R00369_m	m	0	0	0	0	0	0	1	1	1	1	0	0	PITG_03593|PITG_03599	L-Alanine + Glyoxylate => Pyruvate + Glycine	00250
R00371	R00371_c	c	139.718	1	0	0	0	0	1	1	1	1	0	0	PITG_03685	Acetyl-CoA + Glycine <=> CoA + L-2-Amino-3-oxobutanoic acid	00260
R00371	R00371_r	r	0	1	0	0	0	0	1	1	1	1	0	0	PITG_03685	Acetyl-CoA + Glycine <=> CoA + L-2-Amino-3-oxobutanoic acid	00260
R00372	R00372_p	p	-139.984	1	0	0	0	0	1	1	1	1	0	0	PITG_06216|PITG_11474	Glycine + 2-Oxoglutarate <=> L-Glutamate + Glyoxylate	00260|00630
R00372	R00372_m	m	-101.647	1	0	0	0	0	1	1	1	1	0	0	PITG_03593|PITG_03599	2-Oxoglutarate + Glycine <=> L-Glutamate + Glyoxylate	00260|00630
R00383	R00383_r	r	-791.213	1	1	0	0	0	1	1	1	1	1	0	NA	H2O + Acyl-CoA <=> CoA + Carboxylate	NA
R00391	R00391_m	m	0	0	0	0	0	0	1	1	1	1	0	0	PITG_07197	Acetyl-CoA + Acyl-CoA => CoA + 3-Oxoacyl-CoA	00062
R00391	R00391_p	p	0	0	0	0	0	0	1	1	1	1	0	0	PITG_01208	Acetyl-CoA + Acyl-CoA => CoA + 3-Oxoacyl-CoA	00062
R00409	R00409_c	c	0	1	0	0	0	1	0	0	0	0	0	0	PITG_19865	(2S,3R)-3-Hydroxybutane-1,2,3-tricarboxylate <=> Succinate + Pyruvate	00640
R00410	R00410_m	m	-98.3305	1	0	0	0	0	1	1	0	1	0	0	PITG_21128|PITG_10573	Succinyl-CoA + Acetoacetate <=> Succinate + Acetoacetyl-CoA	00072|00280|00650
R00416	R00416_c	c	0	0	0	0	0	1	0	0	0	0	0	0	PITG_03027	UTP + N-Acetyl-alpha-D-glucosamine 1-phosphate => Diphosphate + UDP-N-acetyl-alpha-D-glucosamine	00520
R00418	R00418_c	c	0	0	0	0	0	1	0	0	0	0	0	0	PITG_22319|PITG_05617|PITG_05616	UDP-N-acetyl-alpha-D-glucosamine => UDP-N-acetyl-D-galactosamine	00520
R00418	R00418_g	g	0	0	0	0	0	1	0	0	0	0	0	0	PITG_22319|PITG_05617	UDP-N-acetyl-alpha-D-glucosamine => UDP-N-acetyl-D-galactosamine	00520
R00425	R00425_c	c	13.9718	0	0	0	0	0	1	1	1	1	1	0	PITG_14918|PITG_09579|PITG_14920|PITG_09637	3 H2O + GTP => Diphosphate + 2,5-Diamino-6-(5-phospho-D-ribosylamino)pyrimidin-4(3H)-one + Formate	00740
R00426	R00426_c	c	0	0	0	0	0	0	1	1	1	1	0	0	PITG_03601	H2O + GTP => GMP + Diphosphate	00230
R00428	R00428_c	c	0	0	0	0	0	1	0	0	0	0	0	0	PITG_08955	H2O + GTP => Formamidopyrimidine nucleoside triphosphate	00790
R00430	R00430_c	c	0	1	0	0	0	0	1	1	1	1	0	0	PITG_09393|PITG_09400|PITG_02757|PITG_07405|PITG_09394	GTP + Pyruvate <=> GDP + Phosphoenolpyruvate	00230
R00432	R00432_m	m	-103.297	1	0	0	0	0	1	1	1	1	0	0	PITG_08881|PITG_02026	CoA + Succinate + GTP <=> Orthophosphate + GDP + Succinyl-CoA	00020|00640
R00434	R00434_c	c	0	0	0	0	0	0	0	1	1	1	0	0	PITG_10287|PITG_09926|PITG_04122|PITG_07126	GTP => Diphosphate + 3',5'-Cyclic GMP	00230
R00451	R00451_m	m	0	0	0	0	0	1	0	0	0	0	0	0	PITG_13176|PITG_05446|PITG_10007	meso-2,6-Diaminoheptanedioate => CO2 + L-Lysine	00300
R00451	R00451_c	c	0	0	0	0	0	1	0	0	0	0	0	0	PITG_13429	meso-2,6-Diaminoheptanedioate => CO2 + L-Lysine	00300
R00465	R00465_c	c	0	1	0	0	0	1	0	0	0	0	0	0	PITG_17998|PITG_04031|PITG_21053|PITG_16083|PITG_16098|PITG_16077|PITG_16076	NADP+ + Glycolate <=> H+ + NADPH + Glyoxylate	00630
R00472	R00472_p	p	0	0	0	0	0	1	0	0	0	0	0	0	PITG_03440|PITG_21117|PITG_03441	CoA + (S)-Malate => H2O + Acetyl-CoA + Glyoxylate	00620|00630
R00475	R00475_p	p	0	0	0	0	0	1	0	0	0	0	0	0	PITG_07790|PITG_22840	Oxygen + Glycolate => Hydrogen peroxide + Glyoxylate	00630
R00479	R00479_p	p	227.659	0	0	0	0	0	1	1	1	1	1	1	PITG_07027	Isocitrate => Glyoxylate + Succinate	00630
R00480	R00480_m	m	0	0	0	0	0	1	0	0	0	0	0	0	PITG_13176	ATP + L-Aspartate => ADP + 4-Phospho-L-aspartate	00260|00261|00270|00300
R00480	R00480_c	c	0	0	0	0	0	1	0	0	0	0	0	0	PITG_12514|PITG_13924|PITG_13429	ATP + L-Aspartate => ADP + 4-Phospho-L-aspartate	00260|00261|00270|00300
R00481	R00481_c	c	0	0	0	0	0	1	0	0	0	0	0	0	PITG_16480	Oxygen + L-Aspartate => Hydrogen peroxide + Iminoaspartate	00760
R00489	R00489_c	c	138.596	0	0	0	0	0	1	1	1	1	1	1	PITG_02594	L-Aspartate => CO2 + beta-Alanine	00410|00770
R00491	R00491_e	e	0	0	0	0	0	1	0	0	0	0	0	0	PITG_21994|PITG_02765	L-Aspartate => D-Aspartate	00250
R00494	R00494_e	e	0	0	0	0	0	1	0	0	0	0	0	0	PITG_00754|PITG_00757	H2O + Glutathione => L-Glutamate + Cys-Gly	00480
R00502	R00502_c	c	0	1	0	0	0	1	0	0	0	0	0	0	PITG_10315	UTP + alpha-D-Galactose 1-phosphate <=> Diphosphate + UDP-alpha-D-galactose	00052|00520
R00503	R00503_g	g	0	0	0	0	0	1	0	0	0	0	0	0	PITG_07310	UDP-alpha-D-galactose + D-Glucose => UDP + Lactose	00052
R00503	R00503_c	c	0	0	0	0	0	1	0	0	0	0	0	0	PITG_07310	D-Glucose + UDP-alpha-D-galactose => UDP + Lactose	00052
R00508	R00508_e	e	0	0	0	0	0	1	0	0	0	0	0	0	PITG_06011	H2O + 3'-Phosphoadenylyl sulfate => Orthophosphate + Adenylyl sulfate	00920
R00509	R00509_c	c	27.9436	0	0	0	0	0	1	1	1	1	1	1	PITG_04010	ATP + Adenylyl sulfate => ADP + 3'-Phosphoadenylyl sulfate	00230|00920
R00511	R00511_c	c	0	0	0	0	0	1	0	0	0	0	0	1	PITG_06352	H2O + CMP => Orthophosphate + Cytidine	00240
R00511	R00511_e	e	0	0	0	0	0	1	0	0	0	0	0	0	PITG_14123|PITG_13491	H2O + CMP => Orthophosphate + Cytidine	00240
R00512	R00512_m	m	0	1	0	0	0	1	0	0	0	0	0	0	PITG_10519	ATP + CMP <=> ADP + CDP	00240
R00512	R00512_c	c	979.597	1	0	0	0	0	1	1	1	1	1	1	PITG_00765	ATP + CMP <=> ADP + CDP	00240
R00513	R00513_e	e	0	0	0	0	0	1	0	0	0	0	0	0	PITG_12121	ATP + Cytidine => ADP + CMP	00240
R00514	R00514_e	e	0	0	0	0	0	1	0	0	0	0	0	0	PITG_13412	H2O + CDP => Orthophosphate + CMP	00240
R00516	R00516_e	e	0	0	0	0	0	1	0	0	0	0	0	0	PITG_12121	UTP + Cytidine => UDP + CMP	00240
R00517	R00517_e	e	0	0	0	0	0	1	0	0	0	0	0	0	PITG_12121	GTP + Cytidine => GDP + CMP	00240
R00519	R00519_c	c	-143.829	1	0	0	0	0	1	0	0	1	0	0	PITG_13448	NAD+ + Formate <=> H+ + NADH + CO2	00630
R00527	R00527_c	c	0	0	0	0	0	1	0	0	0	0	0	0	PITG_06891	H2O + S-Formylglutathione => Formate + Glutathione	NA
R00529	R00529_c	c	27.9436	0	0	0	0	0	1	1	1	1	1	1	PITG_04010	ATP + Sulfate => Diphosphate + Adenylyl sulfate	00230|00261|00920
R00533	R00533_m	m	0	0	0	0	0	1	0	0	0	0	0	0	PITG_12342	H2O + Oxygen + Sulfite => Hydrogen peroxide + Sulfate	00920
R00548	R00548_c	c	-13.9718	1	0	0	0	0	1	1	0	0	0	0	PITG_02452	H2O + FMN <=> Orthophosphate + Riboflavin	NA
R00548	R00548_e	e	0	1	0	0	0	1	0	0	0	0	0	0	PITG_18117|PITG_00431|PITG_17872|PITG_07239|PITG_03385|PITG_13082|PITG_00189|PITG_13111|PITG_04891|PITG_18396|PITG_17588|PITG_17589|PITG_18397	H2O + FMN <=> Orthophosphate + Riboflavin	NA
R00549	R00549_c	c	0	0	0	0	0	0	1	1	1	1	0	0	PITG_06845	ATP + Riboflavin => ADP + FMN	00740
R00551	R00551_c	c	0	0	0	0	0	0	1	0	0	1	0	0	PITG_04851|PITG_22069	H2O + L-Arginine => L-Ornithine + Urea	00220|00330
R00557	R00557_c	c	0	1	0	0	0	0	0	0	1	1	0	0	PITG_12960	3 H+ + 4 Oxygen + 3 NADPH + 2 L-Arginine <=> 4 H2O + 3 NADP+ + 2 L-Citrulline + 2 Nitric oxide	00220
R00558	R00558_c	c	0	0	0	0	0	0	0	0	1	1	0	0	PITG_12960	H+ + Oxygen + NADPH + L-Arginine => H2O + NADP+ + N(omega)-Hydroxyarginine	00330
R00565	R00565_c	c	0	0	0	0	0	1	0	0	0	0	0	0	PITG_05117	Glycine + L-Arginine => L-Ornithine + Guanidinoacetate	00260|00330
R00569	R00569_e	e	0	0	0	0	0	1	0	0	0	0	0	0	PITG_13412	H2O + CTP => Orthophosphate + CDP	00240
R00570	R00570_c	c	979.597	1	0	0	0	0	1	1	1	1	0	0	PITG_10077|PITG_03296|PITG_09596|PITG_03634|PITG_09092|PITG_08761	ATP + CDP <=> CTP + ADP	00240
R00571	R00571_c	c	0	0	0	0	0	1	0	0	0	0	0	0	PITG_02621	Ammonia + ATP + UTP => Orthophosphate + CTP + ADP	00240
R00573	R00573_c	c	0	0	0	0	0	1	0	0	0	0	0	0	PITG_02621	H2O + ATP + UTP + L-Glutamine => L-Glutamate + Orthophosphate + CTP + ADP	00240
R00575	R00575_m	m	0	0	0	0	0	0	1	1	1	1	0	0	PITG_03098	H2O + 2 ATP + HCO3- + L-Glutamine => L-Glutamate + Orthophosphate + 2 ADP + Carbamoyl phosphate	00240|00250
R00575	R00575_c	c	0	0	0	0	0	0	1	1	1	1	0	0	PITG_10454|PITG_10452	H2O + 2 ATP + L-Glutamine + HCO3- => L-Glutamate + Orthophosphate + 2 ADP + Carbamoyl phosphate	00240|00250
R00578	R00578_c	c	13.9718	1	0	0	0	0	1	1	1	1	1	1	PITG_13399	H2O + ATP + L-Glutamine + L-Aspartate <=> Diphosphate + L-Glutamate + AMP + L-Asparagine	00250
R00582	R00582_c	c	0	0	0	0	0	1	0	0	0	0	0	0	PITG_00166	H2O + O-Phospho-L-serine => Orthophosphate + L-Serine	00260
R00585	R00585_p	p	13.9718	1	0	0	0	0	1	1	1	1	1	0	PITG_06216|PITG_11474	Pyruvate + L-Serine <=> L-Alanine + Hydroxypyruvate	00260
R00588	R00588_p	p	-13.9718	1	0	0	0	0	1	1	1	1	0	0	PITG_06216|PITG_11474	Glyoxylate + L-Serine <=> Glycine + Hydroxypyruvate	00260|00630
R00589	R00589_c	c	0	1	0	0	0	1	0	0	0	0	0	0	PITG_08581	L-Serine <=> D-Serine	00260
R00602	R00602_p	p	0	1	0	0	0	1	0	0	0	0	0	0	PITG_15248|PITG_15292	Hydrogen peroxide + Methanol <=> 2 H2O + Formaldehyde	NA
R00602	R00602_c	c	0	1	0	0	0	1	0	0	0	0	0	0	PITG_05578	Hydrogen peroxide + Methanol <=> 2 H2O + Formaldehyde	NA
R00602	R00602_m	m	0	1	0	0	0	1	0	0	0	0	0	0	PITG_19154	Hydrogen peroxide + Methanol <=> 2 H2O + Formaldehyde	NA
R00602	R00602_e	e	0	1	0	0	0	1	0	0	0	0	0	0	PITG_05579|PITG_07143	Hydrogen peroxide + Methanol <=> 2 H2O + Formaldehyde	NA
R00604	R00604_g	g	0	0	0	0	0	0	1	1	1	1	0	0	PITG_19162	NAD+ + H2O + Formaldehyde => NADH + H+ + Formate	NA
R00610	R00610_p	p	0	0	0	0	0	1	0	0	0	0	0	0	PITG_18972	H2O + Oxygen + Sarcosine => Hydrogen peroxide + Formaldehyde + Glycine	00260
R00616	R00616_c	c	0	0	0	0	0	1	0	0	0	0	0	0	PITG_07866	ATP + Thiamin diphosphate => ADP + Thiamin triphosphate	00730
R00619	R00619_c	c	0	0	0	0	0	1	0	0	0	0	0	0	PITG_07866	ATP + Thiamine => AMP + Thiamin diphosphate	00730
R00621	R00621_m	m	0	0	0	0	0	1	0	0	0	0	0	0	PITG_16966|PITG_19191	2-Oxoglutarate + Thiamin diphosphate => CO2 + 3-Carboxy-1-hydroxypropyl-ThPP	00020
R00640	R00640_p	p	0	0	0	0	0	1	0	0	0	0	0	0	PITG_05465	2 Ferricytochrome c + L-Galactono-1,4-lactone => 2 H+ + 2 Ferrocytochrome c + Ascorbate	00053
R00650	R00650_c	c	13.9718	0	0	0	0	0	1	1	1	1	1	1	PITG_16102	S-Adenosyl-L-methionine + L-Homocysteine => S-Adenosyl-L-homocysteine + L-Methionine	00270
R00658	R00658_c	c	661.775	1	0	0	0	0	1	1	1	1	0	0	PITG_14195|PITG_03698|PITG_03700	2-Phospho-D-glycerate <=> H2O + Phosphoenolpyruvate	00010
R00662	R00662_c	c	0	0	0	0	0	0	1	1	1	1	0	0	PITG_03601	H2O + UTP => Diphosphate + UMP	00240
R00665	R00665_c	c	-13.9718	1	1	0	0	0	1	1	1	1	1	0	NA	H2O + L-Citrulline <=> CO2 + Ammonia + L-Ornithine	NA
R00667	R00667_m	m	-13.9718	1	0	0	0	0	1	1	1	1	1	1	PITG_09271	2-Oxoglutarate + L-Ornithine <=> L-Glutamate + L-Glutamate 5-semialdehyde	00330
R00669	R00669_c	c	0	0	0	0	0	0	1	1	1	1	0	0	PITG_05858|PITG_00028|PITG_00029|PITG_02852	H2O + N-Acetylornithine => Acetate + L-Ornithine	00220
R00669	R00669_e	e	0	0	0	0	0	1	0	0	0	0	0	0	PITG_05861	H2O + N-Acetylornithine => Acetate + L-Ornithine	00220
R00670	R00670_m	m	0	0	0	0	0	1	0	0	0	0	0	0	PITG_02303|PITG_02455	L-Ornithine => CO2 + Putrescine	00330|00480
R00674	R00674_c	c	0	0	0	0	0	0	1	1	1	1	0	1	PITG_00221	Indole + L-Serine => H2O + L-Tryptophan	00400
R00691	R00691_c	c	0	0	0	0	0	1	0	0	0	0	0	0	PITG_19428|PITG_19429	L-Arogenate => H2O + CO2 + L-Phenylalanine	00400
R00694	R00694_m	m	0	1	0	0	0	0	1	1	0	1	0	0	PITG_02256	2-Oxoglutarate + L-Phenylalanine <=> L-Glutamate + Phenylpyruvate	00360|00400
R00694	R00694_c	c	-13.9718	1	0	0	0	0	1	1	1	1	0	1	PITG_01193|PITG_03620|PITG_03427|PITG_03755|PITG_01195|PITG_01188	2-Oxoglutarate + L-Phenylalanine <=> L-Glutamate + Phenylpyruvate	00360|00400
R00698	R00698_c	c	0	0	0	0	0	1	0	0	0	0	0	0	PITG_05578	Oxygen + L-Phenylalanine => CO2 + 2-Phenylacetamide	00360
R00698	R00698_e	e	0	0	0	0	0	1	0	0	0	0	0	0	PITG_05579|PITG_07143	Oxygen + L-Phenylalanine => CO2 + 2-Phenylacetamide	00360
R00704	R00704_c	c	0	1	0	0	0	1	0	0	0	0	0	0	PITG_01407|PITG_01408	NAD+ + (R)-Lactate <=> H+ + NADH + Pyruvate	00620
R00705	R00705_m	m	0	0	0	0	0	0	1	1	1	1	0	0	PITG_15076|PITG_16005	NAD+ + CoA + 3-Oxopropanoate => H+ + NADH + CO2 + Acetyl-CoA	00410|00562|00640
R00706	R00706_m	m	110.652	0	0	0	0	0	1	1	1	1	0	0	PITG_15076|PITG_16005	NADP+ + CoA + 3-Oxopropanoate => H+ + NADPH + CO2 + Acetyl-CoA	00410|00562|00640
R00707	R00707_c	c	0	1	0	0	0	0	1	1	0	1	0	1	PITG_00034	NAD+ + 2 H2O + (S)-1-Pyrroline-5-carboxylate <=> H+ + NADH + L-Glutamate	00250|00330
R00708	R00708_c	c	-13.9718	1	0	0	0	0	1	1	1	1	0	1	PITG_00034	2 H2O + NADP+ + (S)-1-Pyrroline-5-carboxylate <=> H+ + NADPH + L-Glutamate	00250|00330
R00710	R00710_m	m	0	1	0	0	0	0	1	1	1	1	0	0	PITG_18012|PITG_10940	H2O + NAD+ + Acetaldehyde <=> H+ + NADH + Acetate	00010|00620
R00710	R00710_c	c	0	1	0	0	0	0	1	1	0	1	0	0	PITG_05462|PITG_07880	NAD+ + H2O + Acetaldehyde <=> H+ + NADH + Acetate	00010|00620
R00711	R00711_c	c	0	1	0	0	0	0	1	1	1	1	0	0	PITG_11229|PITG_11605	H2O + NADP+ + Acetaldehyde <=> H+ + NADPH + Acetate	00010|00620
R00713	R00713_m	m	0	0	0	0	0	0	1	1	1	1	0	0	PITG_03466|PITG_20130|PITG_01549	H2O + NAD+ + Succinate semialdehyde => H+ + NADH + Succinate	00250|00350|00650
R00713	R00713_c	c	0	0	0	0	0	0	1	1	1	1	0	0	PITG_03464	NAD+ + H2O + Succinate semialdehyde => H+ + NADH + Succinate	00250|00350|00650
R00714	R00714_c	c	0	0	0	0	0	0	1	1	1	1	0	0	PITG_03464	H2O + Succinate semialdehyde + NADP+ => H+ + Succinate + NADPH	00250|00350|00650
R00714	R00714_m	m	0	0	0	0	0	0	1	1	1	1	0	0	PITG_03466|PITG_20130|PITG_01549	H2O + NADP+ + Succinate semialdehyde => H+ + NADPH + Succinate	00250|00350|00650
R00716	R00716_c	c	13.9718	0	0	0	0	0	1	1	1	1	1	1	PITG_03530	H2O + NADP+ + N6-(L-1,3-Dicarboxypropyl)-L-lysine => H+ + 2-Oxoglutarate + NADPH + L-Lysine	00310
R00719	R00719_e	e	0	0	0	0	0	1	0	0	0	0	0	0	PITG_13412	H2O + ITP => Orthophosphate + IDP	00230
R00720	R00720_c	c	0	0	0	0	0	1	0	0	0	0	0	0	PITG_03601	H2O + ITP => Diphosphate + IMP	00230
R00722	R00722_c	c	0	1	0	0	0	0	1	1	1	1	0	0	PITG_10077|PITG_03296|PITG_09596|PITG_03634|PITG_09092|PITG_08761	ATP + IDP <=> ADP + ITP	00230
R00727	R00727_m	m	0	1	0	0	0	1	0	0	0	0	0	0	PITG_08881|PITG_02026	CoA + Succinate + ITP <=> Orthophosphate + Succinyl-CoA + IDP	00020
R00728	R00728_m	m	-13.9718	1	1	0	0	0	1	1	1	1	1	0	NA	H2O + L-Tyrosine <=> Ammonia + Pyruvate	00350
R00731	R00731_c	c	0	0	0	0	0	1	0	0	0	0	0	0	PITG_08177	Oxygen + L-Tyrosine => H2O + 3,4-Dihydroxy-L-phenylalanine	00350
R00731	R00731_e	e	0	0	0	0	0	1	0	0	0	0	0	0	PITG_08148|PITG_09750|PITG_22862|PITG_08178|PITG_22861|PITG_04324|PITG_08181|PITG_05533|PITG_09759	Oxygen + L-Tyrosine => H2O + 3,4-Dihydroxy-L-phenylalanine	00350
R00734	R00734_c	c	0	0	0	0	0	1	0	0	0	0	0	1	PITG_01193|PITG_03620|PITG_03427|PITG_03755|PITG_01195|PITG_01188	2-Oxoglutarate + L-Tyrosine => L-Glutamate + 3-(4-Hydroxyphenyl)pyruvate	00130|00350|00400
R00734	R00734_m	m	0	0	0	0	0	1	0	0	0	0	0	0	PITG_02256	2-Oxoglutarate + L-Tyrosine => L-Glutamate + 3-(4-Hydroxyphenyl)pyruvate	00130|00350|00400
R00742	R00742_c	c	-103.297	1	0	0	0	0	1	1	1	1	0	0	PITG_18706	ATP + Acetyl-CoA + HCO3- <=> Orthophosphate + ADP + Malonyl-CoA	00061|00620|00640
R00746	R00746_c	c	0	1	0	0	0	0	1	1	1	1	0	0	PITG_21744|PITG_08843|PITG_21743|PITG_08850|PITG_08869|PITG_02188|PITG_08842|PITG_17045|PITG_08867|PITG_08866|PITG_17046|PITG_08845|PITG_10855|PITG_11623|PITG_08844|PITG_08846|PITG_00972|PITG_08803	NADP+ + Ethanol <=> H+ + NADPH + Acetaldehyde	00010
R00751	R00751_c	c	97.8025	1	0	0	0	0	1	1	1	1	0	0	PITG_02858|PITG_02857	L-Threonine <=> Acetaldehyde + Glycine	00260
R00754	R00754_c	c	0	1	0	0	0	0	1	1	1	1	0	0	PITG_11293|PITG_05373|PITG_10290|PITG_10293|PITG_10292|PITG_11294|PITG_11295	NAD+ + Ethanol <=> H+ + NADH + Acetaldehyde	00010
R00762	R00762_c	c	0	0	0	0	0	0	1	1	1	1	0	0	PITG_02038	H2O + D-Fructose 1,6-bisphosphate => Orthophosphate + D-Fructose 6-phosphate	NA
R00768	R00768_c	c	0	0	0	0	0	1	0	0	0	0	0	0	PITG_02122	L-Glutamine + D-Fructose 6-phosphate => L-Glutamate + D-Glucosamine 6-phosphate	00250|00520
R00782	R00782_c	c	0	1	0	0	0	0	1	1	1	1	0	0	PITG_08445|PITG_13402	H2O + L-Cysteine <=> Ammonia + Pyruvate + Hydrogen sulfide	00270
R00787	R00787_c	c	0	0	0	0	0	1	0	0	0	0	0	0	PITG_13013	3 NAD+ + 2 H2O + Ammonia => 3 H+ + 3 NADH + Nitrite	00910
R00789	R00789_c	c	0	0	0	0	0	1	0	0	0	0	0	0	PITG_13013	2 H2O + 3 NADP+ + Ammonia => 3 H+ + 3 NADPH + Nitrite	00910
R00794	R00794_c	c	0	0	0	0	0	1	0	0	0	0	0	0	PITG_13012	NAD+ + H2O + Nitrite => H+ + NADH + Nitrate	00910
R00794	R00794_r	r	0	0	0	0	0	1	0	0	0	0	0	0	PITG_13012	H2O + NAD+ + Nitrite => NADH + H+ + Nitrate	00910
R00796	R00796_r	r	0	0	0	0	0	1	0	0	0	0	0	0	PITG_13012	H2O + NADP+ + Nitrite => H+ + NADPH + Nitrate	00910
R00796	R00796_c	c	0	0	0	0	0	1	0	0	0	0	0	0	PITG_13012	H2O + NADP+ + Nitrite => H+ + NADPH + Nitrate	00910
R00801	R00801_e	e	0	0	0	0	0	1	0	0	0	0	0	0	PITG_10846|PITG_13582	H2O + Sucrose => D-Glucose + D-Fructose	00052
R00802	R00802_e	e	0	0	0	0	0	1	0	0	0	0	0	0	PITG_14237|PITG_14243|PITG_14238|PITG_10846|PITG_13582	H2O + Sucrose => alpha-D-Glucose + beta-D-Fructose	00500
R00818	R00818_p	p	0	0	0	0	0	1	0	0	0	0	0	0	PITG_17117	H+ + NADH + Oxygen + Salicylate => NAD+ + H2O + CO2 + Catechol	NA
R00830	R00830_m	m	0	0	0	0	0	1	0	0	0	0	0	0	PITG_17790	Glycine + Succinyl-CoA => CO2 + CoA + 5-Aminolevulinate	00260|00860
R00833	R00833_m	m	0	1	0	0	0	1	0	0	0	0	0	0	PITG_01808	(R)-Methylmalonyl-CoA <=> Succinyl-CoA	00280|00630|00640
R00835	R00835_c	c	0	1	0	0	0	0	1	1	0	1	0	0	PITG_00146	NADP+ + D-Glucose 6-phosphate <=> H+ + NADPH + D-Glucono-1,5-lactone 6-phosphate	NA
R00842	R00842_p	p	0	1	0	0	0	0	1	0	0	0	0	0	PITG_05696|PITG_05701	sn-Glycerol 3-phosphate + NAD+ <=> Glycerone phosphate + H+ + NADH	00564
R00842	R00842_c	c	-339.091	1	0	0	0	0	1	1	1	1	0	0	PITG_04065	NAD+ + sn-Glycerol 3-phosphate <=> H+ + NADH + Glycerone phosphate	00564
R00844	R00844_p	p	0	1	0	0	0	0	1	0	0	0	0	0	PITG_05696|PITG_05701	sn-Glycerol 3-phosphate + NADP+ <=> Glycerone phosphate + NADPH + H+	00564
R00847	R00847_p	p	0	0	0	0	0	0	1	0	0	0	0	0	PITG_17445	Glycerol + ATP => sn-Glycerol 3-phosphate + ADP	00561
R00848	R00848_m	m	-75.3536	1	0	0	0	0	1	1	0	1	0	0	PITG_06719	FAD + sn-Glycerol 3-phosphate <=> FADH2 + Glycerone phosphate	00564
R00851	R00851_c	c	0	0	0	0	0	0	1	1	1	1	0	0	PITG_18707|PITG_03371	Acyl-CoA + sn-Glycerol 3-phosphate => CoA + 1-Acyl-sn-glycerol 3-phosphate	00561|00564
R00851	R00851_r	r	678.183	0	0	0	0	0	1	1	1	1	0	0	PITG_18707|PITG_03371	Acyl-CoA + sn-Glycerol 3-phosphate => CoA + 1-Acyl-sn-glycerol 3-phosphate	00561|00564
R00855	R00855_e	e	0	0	0	0	0	1	0	0	0	0	0	0	PITG_00701	H2O + CDP-glycerol => CMP + sn-Glycerol 3-phosphate	00564
R00858	R00858_c	c	-27.9436	1	0	0	0	0	1	1	1	1	1	0	PITG_19263|PITG_18187	3 H2O + 3 NADP+ + Hydrogen sulfide <=> 3 H+ + 3 NADPH + Sulfite	00920
R00866	R00866_c	c	0	0	0	0	0	1	0	0	0	0	0	0	PITG_02500	ATP + D-Fructose => ADP + D-Fructose 1-phosphate	00051
R00867	R00867_c	c	0	0	0	0	0	1	0	0	0	0	0	0	PITG_20465	ATP + D-Fructose => ADP + beta-D-Fructose 6-phosphate	00051
R00878	R00878_c	c	0	1	0	0	0	1	0	0	0	0	0	0	PITG_07905	alpha-D-Glucose <=> D-Fructose	00051
R00885	R00885_c	c	0	0	0	0	0	1	0	0	0	0	0	0	PITG_14229|PITG_11097	GTP + D-Mannose 1-phosphate => Diphosphate + GDP-mannose	00051|00520
R00888	R00888_g	g	0	0	0	0	0	1	0	0	0	0	0	0	PITG_07023	GDP-mannose => H2O + GDP-4-dehydro-6-deoxy-D-mannose	00051|00520
R00888	R00888_c	c	0	0	0	0	0	1	0	0	0	0	0	0	PITG_07023	GDP-mannose => H2O + GDP-4-dehydro-6-deoxy-D-mannose	00051|00520
R00891	R00891_c	c	27.9436	0	0	0	0	0	1	1	1	1	0	0	PITG_13262|PITG_14697	L-Serine + Hydrogen sulfide => H2O + L-Cysteine	00260
R00893	R00893_c	c	0	0	0	0	0	1	0	0	0	0	0	0	PITG_02767	Oxygen + L-Cysteine => 3-Sulfino-L-alanine	00270|00430
R00894	R00894_c	c	0	0	0	0	0	1	0	0	0	0	0	0	PITG_07991	L-Glutamate + L-Cysteine + ATP => Orthophosphate + ADP + gamma-L-Glutamyl-L-cysteine	00480
R00896	R00896_c	c	0	1	0	0	0	1	0	0	0	0	0	0	PITG_03755	2-Oxoglutarate + L-Cysteine <=> Glutamate + Mercaptopyruvate	00270
R00896	R00896_m	m	0	1	0	0	0	1	0	0	0	0	0	0	PITG_02256	2-Oxoglutarate + L-Cysteine <=> Glutamate + Mercaptopyruvate	00270
R00897	R00897_c	c	0	0	0	0	0	1	0	0	0	0	0	0	PITG_22764|PITG_12725|PITG_06265|PITG_12727|PITG_06267	Hydrogen sulfide + O-Acetyl-L-serine => L-Cysteine + Acetate	00270|00920
R00899	R00899_c	c	0	0	0	0	0	1	0	0	0	0	0	0	PITG_04838|PITG_01616	H2O + Cys-Gly => L-Cysteine + Glycine	00480
R00899	R00899_e	e	0	0	0	0	0	1	0	0	0	0	0	0	PITG_01619	H2O + Cys-Gly => Glycine + L-Cysteine	00480
R00904	R00904_m	m	0	0	0	0	0	1	0	0	0	0	0	0	PITG_18012|PITG_10940	H2O + NAD+ + 3-Aminopropanal => H+ + NADH + beta-Alanine	00410
R00904	R00904_c	c	0	0	0	0	0	1	0	0	0	0	0	0	PITG_05462|PITG_11229|PITG_07880|PITG_11605	NAD+ + H2O + 3-Aminopropanal => H+ + NADH + beta-Alanine	00410
R00908	R00908_m	m	110.652	1	0	0	0	0	1	1	1	1	0	0	PITG_00623|PITG_05225	2-Oxoglutarate + beta-Alanine <=> L-Glutamate + 3-Oxopropanoate	00410|00640
R00915	R00915_c	c	27.9436	1	1	0	0	0	1	1	1	1	1	0	NA	beta-Alanine <=> Quinolinate	NA
R00921	R00921_m	m	0	0	0	0	0	1	0	0	0	0	0	0	PITG_15243|PITG_15242	Orthophosphate + Propanoyl-CoA => CoA + Propanoyl phosphate	00640
R00923	R00923_p	p	0	0	0	0	0	1	0	0	0	0	0	0	PITG_03865	(S)-Methylmalonyl-CoA => CO2 + Propanoyl-CoA	00640
R00924	R00924_m	m	-13.9718	1	0	0	0	0	1	1	1	1	1	1	PITG_09848	FAD + Propanoyl-CoA <=> FADH2 + Propenoyl-CoA	00410
R00926	R00926_m	m	0	1	0	0	0	1	0	0	0	0	0	0	PITG_00720|PITG_00721|PITG_00719	CoA + Propionyladenylate <=> Propanoyl-CoA + AMP	00640
R00926	R00926_c	c	0	1	0	0	0	1	0	0	0	0	0	0	PITG_08935	CoA + Propionyladenylate <=> AMP + Propanoyl-CoA	00640
R00927	R00927_m	m	0	0	0	0	0	1	0	0	0	0	0	0	PITG_07197	Propanoyl-CoA + Acetyl-CoA => CoA + 2-Methylacetoacetyl-CoA	00280
R00927	R00927_p	p	0	0	0	0	0	1	0	0	0	0	0	0	PITG_07953|PITG_01208	Acetyl-CoA + Propanoyl-CoA => CoA + 2-Methylacetoacetyl-CoA	00280
R00935	R00935_m	m	0	0	0	0	0	1	0	0	0	0	0	0	PITG_15076|PITG_16005	NAD+ + (S)-Methylmalonate semialdehyde + CoA => H+ + NADH + CO2 + Propanoyl-CoA	00280|00640
R00936	R00936_c	c	0	1	0	0	0	0	1	1	1	1	0	1	PITG_06749	NAD+ + Tetrahydrofolate <=> H+ + NADH + Dihydrofolate	00670|00790
R00937	R00937_c	c	0	0	0	0	0	0	1	1	1	1	0	1	PITG_06749	2 NAD+ + Tetrahydrofolate => 2 H+ + 2 NADH + Folate	00670|00790
R00939	R00939_c	c	-13.9718	1	0	0	0	0	1	1	1	1	0	1	PITG_06749	NADP+ + Tetrahydrofolate <=> H+ + NADPH + Dihydrofolate	00670|00790
R00940	R00940_c	c	0	0	0	0	0	0	1	1	1	1	0	1	PITG_06749	2 NADP+ + Tetrahydrofolate => 2 H+ + 2 NADPH + Folate	00670|00790
R00942	R00942_c	c	0	1	0	0	0	1	0	0	0	0	0	0	PITG_01065|PITG_16937	L-Glutamate + ATP + Tetrahydrofolate <=> Orthophosphate + ADP + THF-L-glutamate	00790
R00943	R00943_c	c	185.744	0	0	0	0	0	0	1	1	1	0	0	PITG_00543|PITG_22572	Formate + ATP + Tetrahydrofolate => Orthophosphate + ADP + 10-Formyltetrahydrofolate	00670
R00945	R00945_m	m	-13.9718	1	0	0	0	0	1	1	1	1	0	0	PITG_06427	H2O + Glycine + 5,10-Methylenetetrahydrofolate <=> L-Serine + Tetrahydrofolate	00260|00460|00630|00670
R00945	R00945_c	c	185.744	1	0	0	0	0	1	1	1	1	0	0	PITG_14696	H2O + Glycine + 5,10-Methylenetetrahydrofolate <=> Tetrahydrofolate + L-Serine	00260|00460|00630|00670
R00946	R00946_c	c	0	0	0	0	0	1	0	0	0	0	0	0	PITG_01804	L-Homocysteine + 5-Methyltetrahydrofolate => Tetrahydrofolate + L-Methionine	00270|00670
R00959	R00959_c	c	-37.6768	1	0	0	0	0	1	1	1	1	0	1	PITG_18414|PITG_19174	D-Glucose 1-phosphate <=> alpha-D-Glucose 6-phosphate	00010|00052|00500|00520
R00961	R00961_c	c	0	0	0	0	0	1	0	0	0	0	0	0	PITG_20792	H2O + IDP => Orthophosphate + IMP	00230
R00961	R00961_e	e	0	0	0	0	0	1	0	0	0	0	0	0	PITG_13412	H2O + IDP => Orthophosphate + IMP	00230
R00962	R00962_e	e	0	0	0	0	0	1	0	0	0	0	0	0	PITG_12121	ITP + Cytidine => CMP + IDP	00240
R00963	R00963_e	e	0	0	0	0	0	1	0	0	0	0	0	0	PITG_14123|PITG_13491	H2O + UMP => Orthophosphate + Uridine	00240
R00963	R00963_c	c	0	0	0	0	0	0	1	1	0	1	0	1	PITG_06352	H2O + UMP => Orthophosphate + Uridine	00240
R00964	R00964_e	e	0	0	0	0	0	1	0	0	0	0	0	0	PITG_12121	ATP + Uridine => ADP + UMP	00240
R00965	R00965_c	c	41.9154	1	1	0	0	0	1	1	1	1	1	0	NA	Orotidine 5'-phosphate <=> CO2 + UMP	00240
R00966	R00966_c	c	41.9154	1	0	0	0	0	1	1	1	1	0	0	PITG_12840|PITG_02105|PITG_12841|PITG_02692	Diphosphate + UMP <=> 5-Phospho-alpha-D-ribose 1-diphosphate + Uracil	00240
R00967	R00967_e	e	0	0	0	0	0	1	0	0	0	0	0	0	PITG_12121	UTP + Uridine => UDP + UMP	00240
R00968	R00968_e	e	0	0	0	0	0	1	0	0	0	0	0	0	PITG_12121	GTP + Uridine => GDP + UMP	00240
R00970	R00970_e	e	0	0	0	0	0	1	0	0	0	0	0	0	PITG_12121	ITP + Uridine => IDP + UMP	00240
R00974	R00974_c	c	0	0	0	0	0	1	0	0	0	0	0	0	PITG_15494	H2O + Cytosine => Ammonia + Uracil	00240
R00985	R00985_c	c	13.9718	0	0	0	0	0	1	1	1	1	0	1	PITG_05318|PITG_09815|PITG_01711	Ammonia + Chorismate => H2O + Pyruvate + Anthranilate	00400
R00986	R00986_c	c	0	0	0	0	0	0	1	1	1	1	0	1	PITG_05318|PITG_09815|PITG_01711	L-Glutamine + Chorismate => L-Glutamate + Pyruvate + Anthranilate	00400
R00988	R00988_e	e	0	0	0	0	0	1	0	0	0	0	0	0	PITG_00294|PITG_08056	H2O + Formylanthranilate => Formate + Anthranilate	00380
R00994	R00994_c	c	0	0	0	0	0	1	0	0	0	0	0	1	PITG_04441	H+ + NADH + CO2 + 2-Oxobutanoate => NAD+ + D-erythro-3-Methylmalate	00290
R00996	R00996_m	m	27.9436	0	0	0	0	0	1	1	1	1	1	0	PITG_08022|PITG_00163|PITG_07283	L-Threonine => Ammonia + 2-Oxobutanoate	00260|00290
R00997	R00997_c	c	0	0	0	0	0	1	0	0	0	0	0	0	PITG_05347	H2O + 1-Aminocyclopropane-1-carboxylate => Ammonia + 2-Oxobutanoate	00270
R00999	R00999_c	c	0	0	0	0	0	1	0	0	0	0	0	0	PITG_04466	H2O + O-Succinyl-L-homoserine => Succinate + Ammonia + 2-Oxobutanoate	00270
R01001	R01001_c	c	-13.9718	1	0	0	0	0	1	1	1	1	0	1	PITG_08445	H2O + L-Cystathionine <=> Ammonia + L-Cysteine + 2-Oxobutanoate	00260|00270
R01004	R01004_r	r	0	0	0	0	0	1	0	0	0	0	0	0	PITG_09990|PITG_09991	H2O + Dolichyl diphosphate => Dolichyl phosphate + Orthophosphate	00510
R01004	R01004_c	c	0	0	0	0	0	1	0	0	0	0	0	0	PITG_09990|PITG_09991	H2O + Dolichyl diphosphate => Dolichyl phosphate + Orthophosphate	00510
R01005	R01005_c	c	0	0	0	0	0	1	0	0	0	0	0	0	PITG_06876|PITG_14978	Dolichyl phosphate + UDP-glucose => UDP + Dolichyl beta-D-glucosyl phosphate	00510
R01005	R01005_r	r	0	0	0	0	0	1	0	0	0	0	0	0	PITG_06876|PITG_14978	UDP-glucose + Dolichyl phosphate => UDP + Dolichyl beta-D-glucosyl phosphate	00510
R01009	R01009_c	c	0	0	0	0	0	1	0	0	0	0	0	0	PITG_14909|PITG_14597	Dolichyl phosphate + GDP-mannose => Dolichyl phosphate D-mannose + GDP	00510
R01009	R01009_r	r	0	0	0	0	0	1	0	0	0	0	0	0	PITG_14909|PITG_14597|PITG_09937	Dolichyl phosphate + GDP-mannose => Dolichyl phosphate D-mannose + GDP	00510
R01011	R01011_c	c	0	0	0	0	0	1	0	0	0	0	0	0	PITG_06260	ATP + Glycerone => Glycerone phosphate + ADP	00561
R01013	R01013_c	c	0	0	0	0	0	1	0	0	0	0	0	0	PITG_10034|PITG_12470	Acyl-CoA + Glycerone phosphate => CoA + Acylglycerone phosphate	00564
R01013	R01013_m	m	0	0	0	0	0	1	0	0	0	0	0	0	PITG_10034|PITG_12470	Glycerone phosphate + Acyl-CoA => CoA + Acylglycerone phosphate	00564
R01015	R01015_c	c	-47.6287	1	0	0	0	0	1	1	1	1	0	0	PITG_13116|PITG_03078|PITG_16048	D-Glyceraldehyde 3-phosphate <=> Glycerone phosphate	00010|00051|00562
R01018	R01018_c	c	0	0	0	0	0	1	0	0	0	0	0	0	PITG_01187	CTP + Dolichol => Dolichyl phosphate + CDP	00510
R01018	R01018_r	r	0	0	0	0	0	1	0	0	0	0	0	0	PITG_01187	CTP + Dolichol => Dolichyl phosphate + CDP	00510
R01021	R01021_c	c	0	0	0	0	0	0	1	1	1	1	0	1	PITG_17003	Choline + ATP => ADP + Choline phosphate	00564
R01026	R01026_e	e	0	0	0	0	0	1	0	0	0	0	0	0	PITG_20786	H2O + Acetylcholine => Acetate + Choline	00564
R01030	R01030_c	c	0	0	0	0	0	1	0	0	0	0	0	0	PITG_13245	H2O + sn-Glycero-3-phosphocholine => Choline + sn-Glycerol 3-phosphate	00564
R01030	R01030_e	e	0	0	0	0	0	1	0	0	0	0	0	0	PITG_12598	H2O + sn-Glycero-3-phosphocholine => sn-Glycerol 3-phosphate + Choline	00564
R01041	R01041_c	c	0	1	0	0	0	0	1	1	1	1	0	0	PITG_21744|PITG_08843|PITG_21743|PITG_08850|PITG_08869|PITG_02188|PITG_08842|PITG_17045|PITG_08867|PITG_08866|PITG_17046|PITG_08845|PITG_10855|PITG_11623|PITG_08844|PITG_08846|PITG_00972|PITG_08803	NADP+ + Glycerol <=> H+ + NADPH + D-Glyceraldehyde	00561
R01049	R01049_c	c	-91.8996	1	0	0	0	0	1	1	1	1	0	0	PITG_09817|PITG_05551|PITG_21397	ATP + D-Ribose 5-phosphate <=> 5-Phospho-alpha-D-ribose 1-diphosphate + AMP	00030|00230
R01051	R01051_c	c	0	1	0	0	0	0	1	1	1	1	0	0	PITG_03919|PITG_03920	ATP + D-Ribose <=> ADP + D-Ribose 5-phosphate	00030
R01054	R01054_e	e	0	0	0	0	0	1	0	0	0	0	0	0	PITG_00701	H2O + ADP-ribose => AMP + D-Ribose 5-phosphate	00230
R01054	R01054_c	c	0	0	0	0	0	1	0	0	0	0	0	0	PITG_08713	H2O + ADP-ribose => AMP + D-Ribose 5-phosphate	00230
R01055	R01055_c	c	0	1	0	0	0	1	0	0	0	0	0	0	PITG_03143	Uracil + D-Ribose 5-phosphate <=> H2O + Pseudouridine 5'-phosphate	00240
R01056	R01056_c	c	527.694	1	0	0	0	0	1	1	1	1	0	0	PITG_04665	D-Ribose 5-phosphate <=> D-Ribulose 5-phosphate	00030
R01057	R01057_c	c	699.641	1	0	0	0	0	1	1	1	1	0	1	PITG_18414|PITG_19174	alpha-D-Ribose 1-phosphate <=> D-Ribose 5-phosphate	00030|00230
R01061	R01061_c	c	441.799	1	0	0	0	0	1	1	1	1	0	0	PITG_16047|PITG_22103|PITG_01940|PITG_01938|PITG_01939|PITG_19493|PITG_20970	NAD+ + Orthophosphate + D-Glyceraldehyde 3-phosphate <=> H+ + NADH + 3-Phospho-D-glyceroyl phosphate	00010
R01063	R01063_c	c	219.976	1	0	0	0	0	1	0	1	1	0	0	PITG_17130	NADP+ + Orthophosphate + D-Glyceraldehyde 3-phosphate <=> H+ + NADPH + 3-Phospho-D-glyceroyl phosphate	00010
R01066	R01066_c	c	-97.8025	1	0	0	0	0	1	1	1	1	1	0	PITG_05071|PITG_16018|PITG_16017	2-Deoxy-D-ribose 5-phosphate <=> D-Glyceraldehyde 3-phosphate + Acetaldehyde	00030
R01067	R01067_p	p	0	0	0	0	0	0	1	1	1	1	0	1	PITG_01752	D-Glyceraldehyde 3-phosphate + D-Fructose 6-phosphate => D-Xylulose 5-phosphate + D-Erythrose 4-phosphate	NA
R01068	R01068_c	c	0	1	0	0	0	0	1	1	1	1	0	0	PITG_02785|PITG_02786	D-Fructose 1,6-bisphosphate <=> Glycerone phosphate + D-Glyceraldehyde 3-phosphate	NA
R01070	R01070_c	c	462.074	1	0	0	0	0	1	1	1	1	0	0	PITG_02785|PITG_02786	beta-D-Fructose 1,6-bisphosphate <=> Glycerone phosphate + D-Glyceraldehyde 3-phosphate	00010|00030|00051
R01071	R01071_c	c	-222.431	1	0	0	0	0	1	1	1	1	1	0	PITG_09640|PITG_03398|PITG_09582	Diphosphate + 1-(5-Phospho-D-ribosyl)-ATP <=> 5-Phospho-alpha-D-ribose 1-diphosphate + ATP	00340
R01072	R01072_c	c	0	0	0	0	0	1	0	0	0	0	0	0	PITG_03493	Diphosphate + L-Glutamate + 5-Phosphoribosylamine => H2O + 5-Phospho-alpha-D-ribose 1-diphosphate + L-Glutamine	00230|00250
R01073	R01073_c	c	-13.9718	1	0	0	0	0	1	1	1	1	1	1	PITG_17032	Diphosphate + N-(5-Phospho-D-ribosyl)anthranilate <=> 5-Phospho-alpha-D-ribose 1-diphosphate + Anthranilate	00400
R01074	R01074_c	c	0	0	0	0	0	1	0	0	0	0	0	0	PITG_12194	ATP + Biotin => Diphosphate + Biotinyl-5'-AMP	00780
R01080	R01080_c	c	0	0	0	0	0	0	1	0	0	1	0	0	PITG_20035	H2O + Uridine => Uracil + D-Ribose	00240
R01082	R01082_m	m	250.374	1	0	0	0	0	1	1	1	1	1	1	PITG_06604	(S)-Malate <=> H2O + Fumarate	00020|00620
R01083	R01083_c	c	0	0	0	0	0	0	1	1	1	1	0	1	PITG_17983	N6-(1,2-Dicarboxyethyl)-AMP => AMP + Fumarate	00230|00250
R01085	R01085_c	c	0	0	0	0	0	1	0	0	0	0	0	0	PITG_21620|PITG_17471	H2O + 3-Fumarylpyruvate => Pyruvate + Fumarate	00350
R01086	R01086_c	c	13.9718	0	0	0	0	0	1	1	1	1	1	1	PITG_17786	N-(L-Arginino)succinate => Fumarate + L-Arginine	00220|00250
R01090	R01090_c	c	-13.9718	1	0	0	0	0	1	1	1	1	1	1	PITG_15449	2-Oxoglutarate + L-Leucine <=> L-Glutamate + 4-Methyl-2-oxopentanoate	00280|00290
R01092	R01092_c	c	0	0	0	0	0	1	0	0	0	0	0	0	PITG_14170	ATP + alpha-D-Galactose => ADP + alpha-D-Galactose 1-phosphate	00052|00520
R01121	R01121_c	c	0	0	0	0	0	1	0	0	0	0	0	0	PITG_15778	ATP + (R)-5-Diphosphomevalonate => CO2 + Isopentenyl diphosphate + Orthophosphate + ADP	00900
R01123	R01123_c	c	0	1	0	0	0	1	0	0	0	0	0	0	PITG_16665	Isopentenyl diphosphate <=> Dimethylallyl diphosphate	00900
R01126	R01126_c	c	0	0	0	0	0	0	1	1	0	1	0	1	PITG_06352	H2O + IMP => Orthophosphate + Inosine	00230
R01126	R01126_e	e	0	0	0	0	0	1	0	0	0	0	0	0	PITG_14123|PITG_13491	H2O + IMP => Orthophosphate + Inosine	00230
R01127	R01127_c	c	0	1	0	0	0	0	1	1	1	1	0	0	PITG_00571	H2O + IMP <=> 1-(5'-Phosphoribosyl)-5-formamido-4-imidazolecarboxamide	00230
R01130	R01130_c	c	0	0	0	0	0	0	1	1	1	1	0	0	PITG_07024|PITG_03656	NAD+ + H2O + IMP => H+ + NADH + Xanthosine 5'-phosphate	00230
R01132	R01132_c	c	0	1	0	0	0	0	1	1	1	1	0	0	PITG_16856	Diphosphate + IMP <=> 5-Phospho-alpha-D-ribose 1-diphosphate + Hypoxanthine	00230
R01134	R01134_c	c	41.9154	0	0	0	0	0	1	1	1	1	0	0	PITG_15661	NADP+ + Ammonia + IMP => H+ + GMP + NADPH	00230
R01135	R01135_c	c	0	0	0	0	0	0	1	1	1	1	0	0	PITG_16736	GTP + IMP + L-Aspartate => Orthophosphate + GDP + N6-(1,2-Dicarboxyethyl)-AMP	00230|00250
R01137	R01137_c	c	-591.916	1	0	0	0	0	1	1	1	1	0	0	PITG_10077|PITG_03296|PITG_09596|PITG_03634|PITG_09092|PITG_08761	ATP + dADP <=> ADP + dATP	00230
R01138	R01138_c	c	-605.888	1	0	0	0	0	1	1	1	1	0	0	PITG_09393|PITG_09400|PITG_02757|PITG_07405|PITG_09394	Pyruvate + dATP <=> Phosphoenolpyruvate + dADP	00230
R01152	R01152_c	c	0	0	0	0	0	1	0	0	0	0	0	0	PITG_12837	H2O + N-Carbamoylputrescine => CO2 + Ammonia + Putrescine	00330
R01154	R01154_c	c	0	0	0	0	0	1	0	0	0	0	0	0	PITG_18300	Acetyl-CoA + Putrescine => CoA + N-Acetylputrescine	00330
R01158	R01158_c	c	13.9718	0	0	0	0	0	1	1	1	1	0	0	PITG_09698|PITG_15294	2 NAD+ + H2O + L-Histidinol => 2 H+ + 2 NADH + L-Histidine	NA
R01163	R01163_c	c	0	0	0	0	0	0	1	1	1	1	0	0	PITG_09698|PITG_15294	NAD+ + H2O + L-Histidinal => H+ + NADH + L-Histidine	00340
R01168	R01168_c	c	0	0	0	0	0	1	0	0	0	0	0	0	PITG_15100	L-Histidine => Ammonia + Urocanate	00340
R01175	R01175_p	p	0	0	0	0	0	1	0	0	0	0	0	0	PITG_10443|PITG_06755|PITG_10430|PITG_10437|PITG_05486|PITG_10305|PITG_05485|PITG_10309	FAD + Butanoyl-CoA => FADH2 + Crotonoyl-CoA	00071|00650
R01175	R01175_m	m	0	0	0	0	0	1	0	0	0	0	0	1	PITG_09848|PITG_06732|PITG_02282|PITG_15615|PITG_16477	FAD + Butanoyl-CoA => FADH2 + Crotonoyl-CoA	00071|00650
R01177	R01177_c	c	0	0	0	0	0	1	0	0	0	0	0	1	PITG_01783	Acetyl-CoA + Butanoyl-CoA => CoA + 3-Oxohexanoyl-CoA	00062|00071
R01177	R01177_p	p	0	0	0	0	0	1	0	0	0	0	0	0	PITG_07953|PITG_01208	Acetyl-CoA + Butanoyl-CoA => CoA + 3-Oxohexanoyl-CoA	00062|00071
R01177	R01177_m	m	0	0	0	0	0	1	0	0	0	0	0	0	PITG_07197	Acetyl-CoA + Butanoyl-CoA => CoA + 3-Oxohexanoyl-CoA	00062|00071
R01178	R01178_m	m	0	1	0	0	0	1	0	0	0	0	0	0	PITG_16477	Electron-transferring flavoprotein + Short-chain acyl-CoA <=> Reduced electron-transferring flavoprotein + Short-chain trans-2,3-dehydroacyl-CoA	NA
R01183	R01183_e	e	0	0	0	0	0	1	0	0	0	0	0	0	PITG_08679	NAD+ + myo-Inositol => NADH + H+ + 2,4,6/3,5-Pentahydroxycyclohexanone	00562
R01183	R01183_c	c	0	0	0	0	0	1	0	0	0	0	0	0	PITG_18299|PITG_08677	NAD+ + myo-Inositol => H+ + NADH + 2,4,6/3,5-Pentahydroxycyclohexanone	00562
R01184	R01184_c	c	0	0	0	0	0	1	0	0	0	0	0	0	PITG_18361|PITG_18364|PITG_06479	Oxygen + myo-Inositol => H2O + D-Glucuronate	00053|00562
R01185	R01185_c	c	0	0	0	0	0	1	0	0	0	0	0	1	PITG_09566	H2O + Inositol 1-phosphate => Orthophosphate + myo-Inositol	00562|04070
R01186	R01186_c	c	0	0	0	0	0	1	0	0	0	0	0	1	PITG_09566	H2O + myo-Inositol 4-phosphate => Orthophosphate + myo-Inositol	00562|04070
R01187	R01187_c	c	37.6768	0	0	0	0	0	1	1	1	1	1	1	PITG_09566	H2O + 1D-myo-Inositol 3-phosphate => Orthophosphate + myo-Inositol	00562|04070
R01209	R01209_m	m	0	0	0	0	0	0	1	1	1	1	0	0	PITG_22685|PITG_20759	2,3-Dihydroxy-3-methylbutanoate => H2O + 3-Methyl-2-oxobutanoic acid	00770
R01213	R01213_c	c	0	0	0	0	0	0	1	1	1	1	0	0	PITG_03738	CoA + alpha-Isopropylmalate => H2O + Acetyl-CoA + 3-Methyl-2-oxobutanoic acid	00290|00620
R01213_c_U	R01213_c_U	c	-13.9718	1	1	0	0	0	1	1	1	1	1	0	NA	CoA + alpha-Isopropylmalate <=> H2O + Acetyl-CoA + 3-Methyl-2-oxobutanoic acid	NA
R01214	R01214_c	c	-13.9718	1	0	0	0	0	1	1	1	1	1	1	PITG_15449	2-Oxoglutarate + L-Valine <=> L-Glutamate + 3-Methyl-2-oxobutanoic acid	00280|00290|00770
R01218	R01218_c	c	0	1	0	0	0	0	1	1	1	1	0	0	PITG_14325|PITG_18545|PITG_19379	NAD+ + 5,10-Methylenetetrahydrofolate <=> NADH + 5,10-Methenyltetrahydrofolate	00670
R01218	R01218_m	m	-185.744	1	0	0	0	0	1	1	1	1	0	0	PITG_21582|PITG_14312|PITG_14352	NAD+ + 5,10-Methylenetetrahydrofolate <=> NADH + 5,10-Methenyltetrahydrofolate	00670
R01220	R01220_c	c	0	1	0	0	0	0	1	1	0	1	0	0	PITG_00543|PITG_04683|PITG_04708	NADP+ + 5,10-Methylenetetrahydrofolate <=> NADPH + 5,10-Methenyltetrahydrofolate	00670
R01220	R01220_m	m	0	1	0	0	0	0	1	0	1	1	0	0	PITG_03681	NADP+ + 5,10-Methylenetetrahydrofolate <=> NADPH + 5,10-Methenyltetrahydrofolate	00670
R01221	R01221_m	m	0	0	0	0	0	0	1	1	1	1	0	0	PITG_15850|PITG_15359|PITG_18935|PITG_15321|PITG_10858	NAD+ + Glycine + Tetrahydrofolate => H+ + NADH + Ammonia + CO2 + 5,10-Methylenetetrahydrofolate	00630
R01224	R01224_c	c	0	0	0	0	0	1	0	0	0	0	0	0	PITG_05377|PITG_22381	NADP+ + 5-Methyltetrahydrofolate => H+ + NADPH + 5,10-Methylenetetrahydrofolate	00670
R01226	R01226_m	m	0	0	0	0	0	0	1	1	1	1	0	0	PITG_08669	H2O + 5,10-Methylenetetrahydrofolate + 3-Methyl-2-oxobutanoic acid => Tetrahydrofolate + 2-Dehydropantoate	00770
R01227	R01227_c	c	0	0	0	0	0	0	1	1	1	1	0	1	PITG_06352	H2O + GMP => Orthophosphate + Guanosine	00230
R01227	R01227_e	e	0	0	0	0	0	1	0	0	0	0	0	0	PITG_14123|PITG_13491	H2O + GMP => Orthophosphate + Guanosine	00230
R01229	R01229_c	c	41.9154	1	0	0	0	0	1	1	1	1	0	0	PITG_21127|PITG_16856|PITG_00211	GMP + Diphosphate <=> 5-Phospho-alpha-D-ribose 1-diphosphate + Guanine	00230
R01230	R01230_c	c	0	0	0	0	0	0	1	1	1	1	0	0	PITG_19656|PITG_19993	Ammonia + ATP + Xanthosine 5'-phosphate => GMP + Diphosphate + AMP	00230
R01231	R01231_c	c	0	0	0	0	0	0	1	1	1	1	0	0	PITG_19656|PITG_19993	H2O + ATP + L-Glutamine + Xanthosine 5'-phosphate => GMP + Diphosphate + L-Glutamate + AMP	00230
R01234	R01234_c	c	0	0	0	0	0	0	0	1	1	1	0	0	PITG_17906|PITG_00491|PITG_17975|PITG_00845|PITG_00496	H2O + 3',5'-Cyclic GMP => GMP	00230
R01234	R01234_m	m	0	0	0	0	0	0	0	1	1	1	0	0	PITG_01568	H2O + 3',5'-Cyclic GMP => GMP	00230
R01248	R01248_c	c	0	1	0	0	0	0	1	1	1	1	0	1	PITG_10595	NAD+ + L-Proline <=> H+ + NADH + (S)-1-Pyrroline-5-carboxylate	00330
R01251	R01251_c	c	-13.9718	1	0	0	0	0	1	1	1	1	0	1	PITG_10595	NADP+ + L-Proline <=> H+ + NADPH + (S)-1-Pyrroline-5-carboxylate	00330
R01252	R01252_e	e	0	0	0	0	0	1	0	0	0	0	0	0	PITG_11705	Oxygen + 2-Oxoglutarate + L-Proline => CO2 + Succinate + Hydroxyproline	00330
R01252	R01252_r	r	0	0	0	0	0	1	0	0	0	0	0	0	PITG_19004|PITG_00069|PITG_00070|PITG_00206|PITG_04973	Oxygen + L-Proline + 2-Oxoglutarate => CO2 + Hydroxyproline + Succinate	00330
R01252	R01252_c	c	0	0	0	0	0	1	0	0	0	0	0	0	PITG_19004|PITG_00069|PITG_00070|PITG_00206	Oxygen + 2-Oxoglutarate + L-Proline => Succinate + CO2 + Hydroxyproline	00330
R01262	R01262_e	e	0	0	0	0	0	1	0	0	0	0	0	0	PITG_00754|PITG_00757	Glutathione + L-Amino acid => Cys-Gly + (5-L-Glutamyl)-L-amino acid	00480
R01268	R01268_c	c	0	0	0	0	0	0	1	1	1	1	0	0	PITG_02023|PITG_11591	H2O + Nicotinamide => Ammonia + Nicotinate	00760
R01273	R01273_c	c	0	0	0	0	0	0	1	0	1	1	0	0	PITG_20035	H2O + Nicotinamide-beta-riboside => Nicotinamide + D-Ribose	00760
R01274	R01274_c	c	37.6768	0	0	0	0	0	1	1	1	1	1	1	PITG_07029	H2O + Palmitoyl-CoA => CoA + Hexadecanoic acid	00062|01040
R01274	R01274_e	e	0	0	0	0	0	1	0	0	0	0	0	0	PITG_01695	H2O + Palmitoyl-CoA => CoA + Hexadecanoic acid	00062|01040
R01278	R01278_m	m	0	0	0	0	0	1	0	0	0	0	0	1	PITG_15045	NADP+ + Palmitoyl-CoA => H+ + NADPH + trans-Hexadec-2-enoyl-CoA	00062
R01279	R01279_m	m	0	0	0	0	0	1	0	0	0	0	0	1	PITG_09848|PITG_02282|PITG_09955	FAD + Palmitoyl-CoA => FADH2 + trans-Hexadec-2-enoyl-CoA	00071
R01279	R01279_p	p	0	0	0	0	0	1	0	0	0	0	0	0	PITG_10443|PITG_06755|PITG_10430|PITG_10437|PITG_05486|PITG_10305|PITG_05485|PITG_10309	FAD + Palmitoyl-CoA => FADH2 + trans-Hexadec-2-enoyl-CoA	00071
R01280	R01280_p	p	0	0	0	0	0	0	1	1	1	1	0	0	PITG_06574|PITG_06566|PITG_06570|PITG_11656|PITG_01295|PITG_11655	ATP + CoA + Hexadecanoic acid => Diphosphate + AMP + Palmitoyl-CoA	00061|00071
R01280	R01280_r	r	0	0	0	0	0	0	1	1	1	1	0	0	PITG_11274|PITG_08744|PITG_01988|PITG_02000	CoA + Hexadecanoic acid + ATP => Diphosphate + Palmitoyl-CoA + AMP	00061|00071
R01281	R01281_r	r	0	0	0	0	0	1	0	0	0	0	0	0	PITG_01605|PITG_01604|PITG_10028	Palmitoyl-CoA + L-Serine => CoA + 3-Dehydrosphinganine + CO2	00600
R01281	R01281_c	c	0	0	0	0	0	1	0	0	0	0	0	0	PITG_01605|PITG_01604|PITG_10028	Palmitoyl-CoA + L-Serine => CO2 + CoA + 3-Dehydrosphinganine	00600
R01286	R01286_c	c	30.7982	0	0	0	0	0	1	1	1	1	1	1	PITG_13402	H2O + L-Cystathionine => Ammonia + L-Homocysteine + Pyruvate	00270
R01288	R01288_c	c	0	0	0	0	0	1	0	0	0	0	0	0	PITG_04466	Hydrogen sulfide + O-Succinyl-L-homoserine => Succinate + L-Homocysteine	00270|00920
R01290	R01290_c	c	16.8264	0	0	0	0	0	1	1	1	1	0	0	PITG_13262|PITG_14697	L-Homocysteine + L-Serine => H2O + L-Cystathionine	00260|00270
R01293	R01293_c	c	0	0	0	0	0	1	0	0	0	0	0	0	PITG_03464	NAD+ + H2O + 4-Hydroxybenzaldehyde => H+ + NADH + 4-Hydroxybenzoate	NA
R01293	R01293_m	m	0	0	0	0	0	1	0	0	0	0	0	0	PITG_03466|PITG_20130	H2O + NAD+ + 4-Hydroxybenzaldehyde => H+ + NADH + 4-Hydroxybenzoate	NA
R01302	R01302_c	c	0	1	0	0	0	1	0	0	0	0	0	0	PITG_05010	4-Hydroxybenzoate + Pyruvate <=> Chorismate	00130
R01310	R01310_c	c	0	0	0	0	0	0	1	0	1	1	0	1	PITG_18185|PITG_03651|PITG_00284	H2O + Phosphatidylcholine => Choline + Phosphatidate	00564
R01310	R01310_r	r	0	0	0	0	0	1	0	0	0	0	0	1	PITG_18185	H2O + Phosphatidylcholine => Phosphatidate + Choline	00564
R01317	R01317_c	c	-37.6768	1	0	0	0	0	1	1	1	1	0	1	PITG_09954|PITG_02766	H2O + Phosphatidylcholine <=> 1-Acyl-sn-glycero-3-phosphocholine + Arachidonate	00590
R01317	R01317_m	m	0	1	0	0	0	1	0	0	0	0	0	0	PITG_19790|PITG_03002	Phosphatidylcholine + H2O <=> Arachidonate + 1-Acyl-sn-glycero-3-phosphocholine	00590
R01317	R01317_r	r	75.3536	1	0	0	0	0	1	1	1	1	0	1	PITG_09954	H2O + Phosphatidylcholine <=> 1-Acyl-sn-glycero-3-phosphocholine + Arachidonate	00590
R01318	R01318_c	c	0	0	0	0	0	0	1	1	1	1	0	1	PITG_18374|PITG_01332|PITG_01330|PITG_07077	Acyl-CoA + 1-Acyl-sn-glycero-3-phosphocholine => Phosphatidylcholine + CoA	00564
R01318	R01318_r	r	75.3536	0	0	0	0	0	1	1	1	1	0	1	PITG_18374|PITG_01332|PITG_01330|PITG_07077	Acyl-CoA + 1-Acyl-sn-glycero-3-phosphocholine => CoA + Phosphatidylcholine	00564
R01321	R01321_g	g	0	0	0	0	0	1	0	0	0	0	0	0	PITG_02842|PITG_12106|PITG_18007	CDP-choline + 1,2-Diacyl-sn-glycerol => CMP + Phosphatidylcholine	00564
R01321	R01321_c	c	37.6768	0	0	0	0	0	1	1	1	1	1	0	PITG_02842|PITG_12106|PITG_18007	1,2-Diacyl-sn-glycerol + CDP-choline => Phosphatidylcholine + CMP	00564
R01324	R01324_m	m	288.513	1	0	0	0	0	1	1	1	1	0	1	PITG_18048	Citrate <=> Isocitrate	NA
R01325	R01325_m	m	0	1	0	0	0	0	1	1	1	1	0	1	PITG_18048	Citrate <=> H2O + cis-Aconitate	00020|00630
R01333	R01333_c	c	0	1	0	0	0	0	1	1	1	1	0	0	PITG_03464	NAD+ + H2O + Glycolaldehyde <=> H+ + NADH + Glycolate	00630
R01333	R01333_m	m	0	1	0	0	0	0	1	1	1	1	0	0	PITG_03466	H2O + NAD+ + Glycolaldehyde <=> H+ + NADH + Glycolate	00630
R01334	R01334_c	c	0	0	0	0	0	1	0	0	0	0	0	0	PITG_23205	H2O + 2-Phosphoglycolate => Orthophosphate + Glycolate	00630
R01353	R01353_c	c	0	1	0	0	0	1	0	0	0	0	0	0	PITG_18248	ATP + Propanoate <=> ADP + Propanoyl phosphate	00640
R01354	R01354_m	m	0	1	0	0	0	1	0	0	0	0	0	0	PITG_00720|PITG_00721|PITG_00719	ATP + Propanoate <=> Diphosphate + Propionyladenylate	00640
R01354	R01354_c	c	0	1	0	0	0	1	0	0	0	0	0	0	PITG_08935	ATP + Propanoate <=> Diphosphate + Propionyladenylate	00640
R01357	R01357_c	c	98.3305	0	0	0	0	0	1	1	0	1	0	0	PITG_14975	CoA + ATP + Acetoacetate => Diphosphate + AMP + Acetoacetyl-CoA	00280|00650
R01360	R01360_m	m	0	0	0	0	0	1	0	0	0	0	0	0	PITG_00747	(S)-3-Hydroxy-3-methylglutaryl-CoA => Acetyl-CoA + Acetoacetate	00072|00280|00650
R01361	R01361_c	c	0	1	0	0	0	1	0	0	0	0	0	0	PITG_12798|PITG_17304	NAD+ + (R)-3-Hydroxybutanoate <=> H+ + NADH + Acetoacetate	00072|00650
R01364	R01364_c	c	0	0	0	0	0	1	0	0	0	0	0	0	PITG_20491|PITG_21806	Fumarate + Acetoacetate => H2O + 4-Fumarylacetoacetate	00350
R01372	R01372_c	c	0	0	0	0	0	1	0	0	0	0	0	0	PITG_09807|PITG_11719	Oxygen + Phenylpyruvate => CO2 + 2-Hydroxyphenylacetate	00360
R01373	R01373_c	c	13.9718	1	0	0	0	0	1	1	1	1	1	0	PITG_19428|PITG_19429	Prephenate <=> H2O + CO2 + Phenylpyruvate	00400
R01378	R01378_e	e	0	1	0	0	0	1	0	0	0	0	0	0	PITG_16205|PITG_16206	Phenylpyruvate <=> 2-Hydroxy-3-phenylpropenoate	00360
R01381	R01381_c	c	0	1	0	0	0	1	0	0	0	0	0	0	PITG_10315	UTP + D-Glucuronate 1-phosphate <=> Diphosphate + UDP-glucuronate	00040|00053|00520
R01383	R01383_c	c	0	1	0	0	0	1	0	0	0	0	0	0	PITG_06879|PITG_14981|PITG_05764	UDP-glucuronate + ROH <=> UDP + beta-D-Glucuronoside	00040|00500
R01384	R01384_c	c	0	0	0	0	0	1	0	0	0	0	0	0	PITG_10937	UDP-glucuronate => CO2 + UDP-D-xylose	00500|00520
R01385	R01385_c	c	0	1	0	0	0	1	0	0	0	0	0	0	PITG_03960|PITG_03961	UDP-glucuronate <=> UDP-D-galacturonate	00500|00520
R01388	R01388_c	c	0	1	0	0	0	0	1	1	1	1	0	0	PITG_04031|PITG_21053|PITG_16083|PITG_16098|PITG_16077|PITG_16076	NAD+ + D-Glycerate <=> H+ + NADH + Hydroxypyruvate	00260|00630
R01392	R01392_c	c	0	1	0	0	0	0	1	1	1	1	0	0	PITG_04031|PITG_21053|PITG_16083|PITG_16098|PITG_16077|PITG_16076	NADP+ + D-Glycerate <=> H+ + NADPH + Hydroxypyruvate	00260|00630
R01395	R01395_m	m	0	0	0	0	0	0	1	1	1	1	0	0	PITG_03098	ATP + Carbamate => ADP + Carbamoyl phosphate	00910
R01395	R01395_c	c	0	0	0	0	0	0	1	1	1	1	0	0	PITG_10454|PITG_10452	ATP + Carbamate => ADP + Carbamoyl phosphate	00910
R01397	R01397_m	m	0	0	0	0	0	0	1	1	1	1	0	0	PITG_03098	L-Aspartate + Carbamoyl phosphate => Orthophosphate + N-Carbamoyl-L-aspartate	00240|00250
R01397	R01397_c	c	41.9154	0	0	0	0	0	1	1	1	1	0	0	PITG_10454|PITG_10452|PITG_06979	L-Aspartate + Carbamoyl phosphate => Orthophosphate + N-Carbamoyl-L-aspartate	00240|00250
R01404	R01404_p	p	0	1	0	0	0	0	1	1	1	1	0	0	PITG_01970	NADP+ + Acyl-[acyl-carrier protein] <=> NADPH + H+ + trans-2,3-Dehydroacyl-[acyl-carrier protein]	NA
R01404	R01404_c	c	0	1	0	0	0	0	0	0	0	0	0	0	PITG_10926|PITG_10922	NADP+ + Acyl-[acyl-carrier protein] <=> H+ + NADPH + trans-2,3-Dehydroacyl-[acyl-carrier protein]	NA
R01404	R01404_m	m	0	1	0	0	0	0	1	1	1	1	0	0	PITG_18025	NADP+ + Acyl-[acyl-carrier protein] <=> H+ + NADPH + trans-2,3-Dehydroacyl-[acyl-carrier protein]	NA
R01411	R01411_c	c	0	1	0	0	0	1	0	0	0	0	0	0	PITG_15494	H2O + 5-Methylcytosine <=> Ammonia + Thymine	00240
R01419	R01419_c	c	0	0	0	0	0	1	0	0	0	0	0	0	PITG_03464	NAD+ + H2O + Benzaldehyde => H+ + NADH + Benzoate	NA
R01419	R01419_m	m	0	0	0	0	0	1	0	0	0	0	0	0	PITG_03466|PITG_20130	H2O + NAD+ + Benzaldehyde => H+ + NADH + Benzoate	NA
R01424	R01424_c	c	0	0	0	0	0	1	0	0	0	0	0	0	PITG_06978	H2O + Hippurate => Glycine + Benzoate	00360
R01430	R01430_c	c	0	0	0	0	0	1	0	0	0	0	0	0	PITG_18535|PITG_18537|PITG_14355|PITG_14357|PITG_14358|PITG_18534	NADP+ + D-Xylose => H+ + NADPH + D-Xylonolactone	00040
R01432	R01432_c	c	0	1	0	0	0	1	0	0	0	0	0	0	PITG_07905	D-Xylose <=> D-Xylulose	00040
R01446	R01446_m	m	0	0	0	0	0	1	0	0	0	0	0	0	PITG_03466	H2O + NAD+ + (S)-Lactaldehyde => H+ + NADH + (S)-Lactate	00620
R01446	R01446_c	c	0	0	0	0	0	1	0	0	0	0	0	0	PITG_03464	NAD+ + H2O + (S)-Lactaldehyde => H+ + NADH + (S)-Lactate	00620
R01451	R01451_r	r	0	0	0	0	0	1	0	0	0	0	0	0	PITG_13128	NAD+ + Cholesterol => NADH + H+ + 7-Dehydrocholesterol	00100
R01451	R01451_c	c	0	0	0	0	0	1	0	0	0	0	0	0	PITG_13128	NAD+ + Cholesterol => H+ + NADH + 7-Dehydrocholesterol	00100
R01454	R01454_c	c	0	0	0	0	0	1	0	0	0	0	0	0	PITG_09856	2 H+ + Oxygen + Cholesterol + 2 Reduced adrenal ferredoxin => H2O + 20alpha-Hydroxycholesterol + 2 Oxidized adrenal ferredoxin	NA
R01454	R01454_r	r	0	0	0	0	0	1	0	0	0	0	0	0	PITG_09856	2 H+ + Oxygen + Cholesterol + 2 Reduced adrenal ferredoxin => H2O + 20alpha-Hydroxycholesterol + 2 Oxidized adrenal ferredoxin	NA
R01456	R01456_r	r	0	0	0	0	0	1	0	0	0	0	0	0	PITG_13128	NADP+ + Cholesterol => H+ + NADPH + 7-Dehydrocholesterol	00100
R01456	R01456_c	c	0	0	0	0	0	1	0	0	0	0	0	0	PITG_13128	NADP+ + Cholesterol => H+ + NADPH + 7-Dehydrocholesterol	00100
R01461	R01461_c	c	0	1	0	0	0	1	0	0	0	0	0	0	PITG_12278	Acyl-CoA + Cholesterol <=> CoA + Cholesterol ester	00100
R01461	R01461_r	r	0	1	0	0	0	1	0	0	0	0	0	0	PITG_12278	Acyl-CoA + Cholesterol <=> CoA + Cholesterol ester	00100
R01465	R01465_m	m	-139.718	1	0	0	0	0	1	1	0	1	0	0	PITG_05140	NAD+ + L-Threonine <=> H+ + NADH + L-2-Amino-3-oxobutanoic acid	00260
R01466	R01466_e	e	0	0	0	0	0	1	0	0	0	0	0	0	PITG_13139	H2O + O-Phospho-L-homoserine => Orthophosphate + L-Threonine	00260
R01468	R01468_c	c	828.89	0	0	0	0	0	1	1	1	1	1	1	PITG_17003|PITG_09415	ATP + Ethanolamine => ADP + Ethanolamine phosphate	00564
R01470	R01470_e	e	0	0	0	0	0	1	0	0	0	0	0	0	PITG_12598	H2O + sn-Glycero-3-phosphoethanolamine => sn-Glycerol 3-phosphate + Ethanolamine	00564
R01470	R01470_c	c	0	0	0	0	0	1	0	0	0	0	0	0	PITG_13245	H2O + sn-Glycero-3-phosphoethanolamine => sn-Glycerol 3-phosphate + Ethanolamine	00564
R01481	R01481_c	c	0	1	0	0	0	1	0	0	0	0	0	0	PITG_21744|PITG_08843|PITG_21743|PITG_08850|PITG_08869|PITG_02188|PITG_08842|PITG_17045|PITG_08867|PITG_08866|PITG_17046|PITG_08845|PITG_10855|PITG_11623|PITG_08844|PITG_08846|PITG_00972|PITG_08803	NADP+ + L-Gulonate <=> H+ + NADPH + D-Glucuronate	00040|00053
R01492	R01492_c	c	0	0	0	0	0	1	0	0	0	0	0	0	PITG_19474	ATP + Cob(I)alamin => Triphosphate + Cobamide coenzyme	00860
R01495	R01495_c	c	0	0	0	0	0	1	0	0	0	0	0	0	PITG_13666	ATP + N-Acylsphingosine => ADP + Ceramide 1-phosphate	00600
R01496	R01496_r	r	0	0	0	0	0	1	0	0	0	0	0	0	PITG_21055|PITG_03355|PITG_21054	Acyl-CoA + Sphingosine => CoA + N-Acylsphingosine	00600
R01496	R01496_c	c	0	0	0	0	0	1	0	0	0	0	0	0	PITG_21055|PITG_03355|PITG_21054	Acyl-CoA + Sphingosine => CoA + N-Acylsphingosine	00600
R01498	R01498_e	e	0	0	0	0	0	1	0	0	0	0	0	0	PITG_04207|PITG_04254|PITG_08002|PITG_09101|PITG_17501|PITG_08191|PITG_17507|PITG_08000|PITG_17500|PITG_19939|PITG_08004|PITG_08001|PITG_04255|PITG_17508	H2O + beta-D-Glucosyl-(1<->1)-ceramide => D-Glucose + N-Acylsphingosine	00600
R01500	R01500_c	c	0	0	0	0	0	1	0	0	0	0	0	0	PITG_05764	UDP-alpha-D-galactose + N-Acylsphingosine => UDP + Galactosylceramide	00600
R01505	R01505_c	c	0	0	0	0	0	1	0	0	0	0	0	0	PITG_21293	NAD+ + (2S,3S)-2,3-Dihydro-2,3-dihydroxybenzoate => H+ + NADH + 2,3-Dihydroxybenzoate	NA
R01512	R01512_c	c	-661.775	1	0	0	0	0	1	1	0	1	1	0	PITG_09402|PITG_00132	ATP + 3-Phospho-D-glycerate <=> ADP + 3-Phospho-D-glyceroyl phosphate	00010
R01513	R01513_c	c	0	1	0	0	0	1	0	0	0	0	0	0	PITG_10264|PITG_13165|PITG_00133	NAD+ + 3-Phospho-D-glycerate <=> H+ + NADH + 3-Phosphonooxypyruvate	00260
R01514	R01514_c	c	0	1	0	0	0	0	1	1	1	1	0	0	PITG_03827	ATP + D-Glycerate <=> ADP + 3-Phospho-D-glycerate	00260|00561|00630
R01518	R01518_e	e	0	1	0	0	0	1	0	0	0	0	0	0	PITG_17023	2-Phospho-D-glycerate <=> 3-Phospho-D-glycerate	00010|00260
R01518	R01518_c	c	-661.775	1	0	0	0	0	1	1	1	1	0	0	PITG_13749|PITG_07400|PITG_00806|PITG_03792	2-Phospho-D-glycerate <=> 3-Phospho-D-glycerate	00010|00260
R01519	R01519_c	c	0	0	0	0	0	1	0	0	0	0	0	0	PITG_02129|PITG_21468|PITG_04624	H2O + D-Glucono-1,5-lactone => D-Gluconic acid	00030
R01520	R01520_c	c	0	1	0	0	0	0	1	1	1	1	0	0	PITG_12819|PITG_03463	NAD+ + beta-D-Glucose <=> H+ + NADH + D-Glucono-1,5-lactone	00030
R01521	R01521_c	c	0	1	0	0	0	0	1	1	1	1	0	0	PITG_12819|PITG_03463	NADP+ + beta-D-Glucose <=> H+ + NADPH + D-Glucono-1,5-lactone	00030
R01528	R01528_c	c	0	0	0	0	0	0	1	1	1	1	0	0	PITG_10032	NADP+ + 6-Phospho-D-gluconate => H+ + CO2 + NADPH + D-Ribulose 5-phosphate	00030|00480
R01529	R01529_c	c	499.75	1	0	0	0	0	1	1	1	1	0	0	PITG_03992|PITG_20687	D-Ribulose 5-phosphate <=> D-Xylulose 5-phosphate	00030|00040
R01541	R01541_c	c	0	0	0	0	0	1	0	0	0	0	0	0	PITG_12315	ATP + 2-Dehydro-3-deoxy-D-gluconate => ADP + 2-Dehydro-3-deoxy-6-phospho-D-gluconate	00030
R01547	R01547_c	c	13.9718	1	0	0	0	0	1	1	1	1	1	0	PITG_03296|PITG_20775|PITG_12465|PITG_18373|PITG_18377	ATP + dAMP <=> ADP + dADP	00230
R01548	R01548_e	e	0	0	0	0	0	1	0	0	0	0	0	0	PITG_12121	dATP + Cytidine => CMP + dADP	00240
R01549	R01549_e	e	0	0	0	0	0	1	0	0	0	0	0	0	PITG_12121	dATP + Uridine => UMP + dADP	00240
R01560	R01560_e	e	0	0	0	0	0	1	0	0	0	0	0	0	PITG_03615	H2O + Adenosine => Ammonia + Inosine	00230
R01560	R01560_c	c	0	0	0	0	0	0	1	0	1	1	0	0	PITG_10903	H2O + Adenosine => Ammonia + Inosine	00230
R01561	R01561_c	c	699.641	1	0	0	0	0	1	1	1	1	0	0	PITG_16203|PITG_17711	Orthophosphate + Adenosine <=> Adenine + alpha-D-Ribose 1-phosphate	00230
R01562	R01562_e	e	0	0	0	0	0	1	0	0	0	0	0	0	PITG_14123|PITG_13491	H2O + 3'-AMP => Orthophosphate + Adenosine	00230
R01562	R01562_c	c	0	0	0	0	0	1	0	0	0	0	0	1	PITG_06352	H2O + 3'-AMP => Orthophosphate + Adenosine	00230
R01567	R01567_c	c	0	0	0	0	0	0	0	1	0	1	0	1	PITG_01742	ATP + Thymidine => ADP + dTMP	00240
R01569	R01569_e	e	0	0	0	0	0	1	0	0	0	0	0	0	PITG_14123|PITG_13491	H2O + dTMP => Orthophosphate + Thymidine	00240
R01569	R01569_c	c	0	0	0	0	0	0	0	1	0	1	0	1	PITG_06352	H2O + dTMP => Orthophosphate + Thymidine	00240
R01579	R01579_c	c	0	0	0	0	0	1	0	0	0	0	0	0	PITG_03163	H2O + D-Glutamine => Ammonia + D-Glutamate	NA
R01579	R01579_m	m	0	0	0	0	0	1	0	0	0	0	0	0	PITG_09220	H2O + D-Glutamine => Ammonia + D-Glutamate	NA
R01593	R01593_e	e	0	0	0	0	0	1	0	0	0	0	0	0	PITG_14698	Oxygen + Arachidonate => 15(S)-HPETE	00590
R01593	R01593_c	c	0	0	0	0	0	1	0	0	0	0	0	0	PITG_14862|PITG_14861|PITG_04969	Oxygen + Arachidonate => 15(S)-HPETE	00590
R01595	R01595_e	e	0	0	0	0	0	0	0	0	0	0	0	0	PITG_14698	Oxygen + Arachidonate => 5(S)-HPETE	00590
R01595	R01595_c	c	0	0	0	0	0	0	0	0	0	0	0	0	PITG_14862|PITG_14861	Oxygen + Arachidonate => 5(S)-HPETE	00590
R01600	R01600_c	c	0	0	0	0	0	1	0	0	0	0	0	0	PITG_06019|PITG_06015|PITG_06016|PITG_21313|PITG_06021|PITG_06022	beta-D-Glucose + ATP => ADP + beta-D-Glucose 6-phosphate	00010
R01602	R01602_e	e	0	1	0	0	0	0	1	1	1	0	0	0	PITG_16865	alpha-D-Glucose <=> beta-D-Glucose	00010
R01615	R01615_c	c	0	0	0	0	0	1	0	0	0	0	0	0	PITG_00333	CoA + NADP+ + 4-Hydroxycinnamyl aldehyde => H+ + NADPH + p-Coumaroyl-CoA	NA
R01616	R01616_p	p	0	0	0	0	0	1	0	0	0	0	0	0	PITG_12534|PITG_04882|PITG_13889|PITG_13888|PITG_01839|PITG_13887	ATP + CoA + 4-Coumarate => Diphosphate + AMP + p-Coumaroyl-CoA	00130|00360
R01618	R01618_c	c	0	0	0	0	0	0	1	0	0	1	0	0	PITG_04885	ATP + Adenylyl sulfate => Sulfate + P1,P4-Bis(5'-adenosyl)tetraphosphate	00230
R01624	R01624_m	m	0	0	0	0	0	0	1	1	1	1	0	0	PITG_18025	Acyl-carrier protein + Acetyl-CoA => CoA + Acetyl-[acyl-carrier protein]	00061
R01624	R01624_c	c	75.3536	0	0	0	0	0	0	0	0	0	0	0	PITG_10926|PITG_10922	Acyl-carrier protein + Acetyl-CoA => CoA + Acetyl-[acyl-carrier protein]	00061
R01625	R01625_c	c	623.88	0	0	0	0	0	1	1	1	1	0	0	PITG_16806|PITG_09797	CoA + Apo-[acyl-carrier-protein] => Acyl-carrier protein + Adenosine 3',5'-bisphosphate	00770
R01626	R01626_m	m	0	1	0	0	0	0	1	1	1	1	0	0	PITG_18025|PITG_14283	Acyl-carrier protein + Malonyl-CoA <=> CoA + Malonyl-[acyl-carrier protein]	00061
R01626	R01626_c	c	527.475	1	0	0	0	0	1	1	1	1	1	0	PITG_10926|PITG_10922	Acyl-carrier protein + Malonyl-CoA <=> CoA + Malonyl-[acyl-carrier protein]	00061
R01639	R01639_c	c	0	1	0	0	0	1	0	0	0	0	0	0	PITG_00452	ATP + D-Xylulose <=> ADP + D-Xylulose 5-phosphate	00040
R01641	R01641_p	p	-263.847	1	0	0	0	0	1	1	1	1	0	1	PITG_01752	Sedoheptulose 7-phosphate + D-Glyceraldehyde 3-phosphate <=> D-Ribose 5-phosphate + D-Xylulose 5-phosphate	00030
R01644	R01644_c	c	0	1	0	0	0	0	1	0	0	0	0	0	PITG_04717	NAD+ + 4-Hydroxybutanoic acid <=> H+ + NADH + Succinate semialdehyde	00650
R01648	R01648_m	m	0	1	0	0	0	0	1	1	1	1	0	0	PITG_00623|PITG_05225	2-Oxoglutarate + 4-Aminobutanoate <=> L-Glutamate + Succinate semialdehyde	00250|00650
R01655	R01655_c	c	0	1	0	0	0	0	1	1	1	1	0	0	PITG_00543|PITG_04683|PITG_04708	H2O + 5,10-Methenyltetrahydrofolate <=> H+ + 10-Formyltetrahydrofolate	00670
R01655	R01655_m	m	-185.744	1	0	0	0	0	1	1	1	1	0	0	PITG_03681	H2O + 5,10-Methenyltetrahydrofolate <=> H+ + 10-Formyltetrahydrofolate	00670
R01658	R01658_c	c	0	0	0	0	0	1	0	0	0	0	0	0	PITG_10990|PITG_13077	Isopentenyl diphosphate + Dimethylallyl diphosphate => Diphosphate + Geranyl diphosphate	00900
R01658	R01658_m	m	0	0	0	0	0	1	0	0	0	0	0	0	PITG_20043	Isopentenyl diphosphate + Dimethylallyl diphosphate => Diphosphate + Geranyl diphosphate	00900
R01663	R01663_c	c	0	0	0	0	0	0	1	1	1	1	0	0	PITG_20614|PITG_06977	H2O + dCMP => Ammonia + dUMP	00240
R01664	R01664_c	c	0	0	0	0	0	1	0	0	0	0	0	1	PITG_06352	H2O + dCMP => Orthophosphate + Deoxycytidine	00240
R01664	R01664_e	e	0	0	0	0	0	1	0	0	0	0	0	0	PITG_14123|PITG_13491	H2O + dCMP => Orthophosphate + Deoxycytidine	00240
R01665	R01665_c	c	0	0	0	0	0	0	1	1	1	1	0	1	PITG_00765	ATP + dCMP => ADP + dCDP	00240
R01665	R01665_m	m	0	0	0	0	0	0	1	1	1	1	0	0	PITG_10519	ATP + dCMP => ADP + dCDP	00240
R01667	R01667_c	c	0	0	0	0	0	0	1	1	1	1	0	0	PITG_07884	H2O + dCDP => Orthophosphate + dCMP	00240
R01668	R01668_c	c	0	0	0	0	0	0	1	1	1	1	0	0	PITG_07884	H2O + dCTP => Diphosphate + dCMP	00240
R01676	R01676_c	c	0	0	0	0	0	0	1	1	1	1	0	0	PITG_05263|PITG_07820	H2O + Guanine => Ammonia + Xanthine	00230
R01678	R01678_e	e	0	0	0	0	0	1	0	0	0	0	0	0	PITG_01138	H2O + Lactose => D-Galactose + alpha-D-Glucose	00052
R01678	R01678_c	c	0	0	0	0	0	1	0	0	0	0	0	0	PITG_18230|PITG_15791|PITG_18209	H2O + Lactose => D-Galactose + alpha-D-Glucose	00052
R01678	R01678_r	r	0	0	0	0	0	1	0	0	0	0	0	0	PITG_01431	H2O + Lactose => D-Galactose + alpha-D-Glucose	00052
R01682	R01682_c	c	0	0	0	0	0	1	0	0	0	0	0	1	PITG_02594	L-Cysteate => CO2 + Taurine	00430
R01687	R01687_e	e	0	0	0	0	0	1	0	0	0	0	0	0	PITG_00754|PITG_00757	Taurine + (5-L-Glutamyl)-peptide => Peptide + 5-L-Glutamyl-taurine	00430
R01698	R01698_m	m	0	1	0	0	0	1	0	0	0	0	0	0	PITG_15359|PITG_18935	NAD+ + Dihydrolipoamide <=> H+ + NADH + Lipoamide	NA
R01709	R01709_c	c	0	0	0	0	0	1	0	0	0	0	0	0	PITG_02284	Oxygen + H2O + Pyridoxal => Hydrogen peroxide + 4-Pyridoxate	00750
R01714	R01714_c	c	27.9436	0	0	0	0	0	1	1	1	1	1	1	PITG_01769	5-O-(1-Carboxyvinyl)-3-phosphoshikimate => Orthophosphate + Chorismate	00400
R01715	R01715_c	c	13.9718	1	0	0	0	0	1	1	1	1	1	1	PITG_01245	Chorismate <=> Prephenate	00400
R01716	R01716_c	c	0	0	0	0	0	1	0	0	0	0	0	0	PITG_07098	L-Glutamine + Chorismate => L-Glutamate + 4-Amino-4-deoxychorismate	00790
R01724	R01724_c	c	0	1	0	0	0	0	1	1	1	1	0	0	PITG_13991	Diphosphate + Orthophosphate + ADP + Nicotinate D-ribonucleotide <=> H+ + H2O + Nicotinate + 5-Phospho-alpha-D-ribose 1-diphosphate + ATP	00760
R01731	R01731_c	c	0	0	0	0	0	1	0	0	0	0	0	0	PITG_01193|PITG_01195|PITG_01188	L-Arogenate + Oxaloacetate => Prephenate + L-Aspartate	00400
R01736	R01736_c	c	0	0	0	0	0	1	0	0	0	0	0	0	PITG_01689|PITG_12946	H2O + (R)-S-Lactoylglutathione => Glutathione + (R)-Lactate	00620
R01745	R01745_c	c	0	1	0	0	0	0	1	1	1	1	0	0	PITG_17998|PITG_17999	NAD+ + D-Glycerate <=> H+ + NADH + 2-Hydroxy-3-oxopropanoate	00630
R01747	R01747_c	c	0	1	0	0	0	0	1	1	1	1	0	0	PITG_17998|PITG_17999	NADP+ + D-Glycerate <=> H+ + NADPH + 2-Hydroxy-3-oxopropanoate	00630
R01752	R01752_c	c	0	1	0	0	0	0	1	1	0	1	0	0	PITG_05462|PITG_07880	NAD+ + H2O + D-Glyceraldehyde <=> H+ + NADH + D-Glycerate	00561
R01752	R01752_m	m	0	1	0	0	0	0	1	1	1	1	0	0	PITG_18012|PITG_10940	H2O + NAD+ + D-Glyceraldehyde <=> H+ + NADH + D-Glycerate	00561
R01768	R01768_c	c	0	0	0	0	0	0	1	1	1	1	0	0	PITG_02284	NAD+ + H2O + Hypoxanthine => H+ + NADH + Xanthine	00230
R01769	R01769_c	c	0	0	0	0	0	0	1	1	1	1	0	0	PITG_02284	Oxygen + H2O + Hypoxanthine => Hydrogen peroxide + Xanthine	00230
R01771	R01771_m	m	0	0	0	0	0	1	0	0	0	0	0	0	PITG_02198	ATP + L-Homoserine => ADP + O-Phospho-L-homoserine	00260
R01773	R01773_c	c	0	1	0	0	0	0	1	1	1	1	0	0	PITG_02182|PITG_12514|PITG_11615|PITG_13924	NAD+ + L-Homoserine <=> H+ + NADH + L-Aspartate 4-semialdehyde	00260|00270|00300
R01775	R01775_c	c	0	1	0	0	0	0	1	1	1	1	0	0	PITG_02182|PITG_12514|PITG_11615|PITG_13924	NADP+ + L-Homoserine <=> H+ + NADPH + L-Aspartate 4-semialdehyde	00260|00270|00300
R01776	R01776_m	m	0	0	0	0	0	1	0	0	0	0	0	0	PITG_10301|PITG_21619	Acetyl-CoA + L-Homoserine => CoA + O-Acetyl-L-homoserine	00270
R01778	R01778_m	m	1000	1	0	0	0	0	1	1	1	1	1	1	PITG_06693|PITG_08061	NAD+ + (3S)-3-Hydroxyacyl-CoA <=> H+ + NADH + 3-Oxoacyl-CoA	00062
R01786	R01786_c	c	0	0	0	0	0	1	0	0	0	0	0	0	PITG_06019|PITG_06015|PITG_06016|PITG_21313|PITG_06021|PITG_06022	ATP + alpha-D-Glucose => ADP + alpha-D-Glucose 6-phosphate	00010|00052|00500|00520
R01795	R01795_c	c	0	0	0	0	0	1	0	0	0	0	0	0	PITG_02210	Oxygen + Tetrahydrobiopterin + L-Phenylalanine => H2O + L-Tyrosine + Dihydrobiopterin	00360|00400
R01799	R01799_c	c	150.707	0	0	0	0	0	1	1	1	1	0	1	PITG_10026	Phosphatidate + CTP => Diphosphate + CDP-diacylglycerol	00564|04070
R01799	R01799_r	r	0	0	0	0	0	0	1	1	1	1	0	1	PITG_10026	Phosphatidate + CTP => Diphosphate + CDP-diacylglycerol	00564|04070
R01801	R01801_m	m	75.3536	0	0	0	0	0	1	1	1	1	1	1	PITG_14966	sn-Glycerol 3-phosphate + CDP-diacylglycerol => Phosphatidylglycerophosphate + CMP	00564
R01802	R01802_m	m	37.6768	0	0	0	0	0	1	1	1	1	1	1	PITG_01103	CDP-diacylglycerol + myo-Inositol => CMP + 1-Phosphatidyl-D-myo-inositol	00562|00564|04070
R01813	R01813_c	c	0	0	0	0	0	1	0	0	0	0	0	0	PITG_11445|PITG_15704	NADP+ + Tetrahydrobiopterin => H+ + NADPH + 6-Lactoyl-5,6,7,8-tetrahydropterin	00790
R01819	R01819_c	c	0	1	0	0	0	1	0	0	0	0	0	0	PITG_19774	D-Mannose 6-phosphate <=> beta-D-Fructose 6-phosphate	00051|00520
R01826	R01826_c	c	27.9436	0	0	0	0	0	1	1	1	1	1	0	PITG_06518|PITG_19096|PITG_01768	H2O + Phosphoenolpyruvate + D-Erythrose 4-phosphate => Orthophosphate + 2-Dehydro-3-deoxy-D-arabino-heptonate 7-phosphate	00400
R01827	R01827_c	c	263.847	1	0	0	0	0	1	1	1	1	0	0	PITG_05636	D-Glyceraldehyde 3-phosphate + Sedoheptulose 7-phosphate <=> beta-D-Fructose 6-phosphate + D-Erythrose 4-phosphate	00030
R01829	R01829_c	c	0	0	0	0	0	1	0	0	0	0	0	0	PITG_02785|PITG_02786	Sedoheptulose 1,7-bisphosphate => Glycerone phosphate + D-Erythrose 4-phosphate	NA
R01830	R01830_p	p	-235.903	1	0	0	0	0	1	1	1	1	0	1	PITG_01752	D-Glyceraldehyde 3-phosphate + beta-D-Fructose 6-phosphate <=> D-Xylulose 5-phosphate + D-Erythrose 4-phosphate	00030
R01836	R01836_m	m	0	1	0	0	0	1	0	0	0	0	0	0	PITG_05939	NAD+ + Testosterone <=> H+ + NADH + Androstenedione	NA
R01844	R01844_c	c	0	1	0	0	0	1	0	0	0	0	0	0	PITG_12674|PITG_12675	ATP + Sedoheptulose <=> ADP + Sedoheptulose 7-phosphate	NA
R01855	R01855_c	c	0	0	0	0	0	0	1	1	1	1	0	0	PITG_03601	H2O + dGTP => Diphosphate + dGMP	00230
R01857	R01857_c	c	13.9718	1	0	0	0	0	1	1	1	1	1	0	PITG_10077|PITG_03296|PITG_09596|PITG_03634|PITG_09092|PITG_08761	ATP + dGDP <=> ADP + dGTP	00230
R01858	R01858_c	c	0	0	0	0	0	0	1	1	1	1	0	0	PITG_09393|PITG_09400|PITG_02757|PITG_07405|PITG_09394	Pyruvate + dGTP => dGDP + Phosphoenolpyruvate	00230
R01859	R01859_m	m	0	0	0	0	0	1	0	0	0	0	0	0	PITG_22865|PITG_02115	Propanoyl-CoA + ATP + HCO3- => Orthophosphate + ADP + (S)-Methylmalonyl-CoA	00280|00630|00640
R01863	R01863_c	c	0	1	0	0	0	0	1	1	1	1	0	0	PITG_16203|PITG_17711	Orthophosphate + Inosine <=> alpha-D-Ribose 1-phosphate + Hypoxanthine	00230
R01868	R01868_m	m	0	1	0	0	0	1	0	0	0	0	0	1	PITG_01913	Quinone + (S)-Dihydroorotate <=> Hydroquinone + Orotate	00240
R01868	R01868_c	c	41.9154	1	0	0	0	0	1	1	1	1	1	1	PITG_01913	Quinone + (S)-Dihydroorotate <=> p-Hydroquinone + Orotate	00240
R01870	R01870_c	c	-41.9154	1	0	0	0	0	1	1	1	1	1	0	PITG_09576|PITG_09635	Diphosphate + Orotidine 5'-phosphate <=> 5-Phospho-alpha-D-ribose 1-diphosphate + Orotate	00240
R01874	R01874_c	c	0	0	0	0	0	1	0	0	0	0	0	0	PITG_03814|PITG_21174	H2O + D-Cysteine => Ammonia + Pyruvate + Hydrogen sulfide	00270
R01876	R01876_c	c	0	1	0	0	0	0	1	1	0	1	0	1	PITG_20559	Orthophosphate + Uridine <=> alpha-D-Ribose 1-phosphate + Uracil	00240
R01877	R01877_e	e	0	0	0	0	0	1	0	0	0	0	0	0	PITG_14123|PITG_13491	H2O + 3'-UMP => Orthophosphate + Uridine	00240
R01877	R01877_c	c	0	0	0	0	0	1	0	0	0	0	0	1	PITG_06352	H2O + 3'-UMP => Orthophosphate + Uridine	00240
R01880	R01880_e	e	0	0	0	0	0	1	0	0	0	0	0	0	PITG_12121	dGTP + Uridine => UMP + dGDP	00240
R01881	R01881_c	c	0	0	0	0	0	1	0	0	0	0	0	0	PITG_13551|PITG_11046	ATP + Creatine => ADP + Phosphocreatine	00330
R01883	R01883_c	c	0	0	0	0	0	1	0	0	0	0	0	0	PITG_10477	S-Adenosyl-L-methionine + Guanidinoacetate => S-Adenosyl-L-homocysteine + Creatine	00260|00330
R01890	R01890_r	r	37.6768	0	0	0	0	0	1	1	1	1	1	0	PITG_14589|PITG_14591	CTP + Choline phosphate => Diphosphate + CDP-choline	00564
R01896	R01896_c	c	0	1	0	0	0	0	1	1	1	1	0	0	PITG_04985|PITG_04989	NAD+ + Xylitol <=> H+ + NADH + D-Xylulose	00040
R01896	R01896_g	g	0	1	0	0	0	0	1	1	1	1	0	0	PITG_04121|PITG_04983	Xylitol + NAD+ <=> NADH + H+ + D-Xylulose	00040
R01899	R01899_m	m	0	1	0	0	0	0	1	1	1	1	0	0	PITG_23158	NADP+ + Isocitrate <=> H+ + NADPH + Oxalosuccinate	00020
R01899	R01899_c	c	0	1	0	0	0	0	1	1	1	1	0	0	PITG_07056	NADP+ + Isocitrate <=> H+ + NADPH + Oxalosuccinate	00020
R01900	R01900_m	m	0	1	0	0	0	0	1	1	1	1	0	1	PITG_18048	Isocitrate <=> H2O + cis-Aconitate	00020|00630
R01909	R01909_c	c	0	0	0	0	0	1	0	0	0	0	0	0	PITG_17330	ATP + Pyridoxine => ADP + Pyridoxine phosphate	00750
R01911	R01911_c	c	0	0	0	0	0	1	0	0	0	0	0	0	PITG_14976|PITG_06874	Orthophosphate + Pyridoxine => H2O + Pyridoxine phosphate	00750
R01914	R01914_c	c	0	0	0	0	0	1	0	0	0	0	0	0	PITG_04877	Oxygen + H2O + Spermidine => 4-Aminobutyraldehyde + Hydrogen peroxide + 1,3-Diaminopropane	00330|00410
R01920	R01920_c	c	0	0	0	0	0	1	0	0	0	0	0	0	PITG_10866	S-Adenosylmethioninamine + Putrescine => Spermidine + 5'-Methylthioadenosine	00270|00330|00480
R01923	R01923_c	c	0	0	0	0	0	1	0	0	0	0	0	0	PITG_18366|PITG_19234|PITG_05664	Palmitoyl-CoA + L-Carnitine => CoA + L-Palmitoylcarnitine	00071
R01923	R01923_m	m	0	0	0	0	0	1	0	0	0	0	0	0	PITG_18366|PITG_19234|PITG_05664	Palmitoyl-CoA + L-Carnitine => L-Palmitoylcarnitine + CoA	00071
R01926	R01926_m	m	0	0	0	0	0	1	0	0	0	0	0	0	PITG_13546	ATP + Sphingosine => ADP + Sphingosine 1-phosphate	00600
R01931	R01931_m	m	0	0	0	0	0	1	0	0	0	0	0	0	PITG_19737	Cyanide ion + Thiosulfate => Sulfite + Thiocyanate	00920
R01933	R01933_m	m	0	0	0	0	0	0	1	1	1	1	0	0	PITG_16966|PITG_19191	NAD+ + CoA + 2-Oxoadipate => H+ + NADH + CO2 + Glutaryl-CoA	00380
R01933_m_U	R01933_m_U	m	-13.9718	1	1	0	0	0	1	1	1	1	1	0	NA	NAD+ + CoA + 2-Oxoadipate <=> H+ + NADH + CO2 + Glutaryl-CoA	NA
R01939	R01939_c	c	-13.9718	1	0	0	0	0	1	1	1	1	1	0	PITG_14639|PITG_17094	2-Oxoglutarate + L-2-Aminoadipate <=> L-Glutamate + 2-Oxoadipate	00300|00310
R01941	R01941_c	c	0	0	0	0	0	1	0	0	0	0	0	0	PITG_00333	CoA + NADP+ + Caffeic aldehyde => H+ + NADPH + Caffeoyl-CoA	NA
R01943	R01943_p	p	0	0	0	0	0	1	0	0	0	0	0	0	PITG_12534|PITG_04882|PITG_13889|PITG_13888|PITG_01839|PITG_13887	ATP + CoA + Caffeate => Diphosphate + AMP + Caffeoyl-CoA	NA
R01945	R01945_c	c	0	0	0	0	0	1	0	0	0	0	0	0	PITG_13096	Caffeoyl-CoA + Quinate => CoA + Chlorogenate	NA
R01954	R01954_c	c	13.9718	0	0	0	0	0	1	1	1	1	1	1	PITG_05374	ATP + L-Citrulline + L-Aspartate => Diphosphate + AMP + N-(L-Arginino)succinate	00220|00250
R01956	R01956_c	c	0	0	0	0	0	1	0	0	0	0	0	0	PITG_10590|PITG_03678	2-Oxoglutarate + L-Kynurenine => L-Glutamate + 4-(2-Aminophenyl)-2,4-dioxobutanoate	00380
R01959	R01959_e	e	0	0	0	0	0	1	0	0	0	0	0	0	PITG_00294|PITG_08056	H2O + L-Formylkynurenine => Formate + L-Kynurenine	00380|00630
R01968	R01968_e	e	0	1	0	0	0	1	0	0	0	0	0	0	PITG_14123|PITG_13491	H2O + dGMP <=> Orthophosphate + Deoxyguanosine	00230
R01968	R01968_c	c	-41.9154	1	0	0	0	0	1	1	1	1	1	1	PITG_06352	H2O + dGMP <=> Orthophosphate + Deoxyguanosine	00230
R01969	R01969_c	c	-41.9154	1	0	0	0	0	1	1	1	1	1	0	PITG_16203|PITG_17711	Orthophosphate + Deoxyguanosine <=> Guanine + 2-Deoxy-D-ribose 1-phosphate	00230
R01975	R01975_m	m	-13.9718	1	0	0	0	0	1	1	1	1	1	1	PITG_08061	NAD+ + (S)-3-Hydroxybutanoyl-CoA <=> H+ + NADH + Acetoacetyl-CoA	00071|00310|00380|00650
R01978	R01978_c	c	0	0	0	0	0	1	0	0	0	0	0	0	PITG_21214|PITG_12495	CoA + (S)-3-Hydroxy-3-methylglutaryl-CoA => H2O + Acetyl-CoA + Acetoacetyl-CoA	00072|00280|00650|00900
R01986	R01986_m	m	0	0	0	0	0	1	0	0	0	0	0	0	PITG_18012|PITG_10940	H2O + NADP+ + 4-Aminobutyraldehyde => H+ + NADPH + 4-Aminobutanoate	00330
R01986	R01986_c	c	0	0	0	0	0	1	0	0	0	0	0	0	PITG_05462|PITG_07880	4-Aminobutyraldehyde + H2O + NADP+ => H+ + NADPH + 4-Aminobutanoate	00330
R01989	R01989_c	c	0	0	0	0	0	1	0	0	0	0	0	0	PITG_05117	L-Arginine + 4-Aminobutanoate => L-Ornithine + 4-Guanidinobutanoate	00330
R01993	R01993_c	c	-41.9154	1	0	0	0	0	1	1	1	1	0	0	PITG_10454|PITG_10452|PITG_15694	H2O + (S)-Dihydroorotate <=> N-Carbamoyl-L-aspartate	00240
R01993	R01993_m	m	0	1	0	0	0	0	1	1	1	1	0	0	PITG_03098	H2O + (S)-Dihydroorotate <=> N-Carbamoyl-L-aspartate	00240
R02003	R02003_c	c	0	0	0	0	0	1	0	0	0	0	0	0	PITG_10990|PITG_13077	Isopentenyl diphosphate + Geranyl diphosphate => Diphosphate + trans,trans-Farnesyl diphosphate	00900
R02016	R02016_c	c	0	0	0	0	0	0	1	1	1	1	0	0	PITG_18452	NADP+ + Thioredoxin => H+ + NADPH + Thioredoxin disulfide	00240
R02017	R02017_c	c	0	0	0	0	0	0	1	1	1	1	0	1	PITG_05998|PITG_02087|PITG_03347|PITG_15659	H2O + Thioredoxin disulfide + dADP => ADP + Thioredoxin	00230
R02018	R02018_c	c	0	0	0	0	0	0	0	0	0	0	0	1	PITG_02087	H2O + Thioredoxin disulfide + dUDP => UDP + Thioredoxin	00240
R02019	R02019_c	c	27.9436	0	0	0	0	0	1	1	1	1	0	1	PITG_05998|PITG_02087|PITG_03347|PITG_15659	H2O + dGDP + Thioredoxin disulfide => GDP + Thioredoxin	00230
R02021	R02021_c	c	27.9436	0	0	0	0	0	1	1	1	1	1	1	PITG_04601	3'-Phosphoadenylyl sulfate + Thioredoxin => Thioredoxin disulfide + Sulfite + Adenosine 3',5'-bisphosphate	00920
R02024	R02024_c	c	0	0	0	0	0	1	0	0	0	0	0	1	PITG_05998|PITG_02087|PITG_03347|PITG_15659	H2O + dCDP + Thioredoxin disulfide => Thioredoxin + CDP	00240
R02025	R02025_c	c	0	0	0	0	0	1	0	0	0	0	0	0	PITG_08436	H2O + Thioredoxin disulfide + L-Methionine => Thioredoxin + L-Methionine S-oxide	00270
R02029	R02029_m	m	75.3536	0	0	0	0	0	1	1	1	1	1	1	PITG_03404	H2O + Phosphatidylglycerophosphate => Orthophosphate + Phosphatidylglycerol	00564
R02030	R02030_c	c	37.6768	0	0	0	0	0	1	1	1	1	0	0	PITG_17041|PITG_00921	Phosphatidylglycerol + CDP-diacylglycerol => CMP + Cardiolipin	00564
R02030	R02030_m	m	0	0	0	0	0	1	0	0	0	0	0	0	PITG_17041	Phosphatidylglycerol + CDP-diacylglycerol => Cardiolipin + CMP	00564
R02035	R02035_e	e	0	1	0	0	0	1	0	0	0	0	0	0	PITG_02320	H2O + D-Glucono-1,5-lactone 6-phosphate <=> 6-Phospho-D-gluconate	00030
R02035	R02035_c	c	0	1	0	0	0	0	1	1	1	1	0	0	PITG_02311|PITG_02314|PITG_08598|PITG_05938	H2O + D-Glucono-1,5-lactone 6-phosphate <=> 6-Phospho-D-gluconate	00030
R02037	R02037_c	c	37.6768	0	0	0	0	0	1	1	1	1	1	0	PITG_15904|PITG_15903	S-Adenosyl-L-methionine + Ethanolamine phosphate => S-Adenosyl-L-homocysteine + N-Methylethanolamine phosphate	00564
R02038	R02038_r	r	791.213	0	0	0	0	0	1	1	1	1	1	1	PITG_17262	CTP + Ethanolamine phosphate => Diphosphate + CDP-ethanolamine	00564
R02051	R02051_r	r	715.86	0	0	0	0	0	1	1	1	1	1	1	PITG_18185	H2O + Phosphatidylethanolamine => Phosphatidate + Ethanolamine	00564
R02051	R02051_c	c	0	0	0	0	0	0	1	0	1	1	0	1	PITG_18185|PITG_03651|PITG_00284	H2O + Phosphatidylethanolamine => Phosphatidate + Ethanolamine	00564
R02055	R02055_m	m	75.3536	0	0	0	0	0	1	1	1	1	1	0	PITG_19547|PITG_19550	Phosphatidylserine => CO2 + Phosphatidylethanolamine	00564
R02057	R02057_g	g	0	0	0	0	0	1	0	0	0	0	0	0	PITG_02842|PITG_12106|PITG_18007	CDP-ethanolamine + 1,2-Diacyl-sn-glycerol => CMP + Phosphatidylethanolamine	00564
R02057	R02057_c	c	791.213	0	0	0	0	0	1	1	1	1	1	0	PITG_02842|PITG_12106|PITG_18007	1,2-Diacyl-sn-glycerol + CDP-ethanolamine => CMP + Phosphatidylethanolamine	00564
R02061	R02061_c	c	0	0	0	0	0	1	0	0	0	0	0	0	PITG_13077	trans,trans-Farnesyl diphosphate + Isopentenyl diphosphate => Diphosphate + Geranylgeranyl diphosphate	00900
R02081	R02081_c	c	0	1	0	0	0	1	0	0	0	0	0	0	PITG_16807	2 NAD+ + CoA + (R)-Mevalonate <=> 2 H+ + 2 NADH + (S)-3-Hydroxy-3-methylglutaryl-CoA	00900
R02081	R02081_r	r	0	1	0	0	0	1	0	0	0	0	0	0	PITG_16807	CoA + 2 NAD+ + (R)-Mevalonate <=> 2 NADH + 2 H+ + (S)-3-Hydroxy-3-methylglutaryl-CoA	00900
R02085	R02085_m	m	0	1	0	0	0	1	0	0	0	0	0	0	PITG_02579	(S)-3-Hydroxy-3-methylglutaryl-CoA <=> H2O + 3-Methylglutaconyl-CoA	00280
R02088	R02088_e	e	0	1	0	0	0	1	0	0	0	0	0	0	PITG_14123|PITG_13491	H2O + dAMP <=> Orthophosphate + Deoxyadenosine	00230
R02088	R02088_c	c	-13.9718	1	0	0	0	0	1	1	1	1	1	1	PITG_06352	H2O + dAMP <=> Orthophosphate + Deoxyadenosine	00230
R02090	R02090_c	c	41.9154	1	0	0	0	0	1	1	1	1	1	1	PITG_11013	ATP + dGMP <=> ADP + dGDP	00230
R02091	R02091_e	e	0	0	0	0	0	1	0	0	0	0	0	0	PITG_12121	dGTP + Cytidine => CMP + dGDP	00240
R02092	R02092_e	e	0	0	0	0	0	1	0	0	0	0	0	0	PITG_13412	H2O + dTDP => Orthophosphate + dTMP	00240
R02093	R02093_c	c	13.9718	1	0	0	0	0	1	1	1	1	1	0	PITG_10077|PITG_03296|PITG_09596|PITG_03634|PITG_09092|PITG_08761	ATP + dTDP <=> ADP + dTTP	00240
R02094	R02094_c	c	13.9718	1	0	0	0	0	1	1	1	1	1	1	PITG_02221	ATP + dTMP <=> ADP + dTDP	00240
R02095	R02095_e	e	0	0	0	0	0	1	0	0	0	0	0	0	PITG_13412	H2O + dTTP => Orthophosphate + dTDP	00240
R02096	R02096_e	e	0	0	0	0	0	1	0	0	0	0	0	0	PITG_12121	dTTP + Cytidine => CMP + dTDP	00240
R02097	R02097_e	e	0	0	0	0	0	1	0	0	0	0	0	0	PITG_12121	Uridine + dTTP => UMP + dTDP	00240
R02098	R02098_c	c	27.9436	1	0	0	0	0	1	1	1	1	1	1	PITG_02221	ATP + dUMP <=> ADP + dUDP	00240
R02099	R02099_c	c	41.9154	0	0	0	0	0	1	1	1	1	1	1	PITG_01742	ATP + Deoxyuridine => ADP + dUMP	00240
R02100	R02100_c	c	0	0	0	0	0	0	1	1	1	1	0	0	PITG_03601|PITG_17289	H2O + dUTP => Diphosphate + dUMP	00240
R02101	R02101_c	c	13.9718	0	0	0	0	0	1	1	1	1	1	1	PITG_06749	dUMP + 5,10-Methylenetetrahydrofolate => Dihydrofolate + dTMP	00240|00670
R02102	R02102_e	e	0	0	0	0	0	1	0	0	0	0	0	0	PITG_14123|PITG_13491	H2O + dUMP => Orthophosphate + Deoxyuridine	00240
R02102	R02102_c	c	0	0	0	0	0	0	1	1	0	1	0	1	PITG_06352	H2O + dUMP => Orthophosphate + Deoxyuridine	00240
R02103	R02103_c	c	0	0	0	0	0	1	0	0	0	0	0	0	PITG_02284	NAD+ + H2O + Xanthine => H+ + NADH + Urate	00230
R02106	R02106_p	p	0	0	0	0	0	1	0	0	0	0	0	0	PITG_18435|PITG_18437	H2O + Oxygen + Urate => Hydrogen peroxide + 5-Hydroxyisourate	00230
R02107	R02107_c	c	0	0	0	0	0	1	0	0	0	0	0	0	PITG_02284	Oxygen + H2O + Xanthine => Hydrogen peroxide + Urate	00230
R02123	R02123_m	m	0	0	0	0	0	1	0	0	0	0	0	0	PITG_18012|PITG_10940|PITG_01253	H2O + NAD+ + Retinal => H+ + NADH + Retinoate	NA
R02124	R02124_c	c	0	1	0	0	0	0	1	1	0	0	0	0	PITG_11293|PITG_05373|PITG_10290|PITG_10293|PITG_10292|PITG_11294|PITG_11295|PITG_17768	NAD+ + Retinol <=> H+ + NADH + Retinal	NA
R02125	R02125_c	c	0	0	0	0	0	1	0	0	0	0	0	0	PITG_02284	Oxygen + H2O + Retinal => Hydrogen peroxide + Retinoate	NA
R02142	R02142_c	c	0	1	0	0	0	0	1	1	1	1	0	0	PITG_16856	Diphosphate + Xanthosine 5'-phosphate <=> 5-Phospho-alpha-D-ribose 1-diphosphate + Xanthine	00230
R02147	R02147_c	c	0	1	0	0	0	0	1	1	1	1	0	0	PITG_16203|PITG_17711	Orthophosphate + Guanosine <=> alpha-D-Ribose 1-phosphate + Guanine	00230
R02148	R02148_c	c	0	0	0	0	0	1	0	0	0	0	0	1	PITG_06352	H2O + Guanosine 3'-phosphate => Orthophosphate + Guanosine	00230
R02148	R02148_e	e	0	0	0	0	0	1	0	0	0	0	0	0	PITG_14123|PITG_13491	H2O + Guanosine 3'-phosphate => Orthophosphate + Guanosine	00230
R02164	R02164_c	c	-41.9154	1	0	0	0	0	1	1	1	1	1	0	PITG_11452|PITG_17237|PITG_18354|PITG_10951|PITG_11138|PITG_12905	Succinate + Quinone <=> Fumarate + p-Hydroquinone	00020|00620|00650
R02164	R02164_m	m	0	1	0	0	0	1	0	0	0	0	0	0	PITG_11452|PITG_12905	Succinate + Quinone <=> Fumarate + Hydroquinone	00020|00620|00650
R02175	R02175_m	m	0	0	0	0	0	1	0	0	0	0	0	0	PITG_17074	S-Adenosyl-L-methionine + 2-Hexaprenyl-3-methyl-5-hydroxy-6-methoxy-1,4-benzoquinone => Ubiquinone-6 + S-Adenosyl-L-homocysteine	00130
R02193	R02193_c	c	0	0	0	0	0	1	0	0	0	0	0	0	PITG_00333	CoA + NADP+ + Coniferyl aldehyde => H+ + NADPH + Feruloyl-CoA	NA
R02194	R02194_p	p	0	0	0	0	0	1	0	0	0	0	0	0	PITG_12534|PITG_04882|PITG_13889|PITG_13888|PITG_01839|PITG_13887	ATP + CoA + Ferulate => Diphosphate + AMP + Feruloyl-CoA	NA
R02199	R02199_c	c	-13.9718	1	0	0	0	0	1	1	1	1	1	1	PITG_15449	2-Oxoglutarate + L-Isoleucine <=> L-Glutamate + (S)-3-Methyl-2-oxopentanoic acid	00280|00290
R02204	R02204_p	p	0	0	0	0	0	1	0	0	0	0	0	0	PITG_18972	Oxygen + L-Pipecolate => Hydrogen peroxide + (S)-2,3,4,5-Tetrahydropyridine-2-carboxylate	00310
R02208	R02208_c	c	0	0	0	0	0	1	0	0	0	0	0	0	PITG_20385|PITG_09474	NADP+ + 5alpha-Pregnane-3,20-dione => H+ + NADPH + Progesterone	NA
R02208	R02208_r	r	0	0	0	0	0	1	0	0	0	0	0	0	PITG_20385|PITG_09474	NADP+ + 5alpha-Pregnane-3,20-dione => H+ + NADPH + Progesterone	NA
R02220	R02220_c	c	0	0	0	0	0	1	0	0	0	0	0	0	PITG_00333	CoA + NADP+ + Sinapoyl aldehyde => H+ + NADPH + Sinapoyl-CoA	NA
R02221	R02221_p	p	0	0	0	0	0	1	0	0	0	0	0	0	PITG_12534|PITG_04882|PITG_13889|PITG_13888|PITG_01839|PITG_13887	ATP + CoA + Sinapate => Diphosphate + AMP + Sinapoyl-CoA	NA
R02222	R02222_r	r	0	0	0	0	0	0	1	1	1	1	0	0	PITG_12578|PITG_10195	2 H+ + Oxygen + 2 Ferrocytochrome b5 + Stearoyl-CoA => 2 H2O + 2 Ferricytochrome b5 + Oleoyl-CoA	01040
R02222	R02222_c	c	37.6768	0	0	0	0	0	1	1	1	1	0	0	PITG_12578|PITG_10195	2 H+ + Oxygen + 2 Ferrocytochrome b5 + Stearoyl-CoA => 2 H2O + 2 Ferricytochrome b5 + Oleoyl-CoA	01040
R02235	R02235_c	c	0	1	0	0	0	0	1	1	1	1	0	1	PITG_06749	NAD+ + Dihydrofolate <=> H+ + NADH + Folate	00670|00790
R02236	R02236_c	c	0	1	0	0	0	0	1	1	1	1	0	1	PITG_06749	NADP+ + Dihydrofolate <=> H+ + NADPH + Folate	00670|00790
R02237	R02237_c	c	0	0	0	0	0	1	0	0	0	0	0	0	PITG_01065|PITG_16937	L-Glutamate + ATP + Dihydropteroate => Orthophosphate + ADP + Dihydrofolate	00790
R02239	R02239_e	e	0	0	0	0	0	1	0	0	0	0	0	0	PITG_12234|PITG_12231|PITG_12233	H2O + Phosphatidate => Orthophosphate + 1,2-Diacyl-sn-glycerol	00561|00564
R02239	R02239_c	c	866.567	0	0	0	0	0	1	1	1	1	0	1	PITG_08460|PITG_12234|PITG_03443|PITG_03438|PITG_12232|PITG_12231|PITG_12230|PITG_12233	H2O + Phosphatidate => Orthophosphate + 1,2-Diacyl-sn-glycerol	00561|00564
R02239	R02239_v	v	0	0	0	0	0	0	0	1	1	1	0	1	PITG_12232	H2O + Phosphatidate => 1,2-Diacyl-sn-glycerol + Orthophosphate	00561|00564
R02239	R02239_r	r	0	0	0	0	0	1	0	0	0	0	0	0	PITG_12230	H2O + Phosphatidate => Orthophosphate + 1,2-Diacyl-sn-glycerol	00561|00564
R02240	R02240_c	c	0	0	0	0	0	0	1	0	1	1	0	0	PITG_13736	ATP + 1,2-Diacyl-sn-glycerol => Phosphatidate + ADP	00561|00564|04070
R02241	R02241_r	r	0	0	0	0	0	0	1	1	1	1	0	1	PITG_01332|PITG_01330|PITG_07077|PITG_09954|PITG_06638|PITG_13842|PITG_10763|PITG_02075	CoA + Phosphatidate => Acyl-CoA + 1-Acyl-sn-glycerol 3-phosphate	00561|00564
R02241	R02241_c	c	0	0	0	0	0	0	1	1	1	1	0	1	PITG_01332|PITG_01330|PITG_07077|PITG_09954|PITG_02766|PITG_06638|PITG_13842|PITG_10763|PITG_02075	CoA + Phosphatidate => Acyl-CoA + 1-Acyl-sn-glycerol 3-phosphate	00561|00564
R02241	R02241_m	m	0	0	0	0	0	0	1	0	0	1	0	0	PITG_19790|PITG_03002	CoA + Phosphatidate => Acyl-CoA + 1-Acyl-sn-glycerol 3-phosphate	00561|00564
R02245	R02245_c	c	0	0	0	0	0	1	0	0	0	0	0	0	PITG_11028	ATP + (R)-Mevalonate => ADP + (R)-5-Phosphomevalonate	00900
R02251	R02251_c	c	-37.6768	1	1	0	0	0	1	1	1	1	1	0	NA	CoA + Triacylglycerol <=> Acyl-CoA + 1,2-Diacyl-sn-glycerol	00561
R02255	R02255_p	p	0	0	0	0	0	1	0	0	0	0	0	0	PITG_12534|PITG_04882|PITG_13889|PITG_13888|PITG_01839|PITG_13887	ATP + CoA + trans-Cinnamate => Diphosphate + AMP + Cinnamoyl-CoA	NA
R02265	R02265_c	c	0	0	0	0	0	1	0	0	0	0	0	0	PITG_11458|PITG_12528	Prostaglandin H2 => Prostaglandin E2	00590
R02266	R02266_c	c	0	0	0	0	0	1	0	0	0	0	0	0	PITG_03229|PITG_05583|PITG_05582|PITG_05580|PITG_03226|PITG_05577	Prostaglandin H2 => Prostaglandin D2	00590
R02282	R02282_m	m	0	1	0	0	0	0	1	1	1	1	0	0	PITG_04698	L-Glutamate + N-Acetylornithine <=> N-Acetyl-L-glutamate + L-Ornithine	00220
R02283	R02283_m	m	0	0	0	0	0	1	0	0	0	0	0	0	PITG_12053	2-Oxoglutarate + N-Acetylornithine => L-Glutamate + N-Acetyl-L-glutamate 5-semialdehyde	00220
R02286	R02286_c	c	0	0	0	0	0	1	0	0	0	0	0	0	PITG_00577	H2O + N-Formimino-L-glutamate => Ammonia + N-Formyl-L-glutamate	00340
R02288	R02288_c	c	0	0	0	0	0	1	0	0	0	0	0	0	PITG_00578	H2O + 4-Imidazolone-5-propanoate => N-Formimino-L-glutamate	00340
R02291	R02291_m	m	0	0	0	0	0	1	0	0	0	0	0	0	PITG_02854	NADP+ + Orthophosphate + L-Aspartate 4-semialdehyde => H+ + NADPH + 4-Phospho-L-aspartate	00260|00270|00300
R02294	R02294_c	c	0	1	0	0	0	0	1	1	1	1	0	0	PITG_16203|PITG_17711	Orthophosphate + Nicotinamide-beta-riboside <=> Nicotinamide + alpha-D-Ribose 1-phosphate	00760
R02295	R02295_c	c	0	1	0	0	0	0	1	1	1	1	0	0	PITG_16203|PITG_17711	Orthophosphate + Nicotinate D-ribonucleoside <=> H+ + Nicotinate + alpha-D-Ribose 1-phosphate	00760
R02297	R02297_c	c	0	1	0	0	0	0	1	1	1	1	0	0	PITG_16203|PITG_17711	Orthophosphate + Xanthosine <=> alpha-D-Ribose 1-phosphate + Xanthine	00230
R02300	R02300_m	m	0	0	0	0	0	1	0	0	0	0	0	0	PITG_15321	Folinic acid => H2O + 5,10-Methenyltetrahydrofolate	00670
R02301	R02301_c	c	0	0	0	0	0	1	0	0	0	0	0	0	PITG_15831	H+ + ATP + Folinic acid => Orthophosphate + ADP + 5,10-Methenyltetrahydrofolate	00670
R02313	R02313_c	c	-13.9718	1	0	0	0	0	1	1	1	1	1	1	PITG_03530	NAD+ + H2O + N6-(L-1,3-Dicarboxypropyl)-L-lysine <=> H+ + NADH + L-Glutamate + L-2-Aminoadipate 6-semialdehyde	00310
R02320	R02320_c	c	0	0	0	0	0	1	0	0	0	0	0	0	PITG_09393|PITG_09400|PITG_02757|PITG_07405|PITG_09394	Pyruvate + Nucleoside triphosphate => Phosphoenolpyruvate + NDP	00620
R02322	R02322_c	c	0	0	0	0	0	0	1	1	1	1	0	0	PITG_02003|PITG_02001	H2O + Nicotinamide D-ribonucleotide => Ammonia + Nicotinate D-ribonucleotide	00760
R02323	R02323_c	c	0	0	0	0	0	0	1	1	1	1	0	0	PITG_13347	H2O + Nicotinamide D-ribonucleotide => Orthophosphate + Nicotinamide-beta-riboside	00760
R02325	R02325_c	c	-13.9718	1	1	0	0	0	1	1	1	1	1	0	NA	H2O + dCTP <=> Ammonia + dUTP	00240
R02326	R02326_c	c	0	1	0	0	0	0	1	1	1	1	0	0	PITG_10077|PITG_03296|PITG_09596|PITG_03634|PITG_09092|PITG_08761	ATP + dCDP <=> ADP + dCTP	00240
R02327	R02327_e	e	0	0	0	0	0	1	0	0	0	0	0	0	PITG_12121	Uridine + dCTP => UMP + dCDP	00240
R02331	R02331_c	c	27.9436	1	0	0	0	0	1	1	1	1	1	0	PITG_10077|PITG_03296|PITG_09596|PITG_03634|PITG_09092|PITG_08761	ATP + dUDP <=> ADP + dUTP	00240
R02332	R02332_e	e	0	0	0	0	0	1	0	0	0	0	0	0	PITG_12121	Uridine + dUTP => UMP + dUDP	00240
R02340	R02340_c	c	0	1	0	0	0	0	1	1	1	1	0	1	PITG_00221	Indoleglycerol phosphate <=> D-Glyceraldehyde 3-phosphate + Indole	00400
R02352	R02352_c	c	0	1	0	0	0	0	1	1	0	1	0	1	PITG_00127	NAD+ + Estradiol-17beta <=> H+ + NADH + Estrone	NA
R02352	R02352_r	r	0	1	0	0	0	0	1	1	0	1	0	1	PITG_00127	NAD+ + Estradiol-17beta <=> NADH + Estrone + H+	NA
R02352	R02352_m	m	0	1	0	0	0	0	1	1	1	1	0	0	PITG_05939	Estradiol-17beta + NAD+ <=> H+ + NADH + Estrone	NA
R02353	R02353_c	c	0	1	0	0	0	0	1	1	0	1	0	1	PITG_00127	Estradiol-17beta + NADP+ <=> H+ + Estrone + NADPH	NA
R02353	R02353_r	r	0	1	0	0	0	0	1	1	0	1	0	1	PITG_00127	Estradiol-17beta + NADP+ <=> Estrone + H+ + NADPH	NA
R02353	R02353_m	m	0	1	0	0	0	0	1	1	1	1	0	0	PITG_05939	Estradiol-17beta + NADP+ <=> H+ + Estrone + NADPH	NA
R02356	R02356_c	c	0	1	0	0	0	1	0	0	0	0	0	0	PITG_07722	H+ + Oxygen + Estrone + NADPH <=> H2O + NADP+ + 16alpha-Hydroxyestrone	NA
R02356	R02356_r	r	0	1	0	0	0	1	0	0	0	0	0	0	PITG_07722	Estrone + H+ + NADPH + Oxygen <=> H2O + NADP+ + 16alpha-Hydroxyestrone	NA
R02358	R02358_c	c	0	0	0	0	0	1	0	0	0	0	0	0	PITG_06879|PITG_14981|PITG_05764	Estrone + UDP-glucuronate => UDP + Estrone glucuronide	NA
R02363	R02363_e	e	0	0	0	0	0	1	0	0	0	0	0	0	PITG_08148|PITG_09750|PITG_22862|PITG_08178|PITG_22861|PITG_04324|PITG_08181|PITG_05533|PITG_09759	Oxygen + 2 Hydroquinone => 2 H2O + 2 p-Benzoquinone	00740
R02363	R02363_c	c	0	0	0	0	0	1	0	0	0	0	0	0	PITG_08177	Oxygen + 2 Hydroquinone => 2 H2O + 2 p-Benzoquinone	00740
R02368	R02368_c	c	0	0	0	0	0	1	0	0	0	0	0	0	PITG_12316	H2O + Retinyl palmitate => Hexadecanoic acid + Retinol	NA
R02370	R02370_c	c	0	0	0	0	0	1	0	0	0	0	0	1	PITG_06352	H2O + 3'-CMP => Orthophosphate + Cytidine	00240
R02370	R02370_e	e	0	0	0	0	0	1	0	0	0	0	0	0	PITG_14123|PITG_13491	H2O + 3'-CMP => Orthophosphate + Cytidine	00240
R02371	R02371_e	e	0	0	0	0	0	1	0	0	0	0	0	0	PITG_12121	dCTP + Cytidine => CMP + dCDP	00240
R02372	R02372_e	e	0	0	0	0	0	1	0	0	0	0	0	0	PITG_12121	dUTP + Cytidine => CMP + dUDP	00240
R02377	R02377_m	m	0	0	0	0	0	1	0	0	0	0	0	0	PITG_08643	NAD+ + Propane-1-ol => H+ + NADH + Propanal	00640
R02382	R02382_c	c	0	0	0	0	0	1	0	0	0	0	0	0	PITG_03731|PITG_03055|PITG_03730	Oxygen + H2O + Tyramine => Hydrogen peroxide + Ammonia + 4-Hydroxyphenylacetaldehyde	00350
R02383	R02383_c	c	0	0	0	0	0	1	0	0	0	0	0	0	PITG_08177	H+ + NADH + Oxygen + Tyramine => NAD+ + H2O + Dopamine	NA
R02383	R02383_e	e	0	0	0	0	0	1	0	0	0	0	0	0	PITG_08148|PITG_09750|PITG_22862|PITG_08178|PITG_22861|PITG_04324|PITG_08181|PITG_05533|PITG_09759	NADH + Oxygen + H+ + Tyramine => H2O + NAD+ + Dopamine	NA
R02389	R02389_c	c	0	0	0	0	0	1	0	0	0	0	0	0	PITG_06879|PITG_14981|PITG_05764	2 UDP-glucuronate + Bilirubin => 2 UDP + Bilirubin beta-diglucuronide	00860
R02394	R02394_c	c	0	0	0	0	0	1	0	0	0	0	0	0	PITG_18186	Oxygen + 2 Bilirubin => 2 H2O + 2 Biliverdin	00860
R02394	R02394_e	e	0	0	0	0	0	1	0	0	0	0	0	0	PITG_18186|PITG_11291	Oxygen + 2 Bilirubin => 2 H2O + 2 Biliverdin	00860
R02396	R02396_c	c	0	1	0	0	0	1	0	0	0	0	0	0	PITG_05664|PITG_10052|PITG_17907|PITG_13753	Acetyl-CoA + Carnitine <=> CoA + O-Acetylcarnitine	NA
R02396	R02396_m	m	0	1	0	0	0	1	0	0	0	0	0	0	PITG_05664|PITG_10052|PITG_13753	Carnitine + Acetyl-CoA <=> CoA + O-Acetylcarnitine	NA
R02401	R02401_m	m	0	1	0	0	0	1	0	0	0	0	0	0	PITG_01549	H2O + NAD+ + 5-Oxopentanoate <=> H+ + NADH + Glutarate	00310
R02408	R02408_c	c	0	0	0	0	0	1	0	0	0	0	0	0	PITG_08445|PITG_13402	H2O + L-Cystine => Ammonia + Pyruvate + Thiocysteine	00270
R02410	R02410_e	e	0	0	0	0	0	1	0	0	0	0	0	0	PITG_14237|PITG_14243|PITG_14238	H2O + Raffinose => D-Fructose + Melibiose	00052
R02412	R02412_c	c	27.9436	0	0	0	0	0	1	1	1	1	1	1	PITG_17925	ATP + Shikimate => ADP + Shikimate 3-phosphate	00400
R02413	R02413_c	c	-27.9436	1	0	0	0	0	1	1	1	1	1	1	PITG_17925	NADP+ + Shikimate <=> H+ + NADPH + 3-Dehydroshikimate	00400
R02416	R02416_c	c	0	0	0	0	0	1	0	0	0	0	0	0	PITG_13096	p-Coumaroyl-CoA + Shikimate => CoA + 4-Coumaroylshikimate	NA
R02422	R02422_c	c	0	1	0	0	0	1	0	0	0	0	0	0	PITG_00177	H2O + Allantoate <=> Urea + (-)-Ureidoglycolate	00230
R02425	R02425_c	c	0	1	0	0	0	1	0	0	0	0	0	0	PITG_20223	H2O + (S)-Allantoin <=> Allantoate	00230
R02433	R02433_c	c	0	1	0	0	0	1	0	0	0	0	0	0	PITG_03755	2-Oxoglutarate + L-Cysteate <=> L-Glutamate + 3-Sulfopyruvate	00270
R02433	R02433_m	m	0	1	0	0	0	1	0	0	0	0	0	0	PITG_02256	2-Oxoglutarate + L-Cysteate <=> L-Glutamate + 3-Sulfopyruvate	00270
R02457	R02457_p	p	0	0	0	0	0	1	0	0	0	0	0	0	PITG_08135	H2O + Oxygen + D-Ornithine => Hydrogen peroxide + Ammonia + 5-Amino-2-oxopentanoic acid	NA
R02464	R02464_r	r	0	0	0	0	0	1	0	0	0	0	0	0	PITG_00380	Sphinganine 1-phosphate => Ethanolamine phosphate + Hexadecanal	00600
R02464	R02464_c	c	0	0	0	0	0	1	0	0	0	0	0	0	PITG_00380	Sphinganine 1-phosphate => Ethanolamine phosphate + Hexadecanal	00600
R02466	R02466_c	c	0	0	0	0	0	1	0	0	0	0	0	1	PITG_02594	3-Sulfino-L-alanine => CO2 + Hypotaurine	00430
R02467	R02467_c	c	0	0	0	0	0	1	0	0	0	0	0	0	PITG_00880|PITG_02792	Oxygen + Cysteamine => Hypotaurine	00430
R02472	R02472_c	c	0	1	0	0	0	0	1	1	1	1	0	0	PITG_08805	NADP+ + (R)-Pantoate <=> H+ + NADPH + 2-Dehydropantoate	00770
R02473	R02473_m	m	0	0	0	0	0	0	1	1	1	1	0	0	PITG_10519	beta-Alanine + ATP + (R)-Pantoate => Diphosphate + AMP + Pantothenate	00410|00770
R02478	R02478_c	c	0	0	0	0	0	1	0	0	0	0	0	0	PITG_06879|PITG_14981|PITG_05764	UDP-glucuronate + Androsterone => UDP + Androsterone glucuronide	NA
R02480	R02480_c	c	0	0	0	0	0	1	0	0	0	0	0	0	PITG_00110|PITG_00442	Cytochrome c => Apocytochrome c + Heme	00860
R02484	R02484_c	c	-41.9154	1	0	0	0	0	1	1	1	1	1	1	PITG_20559|PITG_16203|PITG_17711	Orthophosphate + Deoxyuridine <=> 2-Deoxy-D-ribose 1-phosphate + Uracil	00240
R02487	R02487_m	m	0	0	0	0	0	0	1	1	1	1	0	1	PITG_22928	FAD + Glutaryl-CoA => FADH2 + CO2 + Crotonoyl-CoA	00071
R02488	R02488_m	m	0	0	0	0	0	0	1	1	1	1	0	1	PITG_22928	Electron-transferring flavoprotein + Glutaryl-CoA => CO2 + Reduced electron-transferring flavoprotein + Crotonoyl-CoA	00310|00380
R02493	R02493_c	c	0	0	0	0	0	1	0	0	0	0	0	0	PITG_17330	ATP + Pyridoxamine => ADP + Pyridoxamine phosphate	00750
R02494	R02494_c	c	0	0	0	0	0	1	0	0	0	0	0	0	PITG_14976|PITG_06874	Orthophosphate + Pyridoxamine => H2O + Pyridoxamine phosphate	00750
R02497	R02497_c	c	0	0	0	0	0	1	0	0	0	0	0	0	PITG_20385|PITG_09474	NADP+ + Dihydrotestosterone => H+ + NADPH + Testosterone	NA
R02497	R02497_r	r	0	0	0	0	0	1	0	0	0	0	0	0	PITG_20385|PITG_09474	NADP+ + Dihydrotestosterone => H+ + NADPH + Testosterone	NA
R02502	R02502_c	c	0	0	0	0	0	1	0	0	0	0	0	0	PITG_06879|PITG_14981|PITG_05764	UDP-glucuronate + Testosterone => UDP + Testosterone glucuronide	NA
R02506	R02506_c	c	0	0	0	0	0	1	0	0	0	0	0	0	PITG_00333	CoA + NADP+ + Cinnamaldehyde => H+ + NADPH + Cinnamoyl-CoA	NA
R02508	R02508_c	c	0	1	0	0	0	1	0	0	0	0	0	0	PITG_04466	Succinate + Cystathionine <=> L-Cysteine + O-Succinyl-L-homoserine	NA
R02519	R02519_c	c	0	0	0	0	0	1	0	0	0	0	0	0	PITG_01851	Oxygen + Homogentisate => 4-Maleylacetoacetate	00350
R02521	R02521_c	c	0	0	0	0	0	1	0	0	0	0	0	0	PITG_09807|PITG_11719	Oxygen + 3-(4-Hydroxyphenyl)pyruvate => CO2 + Homogentisate	00130|00350
R02527	R02527_c	c	0	1	0	0	0	1	0	0	0	0	0	0	PITG_04031|PITG_21053|PITG_16083|PITG_16098|PITG_16077|PITG_16076	NAD+ + (R)-Lactaldehyde <=> H+ + NADH + Methylglyoxal	00620
R02529	R02529_c	c	0	0	0	0	0	0	1	1	1	1	0	0	PITG_03731|PITG_03055|PITG_03730	Oxygen + H2O + Aminoacetone => Hydrogen peroxide + Ammonia + Methylglyoxal	00260
R02534	R02534_v	v	0	0	0	0	0	1	0	0	0	0	0	0	PITG_14084|PITG_14529|PITG_18501	S-Adenosyl-L-methionine + L-Noradrenaline => S-Adenosyl-L-homocysteine + L-Normetanephrine	00350
R02536	R02536_c	c	0	1	0	0	0	0	1	1	1	1	0	0	PITG_11229|PITG_11605|PITG_17107	NAD+ + H2O + Phenylacetaldehyde <=> H+ + NADH + Phenylacetic acid	00360
R02537	R02537_c	c	0	1	0	0	0	0	1	1	1	1	0	0	PITG_11229|PITG_11605	H2O + NADP+ + Phenylacetaldehyde <=> H+ + NADPH + Phenylacetic acid	00360
R02540	R02540_e	e	0	0	0	0	0	1	0	0	0	0	0	0	PITG_15819	H2O + 2-Phenylacetamide => Ammonia + Phenylacetic acid	00360
R02541	R02541_r	r	0	0	0	0	0	1	0	0	0	0	0	0	PITG_17987	H2O + Sphingomyelin => Choline phosphate + N-Acylsphingosine	00600
R02541	R02541_c	c	0	0	0	0	0	0	1	1	1	1	0	0	PITG_06556|PITG_17987	H2O + Sphingomyelin => Choline phosphate + N-Acylsphingosine	00600
R02541	R02541_e	e	0	0	0	0	0	1	0	0	0	0	0	0	PITG_06556	H2O + Sphingomyelin => N-Acylsphingosine + Choline phosphate	00600
R02548	R02548_c	c	0	0	0	0	0	1	0	0	0	0	0	0	PITG_11523	NADP+ + (+)-Neomenthol => H+ + NADPH + (-)-Menthone	NA
R02548	R02548_r	r	0	0	0	0	0	1	0	0	0	0	0	0	PITG_11523	NADP+ + (+)-Neomenthol => H+ + NADPH + (-)-Menthone	NA
R02549	R02549_m	m	0	0	0	0	0	1	0	0	0	0	0	0	PITG_18012|PITG_10940	H2O + NAD+ + 4-Aminobutyraldehyde => H+ + NADH + 4-Aminobutanoate	00330|00410
R02549	R02549_c	c	0	0	0	0	0	1	0	0	0	0	0	0	PITG_05462|PITG_07880	NAD+ + 4-Aminobutyraldehyde + H2O => H+ + NADH + 4-Aminobutanoate	00330|00410
R02556	R02556_c	c	0	1	0	0	0	0	1	1	1	1	0	0	PITG_10903	H2O + Deoxyadenosine <=> Ammonia + Deoxyinosine	00230
R02556	R02556_e	e	0	1	0	0	0	1	0	0	0	0	0	0	PITG_03615	H2O + Deoxyadenosine <=> Ammonia + Deoxyinosine	00230
R02557	R02557_c	c	-13.9718	1	0	0	0	0	1	1	1	1	1	0	PITG_16203|PITG_17711	Orthophosphate + Deoxyadenosine <=> Adenine + 2-Deoxy-D-ribose 1-phosphate	00230
R02558	R02558_e	e	0	0	0	0	0	1	0	0	0	0	0	0	PITG_18069|PITG_17546|PITG_16558|PITG_03135|PITG_15905|PITG_03141|PITG_05066|PITG_03140|PITG_01399|PITG_22095|PITG_03213|PITG_03411|PITG_03136	H2O + Prunasin => D-Glucose + Mandelonitrile	00460
R02558	R02558_c	c	0	0	0	0	0	1	0	0	0	0	0	0	PITG_18230|PITG_15791|PITG_18209|PITG_01396|PITG_01397|PITG_01395|PITG_01398|PITG_18208|PITG_18231|PITG_15790	H2O + Prunasin => D-Glucose + Mandelonitrile	00460
R02558	R02558_p	p	0	0	0	0	0	1	0	0	0	0	0	0	PITG_01484|PITG_01462	H2O + Prunasin => Mandelonitrile + D-Glucose	00460
R02558	R02558_r	r	0	0	0	0	0	1	0	0	0	0	0	0	PITG_01431|PITG_01391|PITG_01430	H2O + Prunasin => D-Glucose + Mandelonitrile	00460
R02565	R02565_c	c	0	0	0	0	0	1	0	0	0	0	0	0	PITG_05462|PITG_17107	NAD+ + H2O + Betaine aldehyde => 2 H+ + NADH + Betaine	00260
R02566	R02566_c	c	0	0	0	0	0	1	0	0	0	0	0	0	PITG_05462|PITG_17107	H2O + NADP+ + Betaine aldehyde => 2 H+ + NADPH + Betaine	00260
R02568	R02568_c	c	0	1	0	0	0	1	0	0	0	0	0	0	PITG_02785|PITG_02786	D-Fructose 1-phosphate <=> Glycerone phosphate + D-Glyceraldehyde	00051
R02581	R02581_c	c	0	0	0	0	0	1	0	0	0	0	0	0	PITG_11523	NADP+ + Prostaglandin F2alpha => H+ + NADPH + Prostaglandin E2	00590
R02581	R02581_r	r	0	0	0	0	0	1	0	0	0	0	0	0	PITG_11523	NADP+ + Prostaglandin F2alpha => H+ + NADPH + Prostaglandin E2	00590
R02590	R02590_r	r	0	0	0	0	0	1	0	0	0	0	0	0	PITG_14589|PITG_14591	CTP + N-Trimethyl-2-aminoethylphosphonate => Diphosphate + CMP-N-trimethyl-2-aminoethylphosphonate	NA
R02593	R02593_c	c	0	0	0	0	0	1	0	0	0	0	0	0	PITG_21744|PITG_08843|PITG_21743|PITG_08850|PITG_08869|PITG_02188|PITG_08842|PITG_17045|PITG_08867|PITG_08866|PITG_17046|PITG_08845|PITG_10855|PITG_11623|PITG_08844|PITG_08846|PITG_00972	NADP+ + Coniferyl alcohol => H+ + NADPH + Coniferyl aldehyde	NA
R02596	R02596_m	m	0	0	0	0	0	1	0	0	0	0	0	0	PITG_19154	Coniferyl alcohol => Guaiacyl lignin	NA
R02596	R02596_c	c	0	0	0	0	0	1	0	0	0	0	0	0	PITG_05578	Coniferyl alcohol => Guaiacyl lignin	NA
R02596	R02596_e	e	0	0	0	0	0	1	0	0	0	0	0	0	PITG_05579|PITG_07143	Coniferyl alcohol => Guaiacyl lignin	NA
R02613	R02613_c	c	0	1	0	0	0	1	0	0	0	0	0	0	PITG_03731|PITG_03055|PITG_03730	Oxygen + H2O + Phenethylamine <=> Hydrogen peroxide + Ammonia + Phenylacetaldehyde	00360
R02619	R02619_c	c	0	0	0	0	0	1	0	0	0	0	0	0	PITG_03755	2-Oxoglutarate + 3-Sulfino-L-alanine => L-Glutamate + 3-Sulfinylpyruvate	00270
R02619	R02619_m	m	0	0	0	0	0	1	0	0	0	0	0	0	PITG_02256	2-Oxoglutarate + 3-Sulfino-L-alanine => L-Glutamate + 3-Sulfinylpyruvate	00270
R02649	R02649_m	m	0	0	0	0	0	1	0	0	0	0	0	0	PITG_03101	ATP + N-Acetyl-L-glutamate => ADP + N-Acetyl-L-glutamate 5-phosphate	00220
R02657	R02657_c	c	0	0	0	0	0	1	0	0	0	0	0	0	PITG_02284	Hydrogen peroxide + 2,5-Dihydroxybenzoate => Oxygen + H2O + Gentisate aldehyde	00350
R02664	R02664_c	c	0	1	0	0	0	1	0	0	0	0	0	0	PITG_08741	ATP + 2-Phospho-D-glycerate <=> ADP + 2,3-Bisphospho-D-glycerate	NA
R02670	R02670_c	c	0	0	0	0	0	1	0	0	0	0	0	0	PITG_05578	4 Oxygen + 2 3-Hydroxyanthranilate => 2 H+ + 2 Hydrogen peroxide + Cinnavalininate + 2 O2.-	00380
R02670	R02670_p	p	0	0	0	0	0	1	0	0	0	0	0	0	PITG_15248|PITG_15292	4 Oxygen + 2 3-Hydroxyanthranilate => 2 H+ + 2 Hydrogen peroxide + 2 O2.- + Cinnavalininate	00380
R02670	R02670_e	e	0	0	0	0	0	1	0	0	0	0	0	0	PITG_05579|PITG_07143	4 Oxygen + 2 3-Hydroxyanthranilate => 2 Hydrogen peroxide + 2 H+ + 2 O2.- + Cinnavalininate	00380
R02671	R02671_c	c	0	0	0	0	0	1	0	0	0	0	0	0	PITG_20672|PITG_02090|PITG_20034	S-Adenosyl-L-methionine + 3-Hydroxyanthranilate => S-Adenosyl-L-homocysteine + 3-Methoxyanthranilate	00380
R02678	R02678_m	m	0	0	0	0	0	1	0	0	0	0	0	0	PITG_18012|PITG_10940	H2O + NAD+ + Indole-3-acetaldehyde => H+ + NADH + Indole-3-acetate	00380
R02678	R02678_c	c	0	0	0	0	0	1	0	0	0	0	0	0	PITG_05462|PITG_07880	NAD+ + H2O + Indole-3-acetaldehyde => H+ + NADH + Indole-3-acetate	00380
R02685	R02685_m	m	-1000	1	0	0	0	0	1	1	1	1	1	0	PITG_06693|PITG_17406	(3S)-3-Hydroxyacyl-CoA <=> H2O + trans-2,3-Dehydroacyl-CoA	00062
R02695	R02695_c	c	0	1	0	0	0	0	1	1	1	1	0	0	PITG_11229|PITG_11605	NAD+ + H2O + 4-Hydroxyphenylacetaldehyde <=> H+ + NADH + 4-Hydroxyphenylacetate	00350
R02697	R02697_c	c	0	1	0	0	0	0	1	1	1	1	0	0	PITG_11229|PITG_11605	H2O + NADP+ + 4-Hydroxyphenylacetaldehyde <=> H+ + NADPH + 4-Hydroxyphenylacetate	00350
R02705	R02705_c	c	0	0	0	0	0	1	0	0	0	0	0	0	PITG_03365	ATP + N-Acetyl-D-mannosamine => ADP + N-Acetyl-D-mannosamine 6-phosphate	00520
R02719	R02719_c	c	0	0	0	0	0	0	1	1	1	1	0	1	PITG_06352	H2O + Xanthosine 5'-phosphate => Orthophosphate + Xanthosine	00230
R02719	R02719_e	e	0	0	0	0	0	1	0	0	0	0	0	0	PITG_14123|PITG_13491	H2O + Xanthosine 5'-phosphate => Orthophosphate + Xanthosine	00230
R02720	R02720_c	c	0	0	0	0	0	1	0	0	0	0	0	0	PITG_03601	H2O + XTP => Diphosphate + Xanthosine 5'-phosphate	00230
R02722	R02722_m	m	0	0	0	0	0	1	0	0	0	0	0	0	PITG_05805	L-Serine + Indoleglycerol phosphate => H2O + L-Tryptophan + D-Glyceraldehyde 3-phosphate	00260|00400
R02722	R02722_c	c	13.9718	0	0	0	0	0	1	1	1	1	0	1	PITG_00221	Indoleglycerol phosphate + L-Serine => H2O + D-Glyceraldehyde 3-phosphate + L-Tryptophan	00260|00400
R02723	R02723_c	c	0	0	0	0	0	1	0	0	0	0	0	0	PITG_09856	2 H+ + Oxygen + Cholesterol + 2 Reduced adrenal ferredoxin => H2O + 2 Oxidized adrenal ferredoxin + 22(R)-Hydroxycholesterol	NA
R02723	R02723_r	r	0	0	0	0	0	1	0	0	0	0	0	0	PITG_09856	2 H+ + Oxygen + Cholesterol + 2 Reduced adrenal ferredoxin => H2O + 2 Oxidized adrenal ferredoxin + 22(R)-Hydroxycholesterol	NA
R02731	R02731_c	c	0	0	0	0	0	0	1	0	1	1	0	0	PITG_09923|PITG_09310	H2O + beta-D-Fructose 2,6-bisphosphate => Orthophosphate + beta-D-Fructose 6-phosphate	00051
R02732	R02732_c	c	0	0	0	0	0	0	1	0	1	1	0	0	PITG_09310|PITG_03658	ATP + beta-D-Fructose 6-phosphate => ADP + beta-D-Fructose 2,6-bisphosphate	00051
R02736	R02736_c	c	0	0	0	0	0	0	1	1	1	1	0	0	PITG_00146	NADP+ + beta-D-Glucose 6-phosphate => H+ + NADPH + D-Glucono-1,5-lactone 6-phosphate	00030|00480
R02737	R02737_c	c	0	0	0	0	0	1	0	0	0	0	0	0	PITG_06828|PITG_21962|PITG_20927|PITG_02307|PITG_02575|PITG_13721|PITG_15882|PITG_09389|PITG_01869	UDP-glucose + alpha-D-Glucose 6-phosphate => UDP + alpha,alpha'-Trehalose 6-phosphate	00500
R02739	R02739_e	e	0	1	0	0	0	0	1	1	1	0	0	0	PITG_13305|PITG_20953|PITG_13296|PITG_14720|PITG_11528|PITG_15093	alpha-D-Glucose 6-phosphate <=> beta-D-Glucose 6-phosphate	00010|00030
R02739	R02739_c	c	0	1	0	0	0	0	1	1	1	1	0	0	PITG_01862|PITG_14717|PITG_19484	alpha-D-Glucose 6-phosphate <=> beta-D-Glucose 6-phosphate	00010|00030
R02740	R02740_c	c	-37.6768	1	0	0	0	0	1	1	0	1	0	0	PITG_01862	alpha-D-Glucose 6-phosphate <=> beta-D-Fructose 6-phosphate	00010|00030|00500|00520
R02748	R02748_c	c	0	0	0	0	0	0	1	1	1	1	0	0	PITG_16203|PITG_17711	Orthophosphate + Deoxyinosine => 2-Deoxy-D-ribose 1-phosphate + Hypoxanthine	00230
R02749	R02749_c	c	-97.8025	1	0	0	0	0	1	1	1	1	1	1	PITG_19174	2-Deoxy-D-ribose 1-phosphate <=> 2-Deoxy-D-ribose 5-phosphate	00030
R02750	R02750_c	c	0	1	0	0	0	1	0	0	0	0	0	0	PITG_03919|PITG_03920	ADP + 2-Deoxy-D-ribose 5-phosphate <=> ATP + Deoxyribose	00030
R02756	R02756_c	c	0	0	0	0	0	1	0	0	0	0	0	0	PITG_21293|PITG_17304|PITG_18927|PITG_17305	NADP+ + 1-Acyl-sn-glycerol 3-phosphate => H+ + NADPH + Acylglycerone phosphate	00564
R02777	R02777_c	c	0	0	0	0	0	1	0	0	0	0	0	0	PITG_04823	NADP+ + dTDP-L-rhamnose => H+ + NADPH + dTDP-4-dehydro-beta-L-rhamnose	NA
R02778	R02778_c	c	0	0	0	0	0	1	0	0	0	0	0	0	PITG_13727|PITG_06828|PITG_21962|PITG_20927|PITG_02307|PITG_02575|PITG_13721|PITG_15882|PITG_09389|PITG_01869	H2O + alpha,alpha'-Trehalose 6-phosphate => Orthophosphate + alpha,alpha-Trehalose	00500
R02797	R02797_e	e	0	0	0	0	0	1	0	0	0	0	0	0	PITG_04262	H2O + Taurocholate => Taurine + Cholic acid	NA
R02846	R02846_c	c	0	1	0	0	0	1	0	0	0	0	0	0	PITG_12725|PITG_12727	Cysteine + Cyanide ion <=> Hydrogen sulfide + 3-Cyano-L-alanine	NA
R02855	R02855_r	r	0	0	0	0	0	1	0	0	0	0	0	1	PITG_06969	NAD+ + (R)-Acetoin => NADH + H+ + Diacetyl	00650
R02855	R02855_c	c	0	0	0	0	0	1	0	0	0	0	0	1	PITG_08468|PITG_06969	NAD+ + (R)-Acetoin => H+ + NADH + Diacetyl	00650
R02864	R02864_e	e	0	0	0	0	0	1	0	0	0	0	0	0	PITG_05992	2 H+ + Siroheme => Sirohydrochlorin + Fe2+	00860
R02869	R02869_c	c	0	0	0	0	0	1	0	0	0	0	0	0	PITG_10866	Spermidine + S-Adenosylmethioninamine => Spermine + 5'-Methylthioadenosine	00270|00330|00410|00480
R02894	R02894_p	p	0	0	0	0	0	1	0	0	0	0	0	0	PITG_08135	Oxygen + D-Proline => Hydrogen peroxide + 1-Pyrroline-2-carboxylate	00330
R02902	R02902_c	c	0	0	0	0	0	1	0	0	0	0	0	0	PITG_06879|PITG_14981|PITG_05764	UDP-glucuronate + Retinoate => UDP + all-trans-Retinoyl-beta-glucuronide	NA
R02912	R02912_c	c	0	0	0	0	0	1	0	0	0	0	0	0	PITG_20672|PITG_02090|PITG_20034	5-Methyltetrahydrofolate + Serotonin => 5-Methoxytryptamine + Tetrahydrofolate	00380
R02914	R02914_c	c	0	0	0	0	0	1	0	0	0	0	0	0	PITG_13490	4-Imidazolone-5-propanoate => H2O + Urocanate	00340
R02920	R02920_v	v	0	0	0	0	0	1	0	0	0	0	0	0	PITG_14084|PITG_14529|PITG_18501	S-Adenosyl-L-methionine + L-Adrenaline => S-Adenosyl-L-homocysteine + L-Metanephrine	00350
R02922	R02922_c	c	0	0	0	0	0	1	0	0	0	0	0	0	PITG_15494	H2O + Creatinine => Ammonia + N-Methylhydantoin	00330
R02933	R02933_c	c	0	1	0	0	0	1	0	0	0	0	0	0	PITG_02129|PITG_21468|PITG_04624	H2O + L-Gulono-1,4-lactone <=> L-Gulonate	00053
R02940	R02940_c	c	0	1	0	0	0	1	0	0	0	0	0	0	PITG_05462|PITG_07880	NAD+ + H2O + 2-Propynal <=> H+ + NADH + Propynoate	NA
R02940	R02940_m	m	0	1	0	0	0	1	0	0	0	0	0	0	PITG_18012|PITG_10940	H2O + NAD+ + 2-Propynal <=> H+ + NADH + Propynoate	NA
R02946	R02946_c	c	0	1	0	0	0	1	0	0	0	0	0	1	PITG_08468|PITG_06969	NAD+ + (R,R)-Butane-2,3-diol <=> H+ + NADH + (R)-Acetoin	00650
R02946	R02946_r	r	0	1	0	0	0	1	0	0	0	0	0	1	PITG_06969	NAD+ + (R,R)-Butane-2,3-diol <=> NADH + H+ + (R)-Acetoin	00650
R02957	R02957_c	c	0	1	0	0	0	1	0	0	0	0	0	0	PITG_05462|PITG_07880	NAD+ + 2 H2O + D-Glucuronolactone <=> H+ + NADH + D-Glucarate	00053
R02957	R02957_m	m	0	1	0	0	0	1	0	0	0	0	0	0	PITG_18012|PITG_10940	2 H2O + NAD+ + D-Glucuronolactone <=> H+ + NADH + D-Glucarate	00053
R02964	R02964_c	c	0	0	0	0	0	1	0	0	0	0	0	0	PITG_14478|PITG_14492|PITG_20042|PITG_14479|PITG_21945	H+ + NADH + Menaquinone => NAD+ + Menaquinol	00130
R02964	R02964_e	e	0	0	0	0	0	1	0	0	0	0	0	0	PITG_13761|PITG_12444|PITG_13737|PITG_13762|PITG_13763	NADH + H+ + Menaquinone => NAD+ + Menaquinol	00130
R02971	R02971_c	c	0	0	0	0	0	1	0	0	0	0	0	0	PITG_11733|PITG_19364|PITG_04715	ATP + Pantetheine => ADP + Pantetheine 4'-phosphate	00770
R02976	R02976_m	m	0	0	0	0	0	1	0	0	0	0	0	0	PITG_13546	ATP + Sphinganine => ADP + Sphinganine 1-phosphate	00600
R02978	R02978_r	r	0	0	0	0	0	1	0	0	0	0	0	0	PITG_02483|PITG_20117	NADP+ + Sphinganine => H+ + NADPH + 3-Dehydrosphinganine	00600
R02978	R02978_c	c	0	0	0	0	0	1	0	0	0	0	0	0	PITG_02483|PITG_20117	NADP+ + Sphinganine => H+ + NADPH + 3-Dehydrosphinganine	00600
R02985	R02985_r	r	0	0	0	0	0	1	0	0	0	0	0	0	PITG_01431|PITG_01391|PITG_01430	D-Glucose + Prunasin => H2O + Amygdalin	00460
R02985	R02985_p	p	0	0	0	0	0	1	0	0	0	0	0	0	PITG_01484|PITG_01462	Prunasin + D-Glucose => H2O + Amygdalin	00460
R02985	R02985_c	c	0	0	0	0	0	1	0	0	0	0	0	0	PITG_18230|PITG_15791|PITG_18209|PITG_01396|PITG_01397|PITG_01395|PITG_01398|PITG_18208|PITG_18231|PITG_15790	D-Glucose + Prunasin => H2O + Amygdalin	00460
R02985	R02985_e	e	0	0	0	0	0	1	0	0	0	0	0	0	PITG_18069|PITG_17546|PITG_16558|PITG_03135|PITG_15905|PITG_03141|PITG_05066|PITG_03140|PITG_01399|PITG_22095|PITG_03213|PITG_03411|PITG_03136	D-Glucose + Prunasin => H2O + Amygdalin	00460
R02991	R02991_m	m	0	0	0	0	0	1	0	0	0	0	0	0	PITG_15957|PITG_15948	H2O + 2-Oxo-2,3-dihydrofuran-5-acetate => 3-Oxoadipate	NA
R03005	R03005_c	c	27.9436	1	0	0	0	0	1	1	1	1	1	0	PITG_01297|PITG_06147	ATP + Nicotinate D-ribonucleotide <=> Diphosphate + Deamino-NAD+	00760
R03008	R03008_c	c	0	0	0	0	0	1	0	0	0	0	0	0	PITG_00871|PITG_00237|PITG_00868|PITG_00878|PITG_00869|PITG_09599|PITG_10414|PITG_21323|PITG_00870	Oxygen + 2-Oxoglutarate + Gibberellin A1 => Succinate + CO2 + Gibberellin A8	NA
R03012	R03012_c	c	0	0	0	0	0	0	1	1	1	1	0	0	PITG_09698|PITG_15294	NAD+ + L-Histidinol => H+ + NADH + L-Histidinal	00340
R03013	R03013_c	c	13.9718	1	1	0	0	0	1	1	1	1	1	0	NA	H2O + L-Histidinol phosphate <=> Orthophosphate + L-Histidinol	00340
R03018	R03018_c	c	0	0	0	0	0	0	1	1	1	1	0	0	PITG_11733|PITG_19364|PITG_04715	ATP + Pantothenate => ADP + D-4'-Phosphopantothenate	00770
R03024	R03024_r	r	0	0	0	0	0	1	0	0	0	0	0	0	PITG_05604	H2O + 4-Nitrophenyl phosphate => Orthophosphate + 4-Nitrophenol	NA
R03024	R03024_e	e	0	0	0	0	0	1	0	0	0	0	0	0	PITG_17872|PITG_03385|PITG_00189	H2O + 4-Nitrophenyl phosphate => Orthophosphate + 4-Nitrophenol	NA
R03024	R03024_c	c	0	0	0	0	0	1	0	0	0	0	0	0	PITG_18078|PITG_18083|PITG_23205|PITG_05604	H2O + 4-Nitrophenyl phosphate => Orthophosphate + 4-Nitrophenol	NA
R03026	R03026_m	m	13.9718	1	0	0	0	0	1	1	1	1	1	0	PITG_06693|PITG_17406	(S)-3-Hydroxybutanoyl-CoA <=> H2O + Crotonoyl-CoA	00071|00310|00380|00650
R03028	R03028_m	m	-13.9718	1	1	0	0	0	1	1	1	1	1	0	NA	Glutaconyl-1-CoA <=> CO2 + Crotonoyl-CoA	00650
R03035	R03035_m	m	-362.149	1	0	0	0	0	1	1	1	1	1	1	PITG_01049	ATP + Pantetheine 4'-phosphate <=> Diphosphate + Dephospho-CoA	00770
R03045	R03045_m	m	0	1	0	0	0	1	0	0	0	0	0	0	PITG_06693|PITG_17406	3-Hydroxypropionyl-CoA <=> H2O + Propenoyl-CoA	00410|00640
R03050	R03050_m	m	0	1	0	0	0	0	1	1	1	1	0	0	PITG_02740	Thiamin diphosphate + 2-Acetolactate <=> Pyruvate + 2-(alpha-Hydroxyethyl)thiamine diphosphate	NA
R03050	R03050_c	c	0	1	0	0	0	0	1	1	1	1	0	1	PITG_03410	Thiamin diphosphate + 2-Acetolactate <=> Pyruvate + 2-(alpha-Hydroxyethyl)thiamine diphosphate	NA
R03051	R03051_c	c	0	0	0	0	0	0	1	1	1	1	0	1	PITG_02925	H+ + NADPH + 2-Acetolactate => NADP+ + 2,3-Dihydroxy-3-methylbutanoate	00770
R03057	R03057_c	c	0	0	0	0	0	1	0	0	0	0	0	0	PITG_15392|PITG_15413|PITG_21860	H2O + Leukotriene A4 => Leukotriene B4	00590
R03058	R03058_c	c	0	0	0	0	0	0	0	0	0	0	0	0	PITG_14862|PITG_14861	5(S)-HPETE => H2O + Leukotriene A4	00590
R03058	R03058_e	e	0	0	0	0	0	0	0	0	0	0	0	0	PITG_14698	5(S)-HPETE => H2O + Leukotriene A4	00590
R03066	R03066_c	c	0	0	0	0	0	1	0	0	0	0	0	0	PITG_08129	4-Aminobenzoate + 2-Amino-4-hydroxy-6-hydroxymethyl-7,8-dihydropteridine => H2O + Dihydropteroate	00790
R03067	R03067_c	c	0	0	0	0	0	1	0	0	0	0	0	0	PITG_08129	4-Aminobenzoate + 2-Amino-7,8-dihydro-4-hydroxy-6-(diphosphooxymethyl)pteridine => Diphosphate + Dihydropteroate	00790
R03077	R03077_c	c	0	1	0	0	0	1	0	0	0	0	0	0	PITG_10315	UTP + beta-L-Arabinose 1-phosphate <=> Diphosphate + UDP-L-arabinose	00520
R03083	R03083_c	c	27.9436	0	0	0	0	0	1	1	1	1	1	1	PITG_17925	2-Dehydro-3-deoxy-D-arabino-heptonate 7-phosphate => Orthophosphate + 3-Dehydroquinate	00400
R03084	R03084_c	c	27.9436	1	0	0	0	0	1	1	1	1	1	1	PITG_17925	3-Dehydroquinate <=> H2O + 3-Dehydroshikimate	00400
R03091	R03091_c	c	0	0	0	0	0	1	0	0	0	0	0	0	PITG_06879|PITG_14981|PITG_05764	Estradiol-17beta + UDP-glucuronate => UDP + Estradiol-17beta 3-glucuronide	NA
R03096	R03096_e	e	0	0	0	0	0	1	0	0	0	0	0	0	PITG_15819	H2O + (Indol-3-yl)acetamide => Ammonia + Indole-3-acetate	00380
R03098	R03098_c	c	13.9718	0	0	0	0	0	1	1	1	1	1	0	PITG_05462|PITG_22163|PITG_04661	ATP + L-2-Aminoadipate => Diphosphate + L-2-Aminoadipate adenylate	00300
R03102	R03102_c	c	0	0	0	0	0	0	1	1	0	1	0	0	PITG_05462|PITG_22163|PITG_04661	NAD+ + H2O + L-2-Aminoadipate 6-semialdehyde => H+ + NADH + L-2-Aminoadipate	00310
R03103	R03103_c	c	0	0	0	0	0	0	1	1	0	1	0	0	PITG_05462|PITG_22163|PITG_04661	H2O + NADP+ + L-2-Aminoadipate 6-semialdehyde => H+ + NADPH + L-2-Aminoadipate	00310
R03105	R03105_m	m	0	0	0	0	0	1	0	0	0	0	0	0	PITG_19737	Sulfite + Mercaptopyruvate => Pyruvate + Thiosulfate	00270
R03106	R03106_m	m	0	1	0	0	0	1	0	0	0	0	0	0	PITG_19737	Mercaptopyruvate + Hydrogen cyanide <=> Pyruvate + Thiocyanate	NA
R03119	R03119_m	m	0	1	0	0	0	1	0	0	0	0	0	0	PITG_08643	NAD+ + Propane-1,3-diol <=> H+ + NADH + 3-Hydroxypropanal	00561
R03139	R03139_c	c	0	0	0	0	0	1	0	0	0	0	0	0	PITG_03731|PITG_03055|PITG_03730	Oxygen + H2O + 1,3-Diaminopropane => Hydrogen peroxide + Ammonia + 3-Aminopropanal	00410
R03158	R03158_m	m	0	1	0	0	0	1	0	0	0	0	0	0	PITG_02112	CoA + 3-Hydroxypropanoate <=> H2O + 3-Hydroxypropionyl-CoA	00410|00640
R03165	R03165_e	e	0	0	0	0	0	1	0	0	0	0	0	0	PITG_05992	Hydroxymethylbilane => H2O + Uroporphyrinogen III	00860
R03165	R03165_c	c	0	0	0	0	0	1	0	0	0	0	0	0	PITG_10080	Hydroxymethylbilane => H2O + Uroporphyrinogen III	00860
R03180	R03180_e	e	0	0	0	0	0	1	0	0	0	0	0	0	PITG_15819	H2O + 4-Guanidinobutanamide => Ammonia + 4-Guanidinobutanoate	00330
R03181	R03181_c	c	0	0	0	0	0	1	0	0	0	0	0	0	PITG_05380|PITG_05356	4-Maleylacetoacetate => 4-Fumarylacetoacetate	00350
R03182	R03182_m	m	0	0	0	0	0	1	0	0	0	0	0	0	PITG_06454	CO2 + ATP + 7,8-Diaminononanoate => Orthophosphate + ADP + Dethiobiotin	00780
R03194	R03194_e	e	0	0	0	0	0	1	0	0	0	0	0	0	PITG_05992	2 S-Adenosyl-L-methionine + Uroporphyrinogen III => 2 S-Adenosyl-L-homocysteine + Precorrin 2	00860
R03194	R03194_c	c	0	0	0	0	0	1	0	0	0	0	0	0	PITG_18188	2 S-Adenosyl-L-methionine + Uroporphyrinogen III => 2 S-Adenosyl-L-homocysteine + Precorrin 2	00860
R03197	R03197_c	c	0	0	0	0	0	1	0	0	0	0	0	0	PITG_00566	Uroporphyrinogen III => 4 CO2 + Coproporphyrinogen III	00860
R03210	R03210_m	m	0	0	0	0	0	1	0	0	0	0	0	0	PITG_18327	L-Alanine + 6-Carboxyhexanoyl-CoA => CO2 + CoA + 8-Amino-7-oxononanoate	00780
R03217	R03217_c	c	0	0	0	0	0	0	1	1	1	1	0	0	PITG_04466	L-Cysteine + O-Acetyl-L-homoserine => L-Cystathionine + Acetate	00270
R03220	R03220_m	m	0	0	0	0	0	1	0	0	0	0	0	0	PITG_18296	Oxygen + Coproporphyrinogen III => 2 H2O + 2 CO2 + Protoporphyrinogen IX	00860
R03220	R03220_c	c	0	0	0	0	0	1	0	0	0	0	0	0	PITG_18298	Oxygen + Coproporphyrinogen III => 2 H2O + 2 CO2 + Protoporphyrinogen IX	00860
R03222	R03222_e	e	0	0	0	0	0	1	0	0	0	0	0	0	PITG_01514	3 Oxygen + Protoporphyrinogen IX => 3 Hydrogen peroxide + Protoporphyrin	00860
R03231	R03231_m	m	0	0	0	0	0	1	0	0	0	0	0	0	PITG_06454	S-Adenosyl-L-methionine + 8-Amino-7-oxononanoate => 7,8-Diaminononanoate + S-Adenosyl-4-methylthio-2-oxobutanoate	00780
R03236	R03236_c	c	0	1	0	0	0	0	1	1	1	1	0	0	PITG_03598	ATP + D-Tagatose 6-phosphate <=> ADP + D-Tagatose 1,6-bisphosphate	00052
R03237	R03237_c	c	0	1	0	0	0	0	1	1	1	1	0	0	PITG_03598	CTP + D-Tagatose 6-phosphate <=> CDP + D-Tagatose 1,6-bisphosphate	00052
R03238	R03238_c	c	0	1	0	0	0	0	1	1	1	1	0	0	PITG_03598	UTP + D-Tagatose 6-phosphate <=> UDP + D-Tagatose 1,6-bisphosphate	00052
R03239	R03239_c	c	0	1	0	0	0	0	1	1	1	1	0	0	PITG_03598	ITP + D-Tagatose 6-phosphate <=> IDP + D-Tagatose 1,6-bisphosphate	00052
R03243	R03243_c	c	-13.9718	1	0	0	0	0	1	1	1	1	1	1	PITG_03620	2-Oxoglutarate + L-Histidinol phosphate <=> L-Glutamate + 3-(Imidazol-4-yl)-2-oxopropyl phosphate	00340
R03245	R03245_c	c	0	0	0	0	0	1	0	0	0	0	0	0	PITG_03270	ATP + (R)-5-Phosphomevalonate => ADP + (R)-5-Diphosphomevalonate	00900
R03254	R03254_c	c	0	0	0	0	0	1	0	0	0	0	0	0	PITG_17172	Orthophosphate + 3-Deoxy-D-manno-octulosonate 8-phosphate => H2O + Phosphoenolpyruvate + D-Arabinose 5-phosphate	NA
R03260	R03260_c	c	0	0	0	0	0	1	0	0	0	0	0	0	PITG_04466	L-Cysteine + O-Succinyl-L-homoserine => Succinate + L-Cystathionine	00270
R03269	R03269_c	c	0	0	0	0	0	0	1	1	1	1	0	0	PITG_03499	(R)-4'-Phosphopantothenoyl-L-cysteine => CO2 + Pantetheine 4'-phosphate	00770
R03283	R03283_m	m	0	0	0	0	0	1	0	0	0	0	0	0	PITG_18012|PITG_10940	H2O + NAD+ + 4-Trimethylammoniobutanal => H+ + NADH + 4-Trimethylammoniobutanoate	00310
R03283	R03283_c	c	0	0	0	0	0	1	0	0	0	0	0	0	PITG_05462|PITG_07880	NAD+ + H2O + 4-Trimethylammoniobutanal => H+ + NADH + 4-Trimethylammoniobutanoate	00310
R03291	R03291_c	c	0	0	0	0	0	1	0	0	0	0	0	1	PITG_10595	NAD+ + Hydroxyproline => H+ + NADH + L-1-Pyrroline-3-hydroxy-5-carboxylate	00330
R03293	R03293_c	c	0	0	0	0	0	1	0	0	0	0	0	1	PITG_10595	NADP+ + Hydroxyproline => H+ + NADPH + L-1-Pyrroline-3-hydroxy-5-carboxylate	00330
R03300	R03300_c	c	0	1	0	0	0	0	1	1	1	1	0	0	PITG_11229|PITG_11605	NAD+ + H2O + 3,4-Dihydroxyphenylacetaldehyde <=> H+ + NADH + 3,4-Dihydroxyphenylacetate	00350
R03302	R03302_c	c	0	1	0	0	0	0	1	1	1	1	0	0	PITG_11229|PITG_11605	H2O + NADP+ + 3,4-Dihydroxyphenylacetaldehyde <=> H+ + NADPH + 3,4-Dihydroxyphenylacetate	00350
R03304	R03304_v	v	0	0	0	0	0	1	0	0	0	0	0	0	PITG_14084|PITG_14529|PITG_18501	S-Adenosyl-L-methionine + 3,4-Dihydroxyphenylacetate => S-Adenosyl-L-homocysteine + Homovanillate	00350
R03313	R03313_c	c	0	0	0	0	0	1	0	0	0	0	0	0	PITG_12161	NADP+ + Orthophosphate + L-Glutamate 5-semialdehyde => H+ + NADPH + L-Glutamyl 5-phosphate	00330
R03315	R03315_c	c	0	0	0	0	0	1	0	0	0	0	0	0	PITG_03143	ATP + Pseudouridine => ADP + Pseudouridine 5'-phosphate	00240
R03321	R03321_c	c	0	1	0	0	0	0	1	1	0	1	0	0	PITG_01862	beta-D-Glucose 6-phosphate <=> beta-D-Fructose 6-phosphate	00010
R03342	R03342_e	e	0	1	0	0	0	1	0	0	0	0	0	0	PITG_16205|PITG_16206	3-(4-Hydroxyphenyl)pyruvate <=> 2-Hydroxy-3-(4-hydroxyphenyl)propenoate	00350
R03346	R03346_c	c	0	0	0	0	0	0	1	0	1	1	0	0	PITG_13347	H2O + Nicotinate D-ribonucleotide => Orthophosphate + Nicotinate D-ribonucleoside	00760
R03348	R03348_c	c	0	0	0	0	0	0	1	1	1	1	0	0	PITG_19932	CO2 + Diphosphate + Nicotinate D-ribonucleotide => 5-Phospho-alpha-D-ribose 1-diphosphate + Quinolinate	00760
R03348_c_U	R03348_c_U	c	-27.9436	1	1	0	0	0	1	1	1	1	1	0	NA	CO2 + Diphosphate + Nicotinate D-ribonucleotide <=> 5-Phospho-alpha-D-ribose 1-diphosphate + Quinolinate	NA
R03351	R03351_c	c	0	0	0	0	0	1	0	0	0	0	0	0	PITG_07240	3-Deoxy-D-manno-octulosonate + CTP => Diphosphate + CMP-3-deoxy-D-manno-octulosonate	NA
R03354	R03354_g	g	0	0	0	0	0	1	0	0	0	0	0	0	PITG_07310	beta-D-Glucosyl-(1<->1)-ceramide + UDP-alpha-D-galactose => beta-D-Galactosyl-(1->4)-beta-D-glucosyl-(1<->1)-ceramide + UDP	00600
R03354	R03354_c	c	0	0	0	0	0	1	0	0	0	0	0	0	PITG_07310	UDP-alpha-D-galactose + beta-D-Glucosyl-(1<->1)-ceramide => UDP + beta-D-Galactosyl-(1->4)-beta-D-glucosyl-(1<->1)-ceramide	00600
R03355	R03355_e	e	0	0	0	0	0	1	0	0	0	0	0	0	PITG_01138	H2O + beta-D-Galactosyl-(1->4)-beta-D-glucosyl-(1<->1)-ceramide => D-Galactose + beta-D-Glucosyl-(1<->1)-ceramide	00600
R03361	R03361_c	c	0	0	0	0	0	0	1	1	1	1	0	0	PITG_17639|PITG_03453|PITG_08640|PITG_00732|PITG_13775|PITG_08387|PITG_10935|PITG_03904|PITG_22719	ATP + 1-Phosphatidyl-D-myo-inositol => ADP + 1-Phosphatidyl-1D-myo-inositol 4-phosphate	00562|04070
R03362	R03362_c	c	0	0	0	0	0	0	1	1	1	1	0	0	PITG_07289|PITG_07286|PITG_12326|PITG_13920	ATP + 1-Phosphatidyl-D-myo-inositol => ADP + 1-Phosphatidyl-1D-myo-inositol 3-phosphate	00562|04070
R03363	R03363_c	c	0	0	0	0	0	0	1	1	1	1	0	0	PITG_02820|PITG_02401|PITG_04678	H2O + 1-Phosphatidyl-1D-myo-inositol 3-phosphate => Orthophosphate + 1-Phosphatidyl-D-myo-inositol	00562|04070
R03383	R03383_m	m	0	0	0	0	0	1	0	0	0	0	0	0	PITG_15496	ATP + CoA + Methylmalonate => Diphosphate + AMP + (R)-Methylmalonyl-CoA	00280
R03401	R03401_p	p	0	0	0	0	0	1	0	0	0	0	0	0	PITG_22873|PITG_09029|PITG_01111|PITG_14725|PITG_19250|PITG_10320|PITG_04021|PITG_18170|PITG_17360|PITG_01110	NADP+ + 8-[(1R,2R)-3-Oxo-2-{(Z)-pent-2-enyl}cyclopentyl]octanoate => NADPH + H+ + 12-OPDA	00592
R03401	R03401_c	c	0	0	0	0	0	1	0	0	0	0	0	0	PITG_22265|PITG_14721|PITG_14722	NADP+ + 8-[(1R,2R)-3-Oxo-2-{(Z)-pent-2-enyl}cyclopentyl]octanoate => H+ + NADPH + 12-OPDA	00592
R03408	R03408_r	r	0	1	0	0	0	1	0	0	0	0	0	0	PITG_07722	H+ + NADPH + Oxygen + Dehydroepiandrosterone <=> H2O + NADP+ + 16alpha-Hydroxydehydroepiandrosterone	NA
R03408	R03408_c	c	0	1	0	0	0	1	0	0	0	0	0	0	PITG_07722	H+ + Oxygen + NADPH + Dehydroepiandrosterone <=> H2O + NADP+ + 16alpha-Hydroxydehydroepiandrosterone	NA
R03409	R03409_c	c	0	1	0	0	0	1	0	0	0	0	0	0	PITG_12853	H2O + Guanosine 3'-diphosphate 5'-triphosphate <=> Orthophosphate + Guanosine 3',5'-bis(diphosphate)	00230
R03425	R03425_m	m	0	0	0	0	0	0	1	1	1	1	0	0	PITG_15850	Glycine + Lipoylprotein => CO2 + S-Aminomethyldihydrolipoylprotein	00260
R03428	R03428_c	c	0	0	0	0	0	1	0	0	0	0	0	0	PITG_12274|PITG_12275	ATP + 1D-myo-Inositol 1,3,4-trisphosphate => 1D-myo-Inositol 1,3,4,5-tetrakisphosphate + ADP	00562
R03429	R03429_c	c	0	0	0	0	0	1	0	0	0	0	0	0	PITG_12274|PITG_12275	ATP + 1D-myo-Inositol 1,3,4-trisphosphate => ADP + 1D-myo-Inositol 1,3,4,6-tetrakisphosphate	00562|04070
R03434	R03434_r	r	0	0	0	0	0	1	0	0	0	0	0	0	PITG_02774	H2O + 1D-myo-Inositol 1,3,4,5-tetrakisphosphate => Orthophosphate + D-myo-Inositol 1,4,5-trisphosphate	00562
R03437	R03437_c	c	0	0	0	0	0	0	1	1	1	1	0	1	PITG_18374|PITG_01332|PITG_01330|PITG_07077	Acetyl-CoA + 1-Organyl-2-lyso-sn-glycero-3-phosphocholine => CoA + 2-Acetyl-1-alkyl-sn-glycero-3-phosphocholine	00565
R03437	R03437_r	r	0	0	0	0	0	1	0	0	0	0	0	1	PITG_18374|PITG_01332|PITG_01330|PITG_07077	1-Organyl-2-lyso-sn-glycero-3-phosphocholine + Acetyl-CoA => CoA + 2-Acetyl-1-alkyl-sn-glycero-3-phosphocholine	00565
R03438	R03438_r	r	0	0	0	0	0	0	1	0	1	1	0	1	PITG_18374	Acyl-CoA + 1-Organyl-2-lyso-sn-glycero-3-phosphocholine => CoA + 1-Radyl-2-acyl-sn-glycero-3-phosphocholine	00565
R03438	R03438_c	c	0	0	0	0	0	0	1	0	1	1	0	1	PITG_18374	Acyl-CoA + 1-Organyl-2-lyso-sn-glycero-3-phosphocholine => CoA + 1-Radyl-2-acyl-sn-glycero-3-phosphocholine	00565
R03443	R03443_m	m	0	0	0	0	0	1	0	0	0	0	0	0	PITG_03101	NADP+ + Orthophosphate + N-Acetyl-L-glutamate 5-semialdehyde => H+ + NADPH + N-Acetyl-L-glutamate 5-phosphate	00220
R03444	R03444_m	m	0	1	0	0	0	1	0	0	0	0	0	1	PITG_18048	(R)-2-Hydroxybutane-1,2,4-tricarboxylate <=> H2O + (Z)-But-1-ene-1,2,4-tricarboxylate	00300
R03451	R03451_m	m	0	0	0	0	0	1	0	0	0	0	0	0	PITG_04618	2-Oxoglutarate + Oxygen + N6,N6,N6-Trimethyl-L-lysine => CO2 + Succinate + 3-Hydroxy-N6,N6,N6-trimethyl-L-lysine	00310
R03457	R03457_c	c	222.431	0	0	0	0	0	1	1	1	1	1	0	PITG_20965|PITG_10777	D-erythro-1-(Imidazol-4-yl)glycerol 3-phosphate => H2O + 3-(Imidazol-4-yl)-2-oxopropyl phosphate	00340
R03460	R03460_c	c	27.9436	1	0	0	0	0	1	1	1	1	1	1	PITG_17925	Phosphoenolpyruvate + Shikimate 3-phosphate <=> Orthophosphate + 5-O-(1-Carboxyvinyl)-3-phosphoshikimate	00400
R03469	R03469_c	c	0	0	0	0	0	0	1	1	1	1	0	0	PITG_00896|PITG_15475|PITG_13677|PITG_10980|PITG_05519|PITG_05618|PITG_05282|PITG_20028|PITG_13511|PITG_15552|PITG_23066|PITG_02574|PITG_00460	ATP + 1-Phosphatidyl-1D-myo-inositol 4-phosphate => ADP + 1-Phosphatidyl-D-myo-inositol 4,5-bisphosphate	00562|04070
R03478	R03478_c	c	0	0	0	0	0	1	0	0	0	0	0	0	PITG_04822	ATP + 1D-myo-Inositol 1,3,4,6-tetrakisphosphate => ADP + 1D-myo-Inositol 1,3,4,5,6-pentakisphosphate	00562|04070
R03479	R03479_c	c	0	1	0	0	0	1	0	0	0	0	0	0	PITG_12274|PITG_12275	ATP + 1D-myo-Inositol 3,4,5,6-tetrakisphosphate <=> ADP + 1D-myo-Inositol 1,3,4,5,6-pentakisphosphate	00562
R03503	R03503_c	c	0	0	0	0	0	1	0	0	0	0	0	0	PITG_08129	ATP + 2-Amino-4-hydroxy-6-hydroxymethyl-7,8-dihydropteridine => AMP + 2-Amino-7,8-dihydro-4-hydroxy-6-(diphosphooxymethyl)pteridine	00790
R03504	R03504_c	c	0	0	0	0	0	1	0	0	0	0	0	0	PITG_08129	2-Amino-4-hydroxy-6-(D-erythro-1,2,3-trihydroxypropyl)-7,8-dihydropteridine => 2-Amino-4-hydroxy-6-hydroxymethyl-7,8-dihydropteridine + Glycolaldehyde	00790
R03508	R03508_c	c	13.9718	1	0	0	0	0	1	1	1	1	1	1	PITG_05318|PITG_09815	1-(2-Carboxyphenylamino)-1-deoxy-D-ribulose 5-phosphate <=> H2O + CO2 + Indoleglycerol phosphate	00400
R03509	R03509_c	c	13.9718	1	0	0	0	0	1	1	1	1	1	1	PITG_05318	N-(5-Phospho-D-ribosyl)anthranilate <=> 1-(2-Carboxyphenylamino)-1-deoxy-D-ribulose 5-phosphate	00400
R03522	R03522_c	c	0	0	0	0	0	1	0	0	0	0	0	0	PITG_12959|PITG_12949|PITG_11406|PITG_12989|PITG_12990|PITG_12958	Glutathione + RX => Halide + R-S-Glutathione	00480
R03527	R03527_c	c	0	0	0	0	0	1	0	0	0	0	0	0	PITG_18230|PITG_15791|PITG_18209|PITG_01396|PITG_01397|PITG_01395|PITG_01398|PITG_18208|PITG_18231|PITG_15790	H2O + D-Glucoside => alpha-D-Glucose + ROH	00500
R03527	R03527_e	e	0	0	0	0	0	1	0	0	0	0	0	0	PITG_18069|PITG_17546|PITG_16558|PITG_03135|PITG_15905|PITG_03141|PITG_05066|PITG_03140|PITG_01399|PITG_22095|PITG_03213|PITG_03411|PITG_03136	H2O + D-Glucoside => alpha-D-Glucose + ROH	00500
R03527	R03527_r	r	0	0	0	0	0	1	0	0	0	0	0	0	PITG_01431|PITG_01391|PITG_01430	H2O + D-Glucoside => alpha-D-Glucose + ROH	00500
R03527	R03527_p	p	0	0	0	0	0	1	0	0	0	0	0	0	PITG_01484|PITG_01462	H2O + D-Glucoside => ROH + alpha-D-Glucose	00500
R03530	R03530_c	c	0	1	0	0	0	1	0	0	0	0	0	0	PITG_10077|PITG_03296|PITG_09596|PITG_03634|PITG_09092|PITG_08761	ATP + dIDP <=> ADP + dITP	00230
R03531	R03531_c	c	0	0	0	0	0	1	0	0	0	0	0	0	PITG_03601	H2O + dITP => Diphosphate + 2'-Deoxyinosine 5'-phosphate	00230
R03534	R03534_e	e	0	0	0	0	0	1	0	0	0	0	0	0	PITG_10509	FAD + 2-Hydroxyglutarate => 2-Oxoglutarate + FADH2	00650
R03537	R03537_c	c	0	0	0	0	0	1	0	0	0	0	0	1	PITG_06352	H2O + 2',3'-Cyclic AMP => 3'-AMP	00230
R03537	R03537_e	e	0	0	0	0	0	1	0	0	0	0	0	0	PITG_14123|PITG_13491	H2O + 2',3'-Cyclic AMP => 3'-AMP	00230
R03538	R03538_e	e	0	0	0	0	0	1	0	0	0	0	0	0	PITG_14123|PITG_13491	H2O + 2',3'-Cyclic UMP => 3'-UMP	00240
R03538	R03538_c	c	0	0	0	0	0	1	0	0	0	0	0	1	PITG_06352	H2O + 2',3'-Cyclic UMP => 3'-UMP	00240
R03595	R03595_c	c	0	0	0	0	0	1	0	0	0	0	0	0	PITG_01146	H2O + ATP + Hydrogen selenide => Orthophosphate + AMP + Selenophosphoric acid	00450
R03596	R03596_c	c	0	1	0	0	0	1	0	0	0	0	0	0	PITG_18452	3 H2O + 3 NADP+ + Hydrogen selenide <=> 5 H+ + 3 NADPH + Selenite	00450
R03601	R03601_c	c	0	1	0	0	0	1	0	0	0	0	0	0	PITG_22764|PITG_12725|PITG_06265|PITG_12727|PITG_06267	O-Acetyl-L-serine + Hydrogen selenide <=> Acetate + L-Selenocysteine	NA
R03613	R03613_c	c	0	1	0	0	0	1	0	0	0	0	0	0	PITG_00939	H+ + Ammonia + ATP + Peptide diphthine <=> Diphosphate + AMP + Peptide diphthamide	NA
R03635	R03635_e	e	0	0	0	0	0	1	0	0	0	0	0	0	PITG_14237|PITG_14243|PITG_14238	H2O + Stachyose => D-Fructose + D-Gal alpha 1->6D-Gal alpha 1->6D-Glucose	00052
R03643	R03643_c	c	0	1	0	0	0	1	0	0	0	0	0	0	PITG_14478|PITG_14492|PITG_20042|PITG_14479|PITG_21945	H+ + NADH + Vitamin K <=> NAD+ + Reduced Vitamin K	NA
R03643	R03643_e	e	0	1	0	0	0	1	0	0	0	0	0	0	PITG_13761|PITG_12444|PITG_13737|PITG_13762|PITG_13763	NADH + H+ + Vitamin K <=> NAD+ + Reduced Vitamin K	NA
R03683	R03683_c	c	0	0	0	0	0	1	0	0	0	0	0	0	PITG_08411	3 Oxygen + Hemoglobin + FADH2 => 3 H2O + Biliverdin + FAD + Globin + Fe3+ + CO	00860
R03719	R03719_p	p	0	0	0	0	0	1	0	0	0	0	0	0	PITG_06241	Choloyl-CoA + Propanoyl-CoA => CoA + 3alpha,7alpha,12alpha-Trihydroxy-5beta-24-oxocholestanoyl-CoA	NA
R03751	R03751_c	c	0	0	0	0	0	1	0	0	0	0	0	0	PITG_02129|PITG_21468|PITG_04624	H2O + epsilon-Caprolactone => 6-Hydroxyhexanoic acid	NA
R03755	R03755_r	r	0	0	0	0	0	1	0	0	0	0	0	0	PITG_19730|PITG_08432|PITG_08467|PITG_08470|PITG_11679|PITG_03074|PITG_08431|PITG_03833|PITG_08464|PITG_03835	Acyl-CoA + 1-Acylglycerol => CoA + 1,2-Diacyl-sn-glycerol	00561
R03755	R03755_c	c	0	0	0	0	0	1	0	0	0	0	0	0	PITG_19730|PITG_08432|PITG_08467|PITG_08470|PITG_11679|PITG_20017|PITG_03074|PITG_08431|PITG_03833|PITG_08464|PITG_11677|PITG_03835	Acyl-CoA + 1-Acylglycerol => CoA + 1,2-Diacyl-sn-glycerol	00561
R03756	R03756_r	r	0	0	0	0	0	1	0	0	0	0	0	0	PITG_19730|PITG_08432|PITG_08467|PITG_08470|PITG_11679|PITG_03074|PITG_08431|PITG_03833|PITG_08464|PITG_03835	1-Acylglycerol + 2,3-Dehydroacyl-CoA => CoA + 1,2-Diacyl-sn-glycerol	00561
R03756	R03756_c	c	0	0	0	0	0	1	0	0	0	0	0	0	PITG_19730|PITG_08432|PITG_08467|PITG_08470|PITG_11679|PITG_20017|PITG_03074|PITG_08431|PITG_03833|PITG_08464|PITG_11677|PITG_03835	1-Acylglycerol + 2,3-Dehydroacyl-CoA => CoA + 1,2-Diacyl-sn-glycerol	00561
R03776	R03776_m	m	0	0	0	0	0	1	0	0	0	0	0	1	PITG_15045	NADP+ + Octanoyl-CoA => H+ + NADPH + trans-Oct-2-enoyl-CoA	00062
R03777	R03777_p	p	0	0	0	0	0	1	0	0	0	0	0	0	PITG_10443|PITG_06755|PITG_10430|PITG_10437|PITG_05486|PITG_10305|PITG_05485|PITG_10309	FAD + Octanoyl-CoA => FADH2 + trans-Oct-2-enoyl-CoA	00071
R03777	R03777_m	m	0	0	0	0	0	1	0	0	0	0	0	1	PITG_09848|PITG_02282	FAD + Octanoyl-CoA => FADH2 + trans-Oct-2-enoyl-CoA	00071
R03778	R03778_m	m	0	0	0	0	0	1	0	0	0	0	0	0	PITG_07197	Acetyl-CoA + Octanoyl-CoA => CoA + 3-Oxodecanoyl-CoA	00062|00071
R03778	R03778_p	p	0	0	0	0	0	1	0	0	0	0	0	0	PITG_07953|PITG_01208	Acetyl-CoA + Octanoyl-CoA => CoA + 3-Oxodecanoyl-CoA	00062|00071
R03805	R03805_c	c	0	1	0	0	0	1	0	0	0	0	0	0	PITG_04644	H+ + S-Adenosyl-L-methionine + G(5')pppPur-mRNA <=> S-Adenosyl-L-homocysteine + m7G(5')pppR-mRNA	NA
R03806	R03806_c	c	0	0	0	0	0	1	0	0	0	0	0	0	PITG_00871|PITG_00868|PITG_09599|PITG_00870	Oxygen + 2-Oxoglutarate + Gibberellin A44 diacid => H2O + Succinate + CO2 + Gibberellin A19	NA
R03807	R03807_c	c	0	0	0	0	0	1	0	0	0	0	0	0	PITG_00871|PITG_00868|PITG_09599|PITG_00870	2 Oxygen + 2 2-Oxoglutarate + Gibberellin A19 => H2O + 2 Succinate + 3 CO2 + Gibberellin A20	NA
R03809	R03809_c	c	0	0	0	0	0	1	0	0	0	0	0	0	PITG_00871|PITG_00237|PITG_00868|PITG_00878|PITG_00869|PITG_09599|PITG_10414|PITG_21323|PITG_00870	Oxygen + 2-Oxoglutarate + Gibberellin A20 => Succinate + CO2 + Gibberellin A29	NA
R03815	R03815_m	m	0	0	0	0	0	0	1	1	1	1	0	0	PITG_15359|PITG_18935	NAD+ + Dihydrolipoylprotein => H+ + NADH + Lipoylprotein	00260
R03816	R03816_c	c	0	0	0	0	0	1	0	0	0	0	0	0	PITG_14478|PITG_14492|PITG_20042|PITG_14479|PITG_21945	H+ + NADH + Phylloquinone => NAD+ + Phylloquinol	00130
R03816	R03816_e	e	0	0	0	0	0	1	0	0	0	0	0	0	PITG_13761|PITG_12444|PITG_13737|PITG_13762|PITG_13763	NADH + H+ + Phylloquinone => NAD+ + Phylloquinol	00130
R03819	R03819_c	c	0	1	0	0	0	1	0	0	0	0	0	0	PITG_02500	ATP + Sedoheptulose <=> ADP + Sedoheptulose 1-phosphate	NA
R03828	R03828_c	c	0	1	0	0	0	1	0	0	0	0	0	0	PITG_00308|PITG_08375|PITG_17110|PITG_18416	GTP + (5')ppPur-mRNA <=> Diphosphate + G(5')pppPur-mRNA	NA
R03856	R03856_m	m	0	0	0	0	0	1	0	0	0	0	0	1	PITG_15045	NADP+ + Lauroyl-CoA => H+ + NADPH + 2-trans-Dodecenoyl-CoA	00062
R03857	R03857_m	m	0	0	0	0	0	1	0	0	0	0	0	1	PITG_09848|PITG_02282	FAD + Lauroyl-CoA => FADH2 + 2-trans-Dodecenoyl-CoA	00071
R03857	R03857_p	p	0	0	0	0	0	1	0	0	0	0	0	0	PITG_10443|PITG_06755|PITG_10430|PITG_10437|PITG_05486|PITG_10305|PITG_05485|PITG_10309	FAD + Lauroyl-CoA => FADH2 + 2-trans-Dodecenoyl-CoA	00071
R03858	R03858_m	m	0	0	0	0	0	1	0	0	0	0	0	0	PITG_07197	Acetyl-CoA + Lauroyl-CoA => CoA + 3-Oxotetradecanoyl-CoA	00062|00071
R03858	R03858_p	p	0	0	0	0	0	1	0	0	0	0	0	0	PITG_07953|PITG_01208	Acetyl-CoA + Lauroyl-CoA => CoA + 3-Oxotetradecanoyl-CoA	00062|00071
R03867	R03867_e	e	0	1	0	0	0	1	0	0	0	0	0	0	PITG_00754|PITG_00757	Amino acid + Leukotriene C4 <=> 5-L-Glutamyl amino acid + Leukotriene D4	NA
R03868	R03868_c	c	0	0	0	0	0	1	0	0	0	0	0	0	PITG_05380|PITG_05356	Maleylpyruvate => 3-Fumarylpyruvate	00350
R03869	R03869_c	c	0	0	0	0	0	0	1	1	1	1	0	0	PITG_05462|PITG_07880	NAD+ + H2O + (S)-Methylmalonate semialdehyde => H+ + NADH + Methylmalonate	00280
R03869	R03869_m	m	0	0	0	0	0	1	0	0	0	0	0	0	PITG_18012|PITG_10940	H2O + NAD+ + (S)-Methylmalonate semialdehyde => H+ + NADH + Methylmalonate	00280
R03871	R03871_c	c	0	0	0	0	0	0	1	1	1	1	0	0	PITG_02284	Hydrogen peroxide + Methylmalonate => Oxygen + H2O + (S)-Methylmalonate semialdehyde	00280
R03875	R03875_c	c	0	0	0	0	0	0	1	1	1	1	0	0	PITG_00145|PITG_03332|PITG_00474|PITG_05564|PITG_04185|PITG_20502|PITG_05692|PITG_10882|PITG_01519|PITG_14137	S-Adenosyl-L-methionine + Protein lysine => S-Adenosyl-L-homocysteine + Protein N6-methyl-L-lysine	00310
R03909	R03909_e	e	0	1	0	0	0	1	0	0	0	0	0	0	PITG_15819	H2O + Monocarboxylic acid amide <=> Ammonia + Carboxylate	NA
R03916	R03916_e	e	0	0	0	0	0	1	0	0	0	0	0	0	PITG_00754|PITG_00757	H2O + R-S-Glutathione => L-Glutamate + R-S-Cysteinylglycine	00480
R03918	R03918_c	c	0	0	0	0	0	1	0	0	0	0	0	0	PITG_21744|PITG_08843|PITG_21743|PITG_08850|PITG_08869|PITG_02188|PITG_08842|PITG_17045|PITG_08867|PITG_08866|PITG_17046|PITG_08845|PITG_10855|PITG_11623|PITG_08844|PITG_08846|PITG_00972	NADP+ + Sinapyl alcohol => H+ + NADPH + Sinapoyl aldehyde	NA
R03919	R03919_c	c	0	0	0	0	0	1	0	0	0	0	0	0	PITG_05578	Sinapyl alcohol => Syringyl lignin	NA
R03919	R03919_m	m	0	0	0	0	0	1	0	0	0	0	0	0	PITG_19154	Sinapyl alcohol => Syringyl lignin	NA
R03919	R03919_e	e	0	0	0	0	0	1	0	0	0	0	0	0	PITG_05579|PITG_07143	Sinapyl alcohol => Syringyl lignin	NA
R03920	R03920_c	c	0	1	0	0	0	1	0	0	0	0	0	0	PITG_20465	ATP + beta-D-Fructose <=> ADP + beta-D-Fructose 6-phosphate	00500|00520
R03921	R03921_e	e	0	1	0	0	0	1	0	0	0	0	0	0	PITG_14237|PITG_14243|PITG_14238	H2O + Sucrose 6-phosphate <=> alpha-D-Glucose 6-phosphate + beta-D-Fructose	00500
R03922	R03922_c	c	0	1	0	0	0	1	0	0	0	0	0	0	PITG_06930	S-Adenosyl-L-methionine + m7G(5')pppR-mRNA <=> S-Adenosyl-L-homocysteine + m7G(5')pppRm-mRNA	NA
R03929	R03929_e	e	0	0	0	0	0	1	0	0	0	0	0	0	PITG_14123|PITG_13491	H2O + 2',3'-Cyclic CMP => 3'-CMP	00240
R03929	R03929_c	c	0	0	0	0	0	1	0	0	0	0	0	1	PITG_06352	H2O + 2',3'-Cyclic CMP => 3'-CMP	00240
R03933	R03933_c	c	0	0	0	0	0	1	0	0	0	0	0	0	PITG_09856	2 H+ + Oxygen + 2 Reduced adrenal ferredoxin + 20alpha,22beta-Dihydroxycholesterol => 2 H2O + 2 Oxidized adrenal ferredoxin + 4-Methylpentanal + Pregnenolone	NA
R03933	R03933_r	r	0	0	0	0	0	1	0	0	0	0	0	0	PITG_09856	2 H+ + Oxygen + 2 Reduced adrenal ferredoxin + 20alpha,22beta-Dihydroxycholesterol => 2 H2O + 2 Oxidized adrenal ferredoxin + 4-Methylpentanal + Pregnenolone	NA
R03938	R03938_c	c	0	1	0	0	0	1	0	0	0	0	0	0	PITG_00145|PITG_03332|PITG_00474|PITG_05564|PITG_04185|PITG_20502|PITG_05692|PITG_01519|PITG_14137|PITG_12169|PITG_10068|PITG_02096|PITG_13838	S-Adenosyl-L-methionine + Histone-L-lysine <=> S-Adenosyl-L-homocysteine + Histone N6-methyl-L-lysine	NA
R03947	R03947_e	e	0	0	0	0	0	1	0	0	0	0	0	0	PITG_05992	NAD+ + Precorrin 2 => NADH + H+ + Sirohydrochlorin	00860
R03955	R03955_c	c	0	0	0	0	0	1	0	0	0	0	0	0	PITG_20672|PITG_02090|PITG_20034	S-Adenosyl-L-methionine + Xanthurenic acid => S-Adenosyl-L-homocysteine + 8-Methoxykynurenate	00380
R03970	R03970_e	e	0	0	0	0	0	1	0	0	0	0	0	0	PITG_00754|PITG_00757	L-Glutamate + 3-Cyano-L-alanine => H2O + gamma-Glutamyl-beta-cyanoalanine	00460
R03971	R03971_e	e	0	0	0	0	0	1	0	0	0	0	0	0	PITG_00754|PITG_00757	L-Glutamate + 3-Aminopropiononitrile => H2O + gamma-Glutamyl-beta-aminopropiononitrile	00460
R03975	R03975_e	e	0	0	0	0	0	1	0	0	0	0	0	0	PITG_04262	H2O + Glycochenodeoxycholate => Glycine + Chenodeoxycholate	NA
R03977	R03977_e	e	0	0	0	0	0	1	0	0	0	0	0	0	PITG_04262	H2O + Taurochenodeoxycholate => Taurine + Chenodeoxycholate	NA
R03989	R03989_m	m	0	0	0	0	0	1	0	0	0	0	0	1	PITG_15045	NADP+ + Tetradecanoyl-CoA => H+ + NADPH + trans-Tetradec-2-enoyl-CoA	00062
R03990	R03990_m	m	0	0	0	0	0	1	0	0	0	0	0	1	PITG_09848|PITG_02282	FAD + Tetradecanoyl-CoA => FADH2 + trans-Tetradec-2-enoyl-CoA	00071
R03990	R03990_p	p	0	0	0	0	0	1	0	0	0	0	0	0	PITG_10443|PITG_06755|PITG_10430|PITG_10437|PITG_05486|PITG_10305|PITG_05485|PITG_10309	FAD + Tetradecanoyl-CoA => FADH2 + trans-Tetradec-2-enoyl-CoA	00071
R03991	R03991_m	m	0	0	0	0	0	1	0	0	0	0	0	0	PITG_07197	Acetyl-CoA + Tetradecanoyl-CoA => CoA + 3-Oxopalmitoyl-CoA	00062|00071
R03991	R03991_p	p	0	0	0	0	0	1	0	0	0	0	0	0	PITG_07953|PITG_01208	Acetyl-CoA + Tetradecanoyl-CoA => CoA + 3-Oxopalmitoyl-CoA	00062|00071
R03997	R03997_c	c	0	0	0	0	0	1	0	0	0	0	0	0	PITG_10011	H+ + Oxygen + NADPH + 2,4-Dichlorophenol => H2O + NADP+ + 3,5-Dichlorocatechol	NA
R04007	R04007_c	c	0	0	0	0	0	1	0	0	0	0	0	0	PITG_05578	4-Coumaryl alcohol => p-Hydroxyphenyl lignin	NA
R04007	R04007_e	e	0	0	0	0	0	1	0	0	0	0	0	0	PITG_05579|PITG_07143	4-Coumaryl alcohol => p-Hydroxyphenyl lignin	NA
R04007	R04007_m	m	0	0	0	0	0	1	0	0	0	0	0	0	PITG_19154	4-Coumaryl alcohol => p-Hydroxyphenyl lignin	NA
R04027	R04027_c	c	0	0	0	0	0	1	0	0	0	0	0	0	PITG_03731|PITG_03055|PITG_03730	H+ + Oxygen + N-Methylputrescine => Hydrogen peroxide + Ammonia + 1-Methylpyrrolinium	NA
R04035	R04035_c	c	222.431	0	0	0	0	0	1	1	1	1	1	0	PITG_09698|PITG_15294	H2O + 1-(5-Phospho-D-ribosyl)-ATP => Diphosphate + Phosphoribosyl-AMP	00340
R04037	R04037_c	c	222.431	0	0	0	0	0	1	1	1	1	1	0	PITG_09698|PITG_15294	H2O + Phosphoribosyl-AMP => 5-(5-Phospho-D-ribosylaminoformimino)-1-(5-phosphoribosyl)-imidazole-4-carboxamide	00340
R04065	R04065_c	c	0	0	0	0	0	1	0	0	0	0	0	0	PITG_05462|PITG_07880	NAD+ + H2O + Imidazole-4-acetaldehyde => H+ + NADH + Imidazole-4-acetate	00340
R04065	R04065_m	m	0	0	0	0	0	1	0	0	0	0	0	0	PITG_18012|PITG_10940	H2O + NAD+ + Imidazole-4-acetaldehyde => H+ + NADH + Imidazole-4-acetate	00340
R04085	R04085_c	c	0	0	0	0	0	1	0	0	0	0	0	0	PITG_02284	Oxygen + H2O + 1-Methylnicotinamide => H+ + Hydrogen peroxide + N1-Methyl-4-pyridone-5-carboxamide	00760
R04095	R04095_m	m	0	1	0	0	0	1	0	0	0	0	0	1	PITG_09848|PITG_02253	FAD + 3-Methylbutanoyl-CoA <=> FADH2 + 3-Methylcrotonyl-CoA	00280
R04125	R04125_m	m	0	0	0	0	0	0	1	1	1	1	0	0	PITG_15321	S-Aminomethyldihydrolipoylprotein + Tetrahydrofolate => Ammonia + Dihydrolipoylprotein + 5,10-Methylenetetrahydrofolate	00260|00670
R04137	R04137_m	m	0	1	0	0	0	1	0	0	0	0	0	0	PITG_06693|PITG_17406	3-Hydroxyisovaleryl-CoA <=> H2O + 3-Methylcrotonyl-CoA	00280
R04138	R04138_m	m	0	0	0	0	0	1	0	0	0	0	0	0	PITG_07975|PITG_04658	ATP + HCO3- + 3-Methylcrotonyl-CoA => Orthophosphate + ADP + 3-Methylglutaconyl-CoA	00280
R04144	R04144_c	c	0	0	0	0	0	1	0	0	0	0	0	1	PITG_09536|PITG_12300	ATP + 5-Phosphoribosylamine + Glycine => Orthophosphate + ADP + 5'-Phosphoribosylglycinamide	00230
R04147	R04147_c	c	0	0	0	0	0	1	0	0	0	0	0	0	PITG_08160|PITG_16020	Isopenicillin N => Penicillin N	NA
R04170	R04170_m	m	0	1	0	0	0	1	0	0	0	0	0	0	PITG_06693|PITG_17406	(S)-3-Hydroxydodecanoyl-CoA <=> H2O + 2-trans-Dodecenoyl-CoA	00062|00071
R04171	R04171_c	c	0	0	0	0	0	1	0	0	0	0	0	0	PITG_10590|PITG_03678	2-Oxoglutarate + 3-Hydroxy-L-kynurenine => L-Glutamate + 4-(2-Amino-3-hydroxyphenyl)-2,4-dioxobutanoate	00380
R04188	R04188_m	m	0	1	0	0	0	1	0	0	0	0	0	0	PITG_05225	2-Oxoglutarate + L-3-Aminoisobutanoate <=> L-Glutamate + (S)-Methylmalonate semialdehyde	00280
R04203	R04203_m	m	0	1	0	0	0	1	0	0	0	0	0	1	PITG_08061|PITG_05542	NAD+ + (2S,3S)-3-Hydroxy-2-methylbutanoyl-CoA <=> H+ + NADH + 2-Methylacetoacetyl-CoA	00280
R04204	R04204_m	m	0	0	0	0	0	1	0	0	0	0	0	0	PITG_06693|PITG_17406	(2S,3S)-3-Hydroxy-2-methylbutanoyl-CoA => H2O + 2-Methylbut-2-enoyl-CoA	00280
R04208	R04208_c	c	0	0	0	0	0	1	0	0	0	0	0	0	PITG_12300	ATP + 2-(Formamido)-N1-(5'-phosphoribosyl)acetamidine => Orthophosphate + ADP + Aminoimidazole ribotide	00230
R04209	R04209_m	m	222.431	1	0	0	0	0	1	1	1	1	1	1	PITG_09726	1-(5-Phospho-D-ribosyl)-5-amino-4-imidazolecarboxylate <=> CO2 + Aminoimidazole ribotide	00230
R04216	R04216_c	c	0	1	0	0	0	1	0	0	0	0	0	0	PITG_00632|PITG_04610	Dolichyl diphosphooligosaccharide + Protein asparagine <=> Dolichyl diphosphate + Glycoprotein with the oligosaccharide chain attached by N-glycosyl linkage to protein L-asparagine	NA
R04216	R04216_r	r	0	1	0	0	0	1	0	0	0	0	0	0	PITG_00632|PITG_04610	Dolichyl diphosphooligosaccharide + Protein asparagine <=> Dolichyl diphosphate + Glycoprotein with the oligosaccharide chain attached by N-glycosyl linkage to protein L-asparagine	NA
R04221	R04221_p	p	0	0	0	0	0	1	0	0	0	0	0	0	PITG_08135	Oxygen + cis-4-Hydroxy-D-proline => Hydrogen peroxide + 1-Pyrroline-4-hydroxy-2-carboxylate	00330
R04224	R04224_m	m	0	0	0	0	0	1	0	0	0	0	0	0	PITG_06693|PITG_17406	H2O + 2-Methylprop-2-enoyl-CoA => (S)-3-Hydroxyisobutyryl-CoA	00280
R04230	R04230_c	c	0	0	0	0	0	0	1	1	1	1	0	0	PITG_16385|PITG_05669	L-Cysteine + ATP + D-4'-Phosphopantothenate => Diphosphate + AMP + (R)-4'-Phosphopantothenoyl-L-cysteine	00770
R04231	R04231_c	c	0	0	0	0	0	0	1	1	1	1	0	0	PITG_16385|PITG_05669	L-Cysteine + CTP + D-4'-Phosphopantothenate => Diphosphate + CMP + (R)-4'-Phosphopantothenoyl-L-cysteine	00770
R04247	R04247_r	r	0	0	0	0	0	1	0	0	0	0	0	1	PITG_17262	CTP + 2-Aminoethylphosphonate => Diphosphate + CMP-2-aminoethylphosphonate	NA
R04285	R04285_c	c	0	0	0	0	0	1	0	0	0	0	0	0	PITG_11445|PITG_15704	NADP+ + 6-Lactoyl-5,6,7,8-tetrahydropterin => H+ + NADPH + 6-Pyruvoyltetrahydropterin	00790
R04286	R04286_c	c	0	0	0	0	0	1	0	0	0	0	0	0	PITG_02663|PITG_11393	7,8-Dihydroneopterin 3'-triphosphate => Triphosphate + 6-Pyruvoyltetrahydropterin	00790
R04292	R04292_c	c	0	0	0	0	0	1	0	0	0	0	0	0	PITG_06783	2 H2O + Orthophosphate + Quinolinate => Glycerone phosphate + Iminoaspartate	00760
R04300	R04300_c	c	0	0	0	0	0	1	0	0	0	0	0	0	PITG_03731|PITG_03055|PITG_03730	Oxygen + H2O + Dopamine => Hydrogen peroxide + Ammonia + 3,4-Dihydroxyphenylacetaldehyde	00350
R04301	R04301_v	v	0	0	0	0	0	1	0	0	0	0	0	0	PITG_14084|PITG_14529|PITG_18501	S-Adenosyl-L-methionine + Dopamine => S-Adenosyl-L-homocysteine + 3-Methoxytyramine	00350
R04321	R04321_g	g	0	0	0	0	0	1	0	0	0	0	0	0	PITG_02842|PITG_12106|PITG_18007	CDP-choline + 1-Alkyl-2-acetyl-sn-glycerol => CMP + 2-Acetyl-1-alkyl-sn-glycero-3-phosphocholine	00565
R04321	R04321_c	c	0	0	0	0	0	1	0	0	0	0	0	0	PITG_02842|PITG_12106|PITG_18007	CDP-choline + 1-Alkyl-2-acetyl-sn-glycerol => CMP + 2-Acetyl-1-alkyl-sn-glycero-3-phosphocholine	00565
R04322	R04322_c	c	0	1	0	0	0	1	0	0	0	0	0	0	PITG_05764	UDP-alpha-D-galactose + 2-(2-Hydroxyacyl)sphingosine <=> UDP + 1-(beta-D-Galactosyl)-2-(2-hydroxyacyl)sphingosine	NA
R04323	R04323_c	c	0	0	0	0	0	1	0	0	0	0	0	0	PITG_07166	2-Amino-3-carboxymuconate semialdehyde => CO2 + 2-Aminomuconate semialdehyde	00380
R04325	R04325_c	c	0	0	0	0	0	1	0	0	0	0	0	0	PITG_12300	10-Formyltetrahydrofolate + 5'-Phosphoribosylglycinamide => Tetrahydrofolate + 5'-Phosphoribosyl-N-formylglycinamide	00230|00670
R04326	R04326_c	c	0	0	0	0	0	1	0	0	0	0	0	0	PITG_12300	H2O + 5,10-Methenyltetrahydrofolate + 5'-Phosphoribosylglycinamide => Tetrahydrofolate + 5'-Phosphoribosyl-N-formylglycinamide	00670
R04352	R04352_c	c	0	0	0	0	0	1	0	0	0	0	0	0	PITG_06879|PITG_14981|PITG_05764	UDP-glucuronate + Etiocholanolone => UDP + Etiocholan-3alpha-ol-17-one 3-glucuronide	NA
R04353	R04353_c	c	0	0	0	0	0	1	0	0	0	0	0	0	PITG_06879|PITG_14981|PITG_05764	UDP-glucuronate + 2-Methoxyestrone => UDP + 2-Methoxyestrone 3-glucuronide	NA
R04354	R04354_c	c	0	0	0	0	0	1	0	0	0	0	0	0	PITG_06879|PITG_14981|PITG_05764	UDP-glucuronate + 2-Methoxy-17beta-estradiol => UDP + 2-Methoxy-estradiol-17beta 3-glucuronide	NA
R04355	R04355_m	m	0	0	0	0	0	0	1	1	1	1	0	0	PITG_18025|PITG_00300	Malonyl-[acyl-carrier protein] + Acetyl-[acyl-carrier protein] => CO2 + Acyl-carrier protein + Acetoacetyl-[acp]	00061
R04355	R04355_c	c	75.3536	0	0	0	0	0	0	0	0	0	0	0	PITG_10926|PITG_10922	Malonyl-[acyl-carrier protein] + Acetyl-[acyl-carrier protein] => CO2 + Acyl-carrier protein + Acetoacetyl-[acp]	00061
R04360	R04360_c	c	0	0	0	0	0	1	0	0	0	0	0	0	PITG_21293|PITG_17304|PITG_18927|PITG_17305	NADP+ + 1-Alkyl-sn-glycero-3-phosphate => H+ + NADPH + O-Alkylglycerone phosphate	00565
R04368	R04368_c	c	0	1	0	0	0	1	0	0	0	0	0	0	PITG_00291	H2O + 7-Methylguanosine 5'-triphospho-5'-oligonucleotide <=> Oligonucleotide 5'-diphosphate + 7-Methylguanosine 5'-phosphate	NA
R04371	R04371_m	m	0	1	0	0	0	1	0	0	0	0	0	0	PITG_18538|PITG_12462	Homoisocitrate <=> H2O + (Z)-But-1-ene-1,2,4-tricarboxylate	00300
R04372	R04372_c	c	0	0	0	0	0	1	0	0	0	0	0	0	PITG_12548|PITG_09930|PITG_11587|PITG_02812|PITG_12266|PITG_02728|PITG_16799	H2O + D-myo-Inositol 3,4-bisphosphate => Orthophosphate + 1D-myo-Inositol 3-phosphate	00562|04070
R04372	R04372_e	e	0	0	0	0	0	1	0	0	0	0	0	0	PITG_02812|PITG_12266|PITG_02728	H2O + D-myo-Inositol 3,4-bisphosphate => Orthophosphate + 1D-myo-Inositol 3-phosphate	00562|04070
R04378	R04378_c	c	0	1	0	0	0	1	0	0	0	0	0	0	PITG_21127|PITG_00211	Diphosphate + 1-(5'-Phosphoribosyl)-5-amino-4-imidazolecarboxamide <=> 5-Phospho-alpha-D-ribose 1-diphosphate + 5-Amino-4-imidazolecarboxyamide	00230
R04385	R04385_c	c	0	1	0	0	0	0	1	1	0	1	0	0	PITG_18706	ATP + HCO3- + Holo-[carboxylase] <=> Orthophosphate + ADP + Carboxybiotin-carboxyl-carrier protein	NA
R04386	R04386_c	c	0	1	0	0	0	0	1	1	0	1	0	0	PITG_18706	Acetyl-CoA + Carboxybiotin-carboxyl-carrier protein <=> Malonyl-CoA + Holo-[carboxylase]	NA
R04390	R04390_c	c	13.9718	0	0	0	0	0	1	1	1	1	1	0	PITG_05462|PITG_22163|PITG_04661	H+ + NADPH + alpha-Aminoadipoyl-S-acyl enzyme => NADP+ + L-2-Aminoadipate 6-semialdehyde + Holo-Lys2	00300
R04391	R04391_c	c	0	0	0	0	0	1	0	0	0	0	0	0	PITG_11733|PITG_19364|PITG_04715	ATP + N-((R)-Pantothenoyl)-L-cysteine => ADP + (R)-4'-Phosphopantothenoyl-L-cysteine	00770
R04404	R04404_c	c	0	0	0	0	0	0	1	0	1	1	0	0	PITG_12914|PITG_20083	H2O + 1-Phosphatidyl-D-myo-inositol 4,5-bisphosphate => Orthophosphate + 1-Phosphatidyl-1D-myo-inositol 4-phosphate	00562|04070
R04405	R04405_c	c	0	0	0	0	0	1	0	0	0	0	0	0	PITG_01072	L-Homocysteine + 5-Methyltetrahydropteroyltri-L-glutamate => L-Methionine + Tetrahydropteroyltri-L-glutamate	00270
R04418	R04418_c	c	0	1	0	0	0	1	0	0	0	0	0	0	PITG_17107	NAD+ + H2O + 2-Hydroxy-5-carboxymethylmuconate semialdehyde <=> H+ + NADH + 5-Carboxymethyl-2-hydroxymuconate	00350
R04420	R04420_m	m	0	0	0	0	0	1	0	0	0	0	0	0	PITG_14216	S-Methyl-5-thio-D-ribose 1-phosphate => S-Methyl-5-thio-D-ribulose 1-phosphate	00270
R04426	R04426_c	c	0	1	0	0	0	1	0	0	0	0	0	1	PITG_04441	NAD+ + (2R,3S)-3-Isopropylmalate <=> H+ + NADH + (2S)-2-Isopropyl-3-oxosuccinate	00290
R04427	R04427_c	c	0	0	0	0	0	1	0	0	0	0	0	0	PITG_01446	S-Adenosyl-L-methionine + Zymosterol => S-Adenosyl-L-homocysteine + Fecosterol	00100
R04428	R04428_c	c	0	1	0	0	0	0	0	1	0	0	0	0	PITG_10926|PITG_10922	(3R)-3-Hydroxybutanoyl-[acyl-carrier protein] <=> H2O + But-2-enoyl-[acyl-carrier protein]	00061
R04428	R04428_m	m	75.3536	1	0	0	0	0	1	0	1	1	0	0	PITG_18025|PITG_11976	(3R)-3-Hydroxybutanoyl-[acyl-carrier protein] <=> H2O + But-2-enoyl-[acyl-carrier protein]	00061
R04429	R04429_c	c	0	1	0	0	0	0	0	0	0	0	0	0	PITG_10926|PITG_10922	NAD+ + Butyryl-[acp] <=> H+ + NADH + But-2-enoyl-[acyl-carrier protein]	00061
R04429	R04429_m	m	-75.3536	1	0	0	0	0	1	0	0	1	0	0	PITG_18025	NAD+ + Butyryl-[acp] <=> H+ + NADH + But-2-enoyl-[acyl-carrier protein]	00061
R04429	R04429_p	p	0	1	0	0	0	0	1	1	1	1	0	0	PITG_01970	NAD+ + Butyryl-[acp] <=> H+ + NADH + But-2-enoyl-[acyl-carrier protein]	00061
R04430	R04430_m	m	0	1	0	0	0	0	1	0	0	1	0	0	PITG_18025	NADP+ + Butyryl-[acp] <=> H+ + NADPH + But-2-enoyl-[acyl-carrier protein]	00061
R04430	R04430_c	c	0	1	0	0	0	0	0	0	0	0	0	0	PITG_10926|PITG_10922	NADP+ + Butyryl-[acp] <=> H+ + NADPH + But-2-enoyl-[acyl-carrier protein]	00061
R04430	R04430_p	p	0	1	0	0	0	0	1	1	1	1	0	0	PITG_01970	NADP+ + Butyryl-[acp] <=> NADPH + H+ + But-2-enoyl-[acyl-carrier protein]	00061
R04432	R04432_m	m	13.9718	1	0	0	0	0	1	1	1	1	1	1	PITG_09848	Propanoyl-CoA + Electron-transferring flavoprotein <=> Propenoyl-CoA + Reduced electron-transferring flavoprotein	00640
R04439	R04439_c	c	-27.9436	1	0	0	0	0	1	1	1	1	0	1	PITG_02925	NADP+ + (R)-2,3-Dihydroxy-3-methylbutanoate <=> H+ + NADPH + (S)-2-Acetolactate	NA
R04440	R04440_c	c	0	1	0	0	0	0	1	1	1	1	0	1	PITG_02925	NADP+ + (R)-2,3-Dihydroxy-3-methylbutanoate <=> H+ + NADPH + 3-Hydroxy-3-methyl-2-oxobutanoic acid	00290
R04441	R04441_m	m	27.9436	0	0	0	0	0	1	1	1	1	0	0	PITG_22685|PITG_20759	(R)-2,3-Dihydroxy-3-methylbutanoate => H2O + 3-Methyl-2-oxobutanoic acid	00290
R04444	R04444_c	c	0	0	0	0	0	1	0	0	0	0	0	1	PITG_00034	NAD+ + 2 H2O + L-1-Pyrroline-3-hydroxy-5-carboxylate => H+ + NADH + L-erythro-4-Hydroxyglutamate	00330
R04445	R04445_c	c	0	0	0	0	0	1	0	0	0	0	0	1	PITG_00034	2 H2O + NADP+ + L-1-Pyrroline-3-hydroxy-5-carboxylate => H+ + NADPH + L-erythro-4-Hydroxyglutamate	00330
R04452	R04452_c	c	0	0	0	0	0	0	1	1	1	1	0	0	PITG_00797|PITG_20138	H2O + 2-Acetyl-1-alkyl-sn-glycero-3-phosphocholine => Acetate + 1-Organyl-2-lyso-sn-glycero-3-phosphocholine	00565
R04457	R04457_m	m	27.9436	0	0	0	0	0	1	1	1	1	1	0	PITG_17133|PITG_15629	L-3,4-Dihydroxybutan-2-one 4-phosphate + 5-Amino-6-(1-D-ribitylamino)uracil => 2 H2O + Orthophosphate + 6,7-Dimethyl-8-(D-ribityl)lumazine	00740
R04463	R04463_c	c	0	0	0	0	0	1	0	0	0	0	0	0	PITG_11457	H2O + ATP + L-Glutamine + 5'-Phosphoribosyl-N-formylglycinamide => L-Glutamate + Orthophosphate + ADP + 2-(Formamido)-N1-(5'-phosphoribosyl)acetamidine	00230
R04480	R04480_r	r	0	0	0	0	0	1	0	0	0	0	0	0	PITG_01332|PITG_01330|PITG_07077	CoA + Phosphatidylethanolamine => Acyl-CoA + 1-Acyl-sn-glycero-3-phosphoethanolamine	00564
R04480	R04480_c	c	0	0	0	0	0	1	0	0	0	0	0	0	PITG_01332|PITG_01330|PITG_07077	CoA + Phosphatidylethanolamine => Acyl-CoA + 1-Acyl-sn-glycero-3-phosphoethanolamine	00564
R04486	R04486_e	e	0	1	0	0	0	1	0	0	0	0	0	0	PITG_04262	H2O + Glycodeoxycholate <=> Glycine + Deoxycholic acid	NA
R04487	R04487_e	e	0	1	0	0	0	1	0	0	0	0	0	0	PITG_04262	H2O + Taurodeoxycholate <=> Taurine + Deoxycholic acid	NA
R04506	R04506_c	c	0	1	0	0	0	1	0	0	0	0	0	0	PITG_05462|PITG_07880	NAD+ + H2O + 3alpha,7alpha-Dihydroxy-5beta-cholestan-26-al <=> H+ + NADH + 3alpha,7alpha-Dihydroxy-5beta-cholestanate	NA
R04506	R04506_m	m	0	1	0	0	0	1	0	0	0	0	0	0	PITG_18012|PITG_10940	H2O + NAD+ + 3alpha,7alpha-Dihydroxy-5beta-cholestan-26-al <=> H+ + NADH + 3alpha,7alpha-Dihydroxy-5beta-cholestanate	NA
R04513	R04513_c	c	0	0	0	0	0	0	1	1	1	1	0	0	PITG_02820|PITG_02401|PITG_04678	H2O + Phosphatidylinositol-3,4,5-trisphosphate => Orthophosphate + 1-Phosphatidyl-D-myo-inositol 4,5-bisphosphate	00562|04070
R04533	R04533_r	r	0	1	0	0	0	0	1	1	1	1	0	1	PITG_06969|PITG_02902	NADP+ + (3R)-3-Hydroxybutanoyl-[acyl-carrier protein] <=> H+ + NADPH + Acetoacetyl-[acp]	00061
R04533	R04533_m	m	-75.3536	1	0	0	0	0	1	1	1	1	0	0	PITG_05939|PITG_18025	NADP+ + (3R)-3-Hydroxybutanoyl-[acyl-carrier protein] <=> H+ + NADPH + Acetoacetyl-[acp]	00061
R04533	R04533_c	c	0	1	0	0	0	0	1	1	1	1	0	1	PITG_10926|PITG_10922|PITG_02901|PITG_12819|PITG_03463|PITG_06969|PITG_02899|PITG_02902	NADP+ + (3R)-3-Hydroxybutanoyl-[acyl-carrier protein] <=> H+ + NADPH + Acetoacetyl-[acp]	00061
R04534	R04534_c	c	0	1	0	0	0	0	1	1	1	1	0	1	PITG_10926|PITG_10922|PITG_02901|PITG_12819|PITG_03463|PITG_06969|PITG_02899|PITG_02902	NADP+ + (3R)-3-Hydroxydecanoyl-[acyl-carrier protein] <=> NADPH + 3-Oxodecanoyl-[acp]	00061
R04534	R04534_m	m	-75.3536	1	0	0	0	0	1	1	0	1	0	0	PITG_05939|PITG_18025	NADP+ + (3R)-3-Hydroxydecanoyl-[acyl-carrier protein] <=> NADPH + 3-Oxodecanoyl-[acp]	00061
R04534	R04534_r	r	0	1	0	0	0	0	1	1	1	1	0	1	PITG_06969|PITG_02902	NADP+ + (3R)-3-Hydroxydecanoyl-[acyl-carrier protein] <=> NADPH + 3-Oxodecanoyl-[acp]	00061
R04535	R04535_m	m	75.3536	1	0	0	0	0	1	1	0	1	0	0	PITG_18025|PITG_11976	(3R)-3-Hydroxydecanoyl-[acyl-carrier protein] <=> H2O + trans-Dec-2-enoyl-[acp]	00061
R04535	R04535_c	c	0	1	0	0	0	0	0	0	1	0	0	0	PITG_10926|PITG_10922	(3R)-3-Hydroxydecanoyl-[acyl-carrier protein] <=> H2O + trans-Dec-2-enoyl-[acp]	00061
R04536	R04536_c	c	0	1	0	0	0	0	1	1	1	1	0	1	PITG_10926|PITG_10922|PITG_02901|PITG_12819|PITG_03463|PITG_06969|PITG_02899|PITG_02902	NADP+ + (3R)-3-Hydroxyoctanoyl-[acyl-carrier protein] <=> H+ + NADPH + 3-Oxooctanoyl-[acp]	00061
R04536	R04536_r	r	0	1	0	0	0	0	1	1	1	1	0	1	PITG_06969|PITG_02902	NADP+ + (3R)-3-Hydroxyoctanoyl-[acyl-carrier protein] <=> H+ + NADPH + 3-Oxooctanoyl-[acp]	00061
R04536	R04536_m	m	-75.3536	1	0	0	0	0	1	1	1	1	0	0	PITG_05939|PITG_18025	NADP+ + (3R)-3-Hydroxyoctanoyl-[acyl-carrier protein] <=> H+ + NADPH + 3-Oxooctanoyl-[acp]	00061
R04537	R04537_m	m	75.3536	1	0	0	0	0	1	0	1	1	0	0	PITG_18025|PITG_11976	(3R)-3-Hydroxyoctanoyl-[acyl-carrier protein] <=> H2O + trans-Oct-2-enoyl-[acp]	00061
R04537	R04537_c	c	0	1	0	0	0	0	0	1	0	0	0	0	PITG_10926|PITG_10922	(3R)-3-Hydroxyoctanoyl-[acyl-carrier protein] <=> H2O + trans-Oct-2-enoyl-[acp]	00061
R04543	R04543_m	m	-75.3536	1	0	0	0	0	1	1	1	1	0	0	PITG_05939|PITG_18025	NADP+ + (3R)-3-Hydroxypalmitoyl-[acyl-carrier protein] <=> H+ + NADPH + 3-Oxohexadecanoyl-[acp]	00061
R04543	R04543_c	c	0	1	0	0	0	0	1	1	1	1	0	1	PITG_10926|PITG_10922|PITG_02901|PITG_12819|PITG_03463|PITG_06969|PITG_02899|PITG_02902	NADP+ + (3R)-3-Hydroxypalmitoyl-[acyl-carrier protein] <=> H+ + NADPH + 3-Oxohexadecanoyl-[acp]	00061
R04543	R04543_r	r	0	1	0	0	0	0	1	1	1	1	0	1	PITG_06969|PITG_02902	NADP+ + (3R)-3-Hydroxypalmitoyl-[acyl-carrier protein] <=> H+ + NADPH + 3-Oxohexadecanoyl-[acp]	00061
R04544	R04544_m	m	75.3536	1	0	0	0	0	1	1	1	1	0	0	PITG_18025|PITG_11976	(3R)-3-Hydroxypalmitoyl-[acyl-carrier protein] <=> H2O + trans-Hexadec-2-enoyl-[acp]	00061
R04544	R04544_c	c	0	1	0	0	0	0	0	0	0	0	0	0	PITG_10926|PITG_10922	(3R)-3-Hydroxypalmitoyl-[acyl-carrier protein] <=> H2O + trans-Hexadec-2-enoyl-[acp]	00061
R04545	R04545_c	c	0	0	0	0	0	0	1	1	1	1	0	0	PITG_07289|PITG_07286|PITG_00569	ATP + 1-Phosphatidyl-D-myo-inositol 4,5-bisphosphate => Phosphatidylinositol-3,4,5-trisphosphate + ADP	00562|04070
R04546	R04546_p	p	0	1	0	0	0	1	0	0	0	0	0	0	PITG_07953|PITG_01208	Propanoyl-CoA + Chenodeoxycholoyl-CoA <=> CoA + 3alpha,7alpha-Dihydroxy-5beta-cholestanoyl-CoA	NA
R04546	R04546_m	m	0	1	0	0	0	1	0	0	0	0	0	0	PITG_07197	Propanoyl-CoA + Chenodeoxycholoyl-CoA <=> CoA + 3alpha,7alpha-Dihydroxy-5beta-cholestanoyl-CoA	NA
R04550	R04550_m	m	0	0	0	0	0	1	0	0	0	0	0	0	PITG_01112	UDP-3-O-(3-hydroxytetradecanoyl)-D-glucosamine + (3R)-3-Hydroxytetradecanoyl-[acyl-carrier protein] => Acyl-carrier protein + UDP-2,3-bis(3-hydroxytetradecanoyl)glucosamine	NA
R04558	R04558_c	c	222.431	0	0	0	0	0	1	1	1	1	1	1	PITG_05245	L-Glutamine + N-(5'-Phospho-D-1'-ribulosylformimino)-5-amino-1-(5''-phospho-D-ribosyl)-4-imidazolecarboxamide => L-Glutamate + D-erythro-1-(Imidazol-4-yl)glycerol 3-phosphate + 1-(5'-Phosphoribosyl)-5-amino-4-imidazolecarboxamide	00340
R04559	R04559_c	c	-222.431	1	0	0	0	0	1	1	1	1	1	1	PITG_17983	1-(5'-Phosphoribosyl)-5-amino-4-(N-succinocarboxamide)-imidazole <=> Fumarate + 1-(5'-Phosphoribosyl)-5-amino-4-imidazolecarboxamide	00230
R04560	R04560_c	c	0	0	0	0	0	0	1	1	1	1	0	0	PITG_00571	10-Formyltetrahydrofolate + 1-(5'-Phosphoribosyl)-5-amino-4-imidazolecarboxamide => Tetrahydrofolate + 1-(5'-Phosphoribosyl)-5-formamido-4-imidazolecarboxamide	00230|00670
R04566	R04566_r	r	0	1	0	0	0	0	1	1	1	1	0	1	PITG_06969|PITG_02902	NADP+ + (3R)-3-Hydroxytetradecanoyl-[acyl-carrier protein] <=> H+ + NADPH + 3-Oxotetradecanoyl-[acp]	00061
R04566	R04566_c	c	0	1	0	0	0	0	1	1	1	1	0	1	PITG_10926|PITG_10922|PITG_02901|PITG_12819|PITG_03463|PITG_06969|PITG_02899|PITG_02902	NADP+ + (3R)-3-Hydroxytetradecanoyl-[acyl-carrier protein] <=> H+ + NADPH + 3-Oxotetradecanoyl-[acp]	00061
R04566	R04566_m	m	-75.3536	1	0	0	0	0	1	1	1	1	0	0	PITG_05939|PITG_18025	NADP+ + (3R)-3-Hydroxytetradecanoyl-[acyl-carrier protein] <=> H+ + NADPH + 3-Oxotetradecanoyl-[acp]	00061
R04567	R04567_c	c	0	0	0	0	0	1	0	0	0	0	0	0	PITG_07121	UDP-N-acetyl-alpha-D-glucosamine + (3R)-3-Hydroxytetradecanoyl-[acyl-carrier protein] => Acyl-carrier protein + UDP-3-O-(3-hydroxytetradecanoyl)-N-acetylglucosamine	NA
R04568	R04568_c	c	0	1	0	0	0	0	0	1	0	0	0	0	PITG_10926|PITG_10922	(3R)-3-Hydroxytetradecanoyl-[acyl-carrier protein] <=> H2O + trans-Tetradec-2-enoyl-[acp]	00061
R04568	R04568_m	m	75.3536	1	0	0	0	0	1	0	1	1	0	0	PITG_18025|PITG_11976	(3R)-3-Hydroxytetradecanoyl-[acyl-carrier protein] <=> H2O + trans-Tetradec-2-enoyl-[acp]	00061
R04587	R04587_m	m	0	0	0	0	0	1	0	0	0	0	0	0	PITG_11976	H2O + UDP-3-O-(3-hydroxytetradecanoyl)-N-acetylglucosamine => Acetate + UDP-3-O-(3-hydroxytetradecanoyl)-D-glucosamine	NA
R04591	R04591_c	c	-222.431	1	0	0	0	0	1	1	1	1	1	1	PITG_09536	ATP + L-Aspartate + 1-(5-Phospho-D-ribosyl)-5-amino-4-imidazolecarboxylate <=> Orthophosphate + ADP + 1-(5'-Phosphoribosyl)-5-amino-4-(N-succinocarboxamide)-imidazole	00230
R04606	R04606_m	m	0	0	0	0	0	1	0	0	0	0	0	0	PITG_13917	Lipid X + UDP-2,3-bis(3-hydroxytetradecanoyl)glucosamine => UDP + Lipid A disaccharide	NA
R04620	R04620_r	r	0	0	0	0	0	1	0	0	0	0	0	0	PITG_05604	3 H2O + 7,8-Dihydroneopterin 3'-triphosphate => 3 Orthophosphate + 2-Amino-4-hydroxy-6-(D-erythro-1,2,3-trihydroxypropyl)-7,8-dihydropteridine	00790
R04620	R04620_c	c	0	0	0	0	0	1	0	0	0	0	0	0	PITG_18078|PITG_18083|PITG_05604	3 H2O + 7,8-Dihydroneopterin 3'-triphosphate => 3 Orthophosphate + 2-Amino-4-hydroxy-6-(D-erythro-1,2,3-trihydroxypropyl)-7,8-dihydropteridine	00790
R04633	R04633_e	e	0	1	0	0	0	1	0	0	0	0	0	0	PITG_01138	H2O + D-Galactosyl-N-acetyl-D-galactosaminyl-(N-acetylneuraminyl)-D-galactosyl-D-glucosylceramide <=> D-Galactose + N-Acetyl-D-galactosaminyl-(N-acetylneuraminyl)-D-galactosyl-D-glucosylceramide	NA
R04639	R04639_c	c	0	0	0	0	0	1	0	0	0	0	0	0	PITG_08955	H2O + 7,8-Dihydroneopterin 3'-triphosphate => 2,5-Diamino-6-(5'-triphosphoryl-3',4'-trihydroxy-2'-oxopentyl)-amino-4-oxopyrimidine	00790
R04640	R04640_c	c	222.431	0	0	0	0	0	1	1	1	1	1	1	PITG_14634	5-(5-Phospho-D-ribosylaminoformimino)-1-(5-phosphoribosyl)-imidazole-4-carboxamide => N-(5'-Phospho-D-1'-ribulosylformimino)-5-amino-1-(5''-phospho-D-ribosyl)-4-imidazolecarboxamide	00340
R04657	R04657_m	m	0	0	0	0	0	1	0	0	0	0	0	0	PITG_04011	ATP + Lipid A disaccharide => ADP + 2,3,2'3'-Tetrakis(3-hydroxytetradecanoyl)-D-glucosaminyl-1,6-beta-D-glucosamine 1,4'-bisphosphate	NA
R04658	R04658_m	m	0	0	0	0	0	1	0	0	0	0	0	0	PITG_21328	CMP-3-deoxy-D-manno-octulosonate + 2,3,2'3'-Tetrakis(3-hydroxytetradecanoyl)-D-glucosaminyl-1,6-beta-D-glucosamine 1,4'-bisphosphate => CMP + 3-Deoxy-D-manno-octulosonyl-lipid IV(A)	NA
R04672	R04672_c	c	-27.9436	1	0	0	0	0	1	1	1	1	0	1	PITG_03410	(S)-2-Acetolactate + Thiamin diphosphate <=> Pyruvate + 2-(alpha-Hydroxyethyl)thiamine diphosphate	NA
R04672	R04672_m	m	0	1	0	0	0	0	1	1	1	1	0	0	PITG_02740	(S)-2-Acetolactate + Thiamin diphosphate <=> Pyruvate + 2-(alpha-Hydroxyethyl)thiamine diphosphate	NA
R04673	R04673_c	c	0	1	0	0	0	0	1	1	1	1	0	1	PITG_03410	2-Oxobutanoate + 2-(alpha-Hydroxyethyl)thiamine diphosphate <=> Thiamin diphosphate + (S)-2-Aceto-2-hydroxybutanoate	NA
R04673	R04673_m	m	0	1	0	0	0	0	1	1	1	1	0	0	PITG_02740	2-Oxobutanoate + 2-(alpha-Hydroxyethyl)thiamine diphosphate <=> Thiamin diphosphate + (S)-2-Aceto-2-hydroxybutanoate	NA
R04676	R04676_c	c	0	0	0	0	0	1	0	0	0	0	0	0	PITG_09856	4 H+ + 2 Oxygen + 4 Reduced adrenal ferredoxin + 17alpha,20alpha-Dihydroxycholesterol => 3 H2O + 4 Oxidized adrenal ferredoxin + 4-Methylpentanal + 17alpha-Hydroxypregnenolone	NA
R04676	R04676_r	r	0	0	0	0	0	1	0	0	0	0	0	0	PITG_09856	4 H+ + 2 Oxygen + 4 Reduced adrenal ferredoxin + 17alpha,20alpha-Dihydroxycholesterol => 3 H2O + 4 Oxidized adrenal ferredoxin + 4-Methylpentanal + 17alpha-Hydroxypregnenolone	NA
R04681	R04681_c	c	0	1	0	0	0	0	1	1	0	1	0	1	PITG_00127	NAD+ + Estriol <=> H+ + NADH + 16alpha-Hydroxyestrone	NA
R04681	R04681_r	r	0	1	0	0	0	0	1	1	0	1	0	1	PITG_00127	NAD+ + Estriol <=> NADH + H+ + 16alpha-Hydroxyestrone	NA
R04681	R04681_m	m	0	1	0	0	0	0	1	1	1	1	0	0	PITG_05939	NAD+ + Estriol <=> H+ + NADH + 16alpha-Hydroxyestrone	NA
R04682	R04682_m	m	0	1	0	0	0	0	1	1	1	1	0	0	PITG_05939	NADP+ + Estriol <=> H+ + NADPH + 16alpha-Hydroxyestrone	NA
R04682	R04682_c	c	0	1	0	0	0	0	1	1	0	1	0	1	PITG_00127	NADP+ + Estriol <=> H+ + NADPH + 16alpha-Hydroxyestrone	NA
R04682	R04682_r	r	0	1	0	0	0	0	1	1	0	1	0	1	PITG_00127	NADP+ + Estriol <=> H+ + NADPH + 16alpha-Hydroxyestrone	NA
R04683	R04683_c	c	0	0	0	0	0	1	0	0	0	0	0	0	PITG_06879|PITG_14981|PITG_05764	UDP-glucuronate + Estriol => UDP + 16-Glucuronide-estriol	NA
R04711	R04711_m	m	0	0	0	0	0	1	0	0	0	0	0	0	PITG_17074	S-Adenosyl-L-methionine + 3-Hexaprenyl-4,5-dihydroxybenzoate => H+ + S-Adenosyl-L-homocysteine + 3-Hexaprenyl-4-hydroxy-5-methoxybenzoate	00130
R04724	R04724_m	m	-75.3536	1	0	0	0	0	1	1	0	1	0	0	PITG_18025	NAD+ + Dodecanoyl-[acyl-carrier protein] <=> H+ + NADH + trans-Dodec-2-enoyl-[acp]	00061
R04724	R04724_p	p	0	1	0	0	0	0	1	1	1	1	0	0	PITG_01970	NAD+ + Dodecanoyl-[acyl-carrier protein] <=> H+ + NADH + trans-Dodec-2-enoyl-[acp]	00061
R04724	R04724_c	c	0	1	0	0	0	0	0	0	0	0	0	0	PITG_10926|PITG_10922	NAD+ + Dodecanoyl-[acyl-carrier protein] <=> H+ + NADH + trans-Dodec-2-enoyl-[acp]	00061
R04725	R04725_p	p	0	1	0	0	0	0	1	1	1	1	0	0	PITG_01970	NADP+ + Dodecanoyl-[acyl-carrier protein] <=> NADPH + H+ + trans-Dodec-2-enoyl-[acp]	00061
R04725	R04725_c	c	0	1	0	0	0	0	0	0	0	0	0	0	PITG_10926|PITG_10922	NADP+ + Dodecanoyl-[acyl-carrier protein] <=> H+ + NADPH + trans-Dodec-2-enoyl-[acp]	00061
R04725	R04725_m	m	0	1	0	0	0	0	1	0	0	1	0	0	PITG_18025	NADP+ + Dodecanoyl-[acyl-carrier protein] <=> H+ + NADPH + trans-Dodec-2-enoyl-[acp]	00061
R04726	R04726_m	m	0	0	0	0	0	0	1	1	1	1	0	0	PITG_18025|PITG_00300	Malonyl-[acyl-carrier protein] + Dodecanoyl-[acyl-carrier protein] => CO2 + Acyl-carrier protein + 3-Oxotetradecanoyl-[acp]	00061
R04726	R04726_c	c	75.3536	0	0	0	0	0	0	0	0	0	0	0	PITG_10926|PITG_10922	Malonyl-[acyl-carrier protein] + Dodecanoyl-[acyl-carrier protein] => CO2 + Acyl-carrier protein + 3-Oxotetradecanoyl-[acp]	00061
R04734	R04734_c	c	0	1	0	0	0	1	0	0	0	0	0	0	PITG_05851|PITG_13586|PITG_05853|PITG_21202|PITG_05850	4a-Hydroxytetrahydrobiopterin <=> H2O + Dihydrobiopterin	NA
R04737	R04737_m	m	0	1	0	0	0	1	0	0	0	0	0	1	PITG_06693|PITG_08061	NAD+ + (S)-3-Hydroxyhexadecanoyl-CoA <=> H+ + NADH + 3-Oxopalmitoyl-CoA	00062|00071
R04738	R04738_m	m	0	1	0	0	0	1	0	0	0	0	0	0	PITG_06693|PITG_17406	(S)-3-Hydroxyhexadecanoyl-CoA <=> H2O + trans-Hexadec-2-enoyl-CoA	00062|00071
R04739	R04739_m	m	0	1	0	0	0	1	0	0	0	0	0	1	PITG_06693|PITG_08061	NAD+ + (S)-3-Hydroxytetradecanoyl-CoA <=> NADH + 3-Oxotetradecanoyl-CoA	00062|00071
R04740	R04740_m	m	0	1	0	0	0	1	0	0	0	0	0	0	PITG_06693|PITG_17406	(S)-3-Hydroxytetradecanoyl-CoA <=> H2O + trans-Tetradec-2-enoyl-CoA	00062|00071
R04741	R04741_m	m	0	1	0	0	0	1	0	0	0	0	0	1	PITG_06693|PITG_08061	NAD+ + (S)-3-Hydroxydodecanoyl-CoA <=> H+ + NADH + 3-Oxododecanoyl-CoA	00062|00071
R04742	R04742_m	m	0	0	0	0	0	1	0	0	0	0	0	0	PITG_07197	Decanoyl-CoA + Acetyl-CoA => 3-Oxododecanoyl-CoA + CoA	00062|00071
R04742	R04742_p	p	0	0	0	0	0	1	0	0	0	0	0	0	PITG_07953|PITG_01208	Decanoyl-CoA + Acetyl-CoA => CoA + 3-Oxododecanoyl-CoA	00062|00071
R04743	R04743_m	m	0	1	0	0	0	1	0	0	0	0	0	1	PITG_06693|PITG_08061	NAD+ + (S)-Hydroxydecanoyl-CoA <=> H+ + NADH + 3-Oxodecanoyl-CoA	00062|00071
R04744	R04744_m	m	0	1	0	0	0	1	0	0	0	0	0	0	PITG_06693|PITG_17406	(S)-Hydroxydecanoyl-CoA <=> H2O + trans-Dec-2-enoyl-CoA	00062|00071
R04745	R04745_m	m	0	1	0	0	0	1	0	0	0	0	0	1	PITG_06693|PITG_08061	NAD+ + (S)-3-Hydroxyoctanoyl-CoA <=> H+ + NADH + 3-Oxooctanoyl-CoA	00062|00071
R04746	R04746_m	m	0	1	0	0	0	1	0	0	0	0	0	0	PITG_06693|PITG_17406	(S)-3-Hydroxyoctanoyl-CoA <=> H2O + trans-Oct-2-enoyl-CoA	00062|00071
R04747	R04747_p	p	0	0	0	0	0	1	0	0	0	0	0	0	PITG_07953|PITG_01208	Hexanoyl-CoA + Acetyl-CoA => CoA + 3-Oxooctanoyl-CoA	00062|00071
R04747	R04747_m	m	0	0	0	0	0	1	0	0	0	0	0	0	PITG_07197	Hexanoyl-CoA + Acetyl-CoA => CoA + 3-Oxooctanoyl-CoA	00062|00071
R04748	R04748_m	m	0	1	0	0	0	1	0	0	0	0	0	1	PITG_06693|PITG_08061	NAD+ + (S)-Hydroxyhexanoyl-CoA <=> H+ + NADH + 3-Oxohexanoyl-CoA	00062|00071
R04749	R04749_m	m	0	1	0	0	0	1	0	0	0	0	0	0	PITG_06693|PITG_17406	(S)-Hydroxyhexanoyl-CoA <=> H2O + trans-Hex-2-enoyl-CoA	00062|00071
R04751	R04751_m	m	103.297	0	0	0	0	0	1	1	1	1	0	1	PITG_09848|PITG_06732|PITG_02282|PITG_15615|PITG_16477	FAD + Hexanoyl-CoA => FADH2 + trans-Hex-2-enoyl-CoA	00071
R04751	R04751_p	p	0	0	0	0	0	1	0	0	0	0	0	0	PITG_10443|PITG_06755|PITG_10430|PITG_10437|PITG_05486|PITG_10305|PITG_05485|PITG_10309	FAD + Hexanoyl-CoA => FADH2 + trans-Hex-2-enoyl-CoA	00071
R04753	R04753_m	m	0	0	0	0	0	1	0	0	0	0	0	1	PITG_15045	NADP+ + Decanoyl-CoA => H+ + NADPH + trans-Dec-2-enoyl-CoA	00062
R04754	R04754_p	p	0	0	0	0	0	1	0	0	0	0	0	0	PITG_10443|PITG_06755|PITG_10430|PITG_10437|PITG_05486|PITG_10305|PITG_05485|PITG_10309	FAD + Decanoyl-CoA => FADH2 + trans-Dec-2-enoyl-CoA	00071
R04754	R04754_m	m	0	0	0	0	0	1	0	0	0	0	0	1	PITG_09848|PITG_02282	FAD + Decanoyl-CoA => FADH2 + trans-Dec-2-enoyl-CoA	00071
R04756	R04756_p	p	0	1	0	0	0	1	0	0	0	0	0	0	PITG_04934	cis,cis-3,6-Dodecadienoyl-CoA <=> trans,cis-Lauro-2,6-dienoyl-CoA	00071
R04756	R04756_c	c	0	1	0	0	0	1	0	0	0	0	0	0	PITG_04934	cis,cis-3,6-Dodecadienoyl-CoA <=> trans,cis-Lauro-2,6-dienoyl-CoA	00071
R04756	R04756_m	m	0	1	0	0	0	1	0	0	0	0	0	0	PITG_02853|PITG_06437	cis,cis-3,6-Dodecadienoyl-CoA <=> trans,cis-Lauro-2,6-dienoyl-CoA	00071
R04762	R04762_v	v	0	0	0	0	0	1	0	0	0	0	0	0	PITG_14084|PITG_14529|PITG_18501	S-Adenosyl-L-methionine + 2-Hydroxyestrone => S-Adenosyl-L-homocysteine + 2-Methoxyestrone	NA
R04764	R04764_v	v	0	0	0	0	0	1	0	0	0	0	0	0	PITG_14084|PITG_14529|PITG_18501	S-Adenosyl-L-methionine + 2-Hydroxyestradiol => 2-Methoxy-17beta-estradiol + S-Adenosyl-L-homocysteine	NA
R04770	R04770_c	c	0	0	0	0	0	1	0	0	0	0	0	1	PITG_08445	H2O + L-Selenomethionine => Ammonia + 2-Oxobutanoate + Methaneselenol	00450
R04771	R04771_c	c	0	1	0	0	0	1	0	0	0	0	0	0	PITG_17516	H2O + ATP + L-Selenomethionine <=> Diphosphate + Orthophosphate + Se-Adenosylselenomethionine	NA
R04779	R04779_c	c	462.074	0	0	0	0	0	1	1	1	1	0	0	PITG_03598	ATP + beta-D-Fructose 6-phosphate => ADP + beta-D-Fructose 1,6-bisphosphate	00010|00030|00051
R04780	R04780_c	c	0	0	0	0	0	0	1	1	1	1	0	0	PITG_02038	H2O + beta-D-Fructose 1,6-bisphosphate => Orthophosphate + beta-D-Fructose 6-phosphate	00010|00030|00051
R04809	R04809_p	p	0	0	0	0	0	1	0	0	0	0	0	0	PITG_08421|PITG_19054|PITG_02607	H2O + 3alpha,7alpha-Dihydroxy-5beta-cholest-24-enoyl-CoA => 3alpha,7alpha,24-Trihydroxy-5beta-cholestanoyl-CoA	NA
R04810	R04810_p	p	0	0	0	0	0	1	0	0	0	0	0	0	PITG_08421|PITG_19054|PITG_02607	NAD+ + 3alpha,7alpha,24-Trihydroxy-5beta-cholestanoyl-CoA => H+ + NADH + 3alpha,7alpha-Dihydroxy-5beta-24-oxocholestanoyl-CoA	NA
R04811	R04811_p	p	0	0	0	0	0	1	0	0	0	0	0	0	PITG_06241	Propanoyl-CoA + Chenodeoxycholoyl-CoA => CoA + 3alpha,7alpha-Dihydroxy-5beta-24-oxocholestanoyl-CoA	NA
R04812	R04812_p	p	0	0	0	0	0	1	0	0	0	0	0	0	PITG_08421|PITG_19054|PITG_02607	NAD+ + 3alpha,7alpha,12alpha,24-Tetrahydroxy-5beta-cholestanoyl-CoA => H+ + NADH + 3alpha,7alpha,12alpha-Trihydroxy-5beta-24-oxocholestanoyl-CoA	NA
R04813	R04813_p	p	0	0	0	0	0	1	0	0	0	0	0	0	PITG_08421|PITG_19054|PITG_02607	3alpha,7alpha,12alpha,24-Tetrahydroxy-5beta-cholestanoyl-CoA => H2O + 3alpha,7alpha,12alpha-Trihydroxy-5beta-cholest-24-enoyl-CoA	NA
R04831	R04831_c	c	0	0	0	0	0	1	0	0	0	0	0	0	PITG_03463|PITG_03465	NAD+ + Cortolone => H+ + NADH + Tetrahydrocortisone	NA
R04834	R04834_c	c	0	0	0	0	0	1	0	0	0	0	0	0	PITG_03463|PITG_03465	NAD+ + Cortol => H+ + NADH + Urocortisol	NA
R04844	R04844_c	c	0	0	0	0	0	1	0	0	0	0	0	0	PITG_03463|PITG_03465	NAD+ + 3alpha,20alpha,21-Trihydroxy-5beta-pregnan-11-one => H+ + NADH + 3alpha,21-Dihydroxy-5beta-pregnane-11,20-dione	NA
R04847	R04847_c	c	0	0	0	0	0	1	0	0	0	0	0	0	PITG_03463|PITG_03465	NAD+ + Pregnanediol => H+ + NADH + Pregnanolone	NA
R04853	R04853_c	c	0	0	0	0	0	1	0	0	0	0	0	0	PITG_06557	H+ + Oxygen + NADPH + 20alpha-Hydroxycholesterol => H2O + NADP+ + 17alpha,20alpha-Dihydroxycholesterol	NA
R04853	R04853_r	r	0	0	0	0	0	1	0	0	0	0	0	0	PITG_06557	H+ + NADPH + Oxygen + 20alpha-Hydroxycholesterol => H2O + NADP+ + 17alpha,20alpha-Dihydroxycholesterol	NA
R04854	R04854_c	c	0	0	0	0	0	1	0	0	0	0	0	0	PITG_09856	2 H+ + Oxygen + 2 Reduced adrenal ferredoxin + 20alpha-Hydroxycholesterol => H2O + 2 Oxidized adrenal ferredoxin + 20alpha,22beta-Dihydroxycholesterol	NA
R04854	R04854_r	r	0	0	0	0	0	1	0	0	0	0	0	0	PITG_09856	2 H+ + Oxygen + 20alpha-Hydroxycholesterol + 2 Reduced adrenal ferredoxin => H2O + 2 Oxidized adrenal ferredoxin + 20alpha,22beta-Dihydroxycholesterol	NA
R04855	R04855_c	c	0	0	0	0	0	1	0	0	0	0	0	0	PITG_09856	2 H+ + Oxygen + 2 Reduced adrenal ferredoxin + 22(R)-Hydroxycholesterol => H2O + 2 Oxidized adrenal ferredoxin + 20alpha,22beta-Dihydroxycholesterol	NA
R04855	R04855_r	r	0	0	0	0	0	1	0	0	0	0	0	0	PITG_09856	2 H+ + Oxygen + 2 Reduced adrenal ferredoxin + 22(R)-Hydroxycholesterol => H2O + 2 Oxidized adrenal ferredoxin + 20alpha,22beta-Dihydroxycholesterol	NA
R04859	R04859_c	c	0	1	0	0	0	1	0	0	0	0	0	0	PITG_22764|PITG_12725|PITG_06265|PITG_12727|PITG_06267	H+ + Thioredoxin + O-Acetyl-L-serine + Thiosulfate <=> L-Cysteine + Thioredoxin disulfide + Sulfite + Acetate	NA
R04863	R04863_c	c	13.9718	0	0	0	0	0	1	1	1	1	1	0	PITG_05462|PITG_22163|PITG_04661	Holo-Lys2 + L-2-Aminoadipate adenylate => AMP + alpha-Aminoadipoyl-S-acyl enzyme	00300
R04866	R04866_c	c	0	0	0	0	0	0	1	1	1	1	0	0	PITG_00145|PITG_03332|PITG_00474|PITG_05564|PITG_04185|PITG_20502|PITG_05692|PITG_10882|PITG_01519|PITG_14137	S-Adenosyl-L-methionine + Protein N6-methyl-L-lysine => S-Adenosyl-L-homocysteine + Protein N6,N6-dimethyl-L-lysine	00310
R04867	R04867_c	c	0	0	0	0	0	1	0	0	0	0	0	0	PITG_00145|PITG_03332|PITG_00474|PITG_05564|PITG_04185|PITG_20502|PITG_05692|PITG_10882|PITG_01519|PITG_14137	S-Adenosyl-L-methionine + Protein N6,N6-dimethyl-L-lysine => S-Adenosyl-L-homocysteine + Protein N6,N6,N6-trimethyl-L-lysine	00310
R04878	R04878_m	m	0	1	0	0	0	1	0	0	0	0	0	0	PITG_20041	Ergothioneine <=> Hercynine	NA
R04878	R04878_e	e	0	1	0	0	0	1	0	0	0	0	0	0	PITG_12433	Ergothioneine <=> Hercynine	NA
R04880	R04880_c	c	0	1	0	0	0	1	0	0	0	0	0	0	PITG_11293|PITG_05373|PITG_10290|PITG_10293|PITG_10292|PITG_11294|PITG_11295	NAD+ + 3,4-Dihydroxyphenylethyleneglycol <=> H+ + NADH + 3,4-Dihydroxymandelaldehyde	00350
R04881	R04881_v	v	0	0	0	0	0	1	0	0	0	0	0	0	PITG_14084|PITG_14529|PITG_18501	S-Adenosyl-L-methionine + 3,4-Dihydroxyphenylethyleneglycol => S-Adenosyl-L-homocysteine + 3-Methoxy-4-hydroxyphenylethyleneglycol	00350
R04882	R04882_c	c	0	1	0	0	0	0	1	1	1	1	0	0	PITG_11229|PITG_11605	NAD+ + H2O + 3,4-Dihydroxymandelaldehyde <=> H+ + NADH + 3,4-Dihydroxymandelate	00350
R04883	R04883_c	c	0	1	0	0	0	0	1	1	1	1	0	0	PITG_11229|PITG_11605	H2O + NADP+ + 3,4-Dihydroxymandelaldehyde <=> H+ + NADPH + 3,4-Dihydroxymandelate	00350
R04884	R04884_c	c	0	0	0	0	0	1	0	0	0	0	0	0	PITG_08177	Oxygen + 2 5,6-Dihydroxyindole => 2 H2O + 2 Indole-5,6-quinone	00350
R04884	R04884_e	e	0	0	0	0	0	1	0	0	0	0	0	0	PITG_08148|PITG_09750|PITG_22862|PITG_08178|PITG_22861|PITG_04324|PITG_08181|PITG_05533|PITG_09759	Oxygen + 2 5,6-Dihydroxyindole => 2 H2O + 2 Indole-5,6-quinone	00350
R04887	R04887_v	v	0	1	0	0	0	1	0	0	0	0	0	0	PITG_14084|PITG_14529|PITG_18501	S-Adenosyl-L-methionine + 3,4-Dihydroxymandelate <=> S-Adenosyl-L-homocysteine + 3-Methoxy-4-hydroxymandelate	00350
R04888	R04888_c	c	0	0	0	0	0	1	0	0	0	0	0	0	PITG_11229|PITG_11605	NAD+ + H2O + 3-Methoxy-4-hydroxyphenylacetaldehyde => H+ + NADH + Homovanillate	00350
R04889	R04889_c	c	0	0	0	0	0	1	0	0	0	0	0	0	PITG_11229|PITG_11605	H2O + NADP+ + 3-Methoxy-4-hydroxyphenylacetaldehyde => H+ + NADPH + Homovanillate	00350
R04891	R04891_c	c	0	0	0	0	0	1	0	0	0	0	0	0	PITG_11229|PITG_11605	NAD+ + H2O + 3-Methoxy-4-hydroxyphenylglycolaldehyde => H+ + NADH + 3-Methoxy-4-hydroxymandelate	00350
R04892	R04892_c	c	0	0	0	0	0	1	0	0	0	0	0	0	PITG_11229|PITG_11605	H2O + NADP+ + 3-Methoxy-4-hydroxyphenylglycolaldehyde => H+ + NADPH + 3-Methoxy-4-hydroxymandelate	00350
R04903	R04903_m	m	0	0	0	0	0	1	0	0	0	0	0	0	PITG_18012|PITG_10940	H2O + NAD+ + 5-Hydroxyindoleacetaldehyde => H+ + NADH + 5-Hydroxyindoleacetate	00380
R04903	R04903_c	c	0	0	0	0	0	1	0	0	0	0	0	0	PITG_05462|PITG_07880	NAD+ + H2O + 5-Hydroxyindoleacetaldehyde => H+ + NADH + 5-Hydroxyindoleacetate	00380
R04904	R04904_c	c	0	0	0	0	0	1	0	0	0	0	0	0	PITG_02284	Oxygen + H2O + 5-Hydroxyindoleacetaldehyde => Hydrogen peroxide + 5-Hydroxyindoleacetate	00380
R04911	R04911_e	e	0	0	0	0	0	1	0	0	0	0	0	0	PITG_00294|PITG_08056	H2O + 5-Hydroxy-N-formylkynurenine => Formate + 5-Hydroxykynurenine	00380
R04920	R04920_c	c	0	0	0	0	0	1	0	0	0	0	0	0	PITG_02842|PITG_12106|PITG_18007	1,2-Diacyl-sn-glycerol + CMP-2-aminoethylphosphonate => CMP + Diacylglyceryl-2-aminoethylphosphonate	NA
R04920	R04920_g	g	0	0	0	0	0	1	0	0	0	0	0	0	PITG_02842|PITG_12106|PITG_18007	1,2-Diacyl-sn-glycerol + CMP-2-aminoethylphosphonate => CMP + Diacylglyceryl-2-aminoethylphosphonate	NA
R04922	R04922_g	g	0	0	0	0	0	1	0	0	0	0	0	0	PITG_02842|PITG_12106|PITG_18007	1,2-Diacyl-sn-glycerol + CMP-N-trimethyl-2-aminoethylphosphonate => CMP + Diacylglyceryl-N-trimethyl-2-aminoethylphosphonate	NA
R04922	R04922_c	c	0	0	0	0	0	1	0	0	0	0	0	0	PITG_02842|PITG_12106|PITG_18007	1,2-Diacyl-sn-glycerol + CMP-N-trimethyl-2-aminoethylphosphonate => CMP + Diacylglyceryl-N-trimethyl-2-aminoethylphosphonate	NA
R04928	R04928_c	c	0	1	0	0	0	1	0	0	0	0	0	1	PITG_04010	ATP + Adenylylselenate <=> ADP + 3'-Phosphoadenylylselenate	NA
R04929	R04929_c	c	0	0	0	0	0	1	0	0	0	0	0	1	PITG_04010	ATP + Selenate => Diphosphate + Adenylylselenate	00450
R04930	R04930_c	c	0	1	0	0	0	0	1	1	1	1	0	1	PITG_08445	H2O + L-Selenocystathionine <=> Ammonia + 2-Oxobutanoate + L-Selenocysteine	NA
R04935	R04935_e	e	0	1	0	0	0	1	0	0	0	0	0	0	PITG_00754|PITG_00757	(5-L-Glutamyl)-peptide + Se-Methyl-L-selenocysteine <=> Peptide + gamma-Glutamyl-Se-methylselenocysteine	NA
R04936	R04936_c	c	0	1	0	0	0	1	0	0	0	0	0	0	PITG_10198	H2O + Se-Adenosyl-L-selenohomocysteine <=> Adenosine + Selenohomocysteine	NA
R04939	R04939_c	c	0	1	0	0	0	1	0	0	0	0	0	0	PITG_20672|PITG_02090|PITG_20034	Se-Adenosylselenomethionine + R <=> Se-Adenosyl-L-selenohomocysteine + CH3-R	NA
R04941	R04941_c	c	0	0	0	0	0	0	1	1	1	1	0	1	PITG_13402	H2O + L-Selenocystathionine => Ammonia + Pyruvate + Selenohomocysteine	00450
R04942	R04942_c	c	0	1	0	0	0	0	1	1	1	1	0	0	PITG_13262|PITG_14697	L-Serine + Selenohomocysteine <=> H2O + L-Selenocystathionine	NA
R04944	R04944_c	c	0	0	0	0	0	1	0	0	0	0	0	0	PITG_04466	L-Selenocysteine + O-Phosphorylhomoserine => Orthophosphate + L-Selenocystathionine	00450
R04945	R04945_c	c	0	1	0	0	0	0	1	1	1	1	0	0	PITG_04466	L-Selenocysteine + O-Acetyl-L-homoserine <=> Acetate + L-Selenocystathionine	NA
R04946	R04946_c	c	0	0	0	0	0	1	0	0	0	0	0	0	PITG_04466	O-Succinyl-L-homoserine + L-Selenocysteine => Succinate + L-Selenocystathionine	00450
R04949	R04949_r	r	0	1	0	0	0	1	0	0	0	0	0	0	PITG_01431|PITG_01391|PITG_01430	H2O + Cyanoglycoside <=> D-Glucose + Cyanohydrin	NA
R04949	R04949_e	e	0	1	0	0	0	1	0	0	0	0	0	0	PITG_18069|PITG_17546|PITG_16558|PITG_03135|PITG_15905|PITG_03141|PITG_05066|PITG_03140|PITG_01399|PITG_22095|PITG_03213|PITG_03411|PITG_03136	H2O + Cyanoglycoside <=> D-Glucose + Cyanohydrin	NA
R04949	R04949_p	p	0	1	0	0	0	1	0	0	0	0	0	0	PITG_01484|PITG_01462	H2O + Cyanoglycoside <=> D-Glucose + Cyanohydrin	NA
R04949	R04949_c	c	0	1	0	0	0	1	0	0	0	0	0	0	PITG_18230|PITG_15791|PITG_18209|PITG_01396|PITG_01397|PITG_01395|PITG_01398|PITG_18208|PITG_18231|PITG_15790	H2O + Cyanoglycoside <=> D-Glucose + Cyanohydrin	NA
R04951	R04951_e	e	0	0	0	0	0	1	0	0	0	0	0	0	PITG_01619	H2O + R-S-Cysteinylglycine => Glycine + S-Substituted L-cysteine	00480
R04951	R04951_c	c	0	0	0	0	0	1	0	0	0	0	0	0	PITG_04838|PITG_01616	H2O + R-S-Cysteinylglycine => Glycine + S-Substituted L-cysteine	00480
R04952	R04952_c	c	75.3536	0	0	0	0	0	0	0	0	0	0	0	PITG_10926|PITG_10922	Butyryl-[acp] + Malonyl-[acyl-carrier protein] => CO2 + Acyl-carrier protein + 3-Oxohexanoyl-[acp]	00061
R04952	R04952_m	m	0	0	0	0	0	0	1	1	1	1	0	0	PITG_18025|PITG_00300	Butyryl-[acp] + Malonyl-[acyl-carrier protein] => CO2 + Acyl-carrier protein + 3-Oxohexanoyl-[acp]	00061
R04953	R04953_m	m	-75.3536	1	0	0	0	0	1	1	1	1	0	0	PITG_05939|PITG_18025	NADP+ + (R)-3-Hydroxyhexanoyl-[acp] <=> H+ + NADPH + 3-Oxohexanoyl-[acp]	00061
R04953	R04953_r	r	0	1	0	0	0	0	1	1	1	1	0	1	PITG_06969|PITG_02902	NADP+ + (R)-3-Hydroxyhexanoyl-[acp] <=> H+ + NADPH + 3-Oxohexanoyl-[acp]	00061
R04953	R04953_c	c	0	1	0	0	0	0	1	1	1	1	0	1	PITG_10926|PITG_10922|PITG_02901|PITG_12819|PITG_03463|PITG_06969|PITG_02899|PITG_02902	NADP+ + (R)-3-Hydroxyhexanoyl-[acp] <=> H+ + NADPH + 3-Oxohexanoyl-[acp]	00061
R04954	R04954_m	m	75.3536	1	0	0	0	0	1	0	0	1	0	0	PITG_18025|PITG_11976	(R)-3-Hydroxyhexanoyl-[acp] <=> H2O + trans-Hex-2-enoyl-[acp]	00061
R04954	R04954_c	c	0	1	0	0	0	0	0	1	1	0	0	0	PITG_10926|PITG_10922	(R)-3-Hydroxyhexanoyl-[acp] <=> H2O + trans-Hex-2-enoyl-[acp]	00061
R04955	R04955_m	m	-75.3536	1	0	0	0	0	1	0	0	1	0	0	PITG_18025	NAD+ + Hexanoyl-[acp] <=> H+ + NADH + trans-Hex-2-enoyl-[acp]	00061
R04955	R04955_c	c	0	1	0	0	0	0	0	0	0	0	0	0	PITG_10926|PITG_10922	NAD+ + Hexanoyl-[acp] <=> H+ + NADH + trans-Hex-2-enoyl-[acp]	00061
R04955	R04955_p	p	0	1	0	0	0	0	1	1	1	1	0	0	PITG_01970	NAD+ + Hexanoyl-[acp] <=> H+ + NADH + trans-Hex-2-enoyl-[acp]	00061
R04956	R04956_p	p	0	1	0	0	0	0	1	1	1	1	0	0	PITG_01970	NADP+ + Hexanoyl-[acp] <=> NADPH + H+ + trans-Hex-2-enoyl-[acp]	00061
R04956	R04956_m	m	0	1	0	0	0	0	1	0	0	1	0	0	PITG_18025	NADP+ + Hexanoyl-[acp] <=> H+ + NADPH + trans-Hex-2-enoyl-[acp]	00061
R04956	R04956_c	c	0	1	0	0	0	0	0	0	0	0	0	0	PITG_10926|PITG_10922	NADP+ + Hexanoyl-[acp] <=> H+ + NADPH + trans-Hex-2-enoyl-[acp]	00061
R04957	R04957_m	m	0	0	0	0	0	0	1	1	1	1	0	0	PITG_18025|PITG_00300	Malonyl-[acyl-carrier protein] + Hexanoyl-[acp] => CO2 + Acyl-carrier protein + 3-Oxooctanoyl-[acp]	00061
R04957	R04957_c	c	75.3536	0	0	0	0	0	0	0	0	0	0	0	PITG_10926|PITG_10922	Malonyl-[acyl-carrier protein] + Hexanoyl-[acp] => CO2 + Acyl-carrier protein + 3-Oxooctanoyl-[acp]	00061
R04958	R04958_c	c	0	1	0	0	0	0	0	0	0	0	0	0	PITG_10926|PITG_10922	NAD+ + Octanoyl-[acp] <=> H+ + NADH + trans-Oct-2-enoyl-[acp]	00061
R04958	R04958_p	p	0	1	0	0	0	0	1	1	1	1	0	0	PITG_01970	NAD+ + Octanoyl-[acp] <=> H+ + NADH + trans-Oct-2-enoyl-[acp]	00061
R04958	R04958_m	m	-75.3536	1	0	0	0	0	1	0	0	1	0	0	PITG_18025	NAD+ + Octanoyl-[acp] <=> H+ + NADH + trans-Oct-2-enoyl-[acp]	00061
R04959	R04959_p	p	0	1	0	0	0	0	1	1	1	1	0	0	PITG_01970	NADP+ + Octanoyl-[acp] <=> NADPH + H+ + trans-Oct-2-enoyl-[acp]	00061
R04959	R04959_c	c	0	1	0	0	0	0	0	0	0	0	0	0	PITG_10926|PITG_10922	NADP+ + Octanoyl-[acp] <=> H+ + NADPH + trans-Oct-2-enoyl-[acp]	00061
R04959	R04959_m	m	0	1	0	0	0	0	1	1	1	1	0	0	PITG_18025	NADP+ + Octanoyl-[acp] <=> H+ + NADPH + trans-Oct-2-enoyl-[acp]	00061
R04960	R04960_c	c	75.3536	0	0	0	0	0	0	0	0	0	0	0	PITG_10926|PITG_10922	Malonyl-[acyl-carrier protein] + Octanoyl-[acp] => CO2 + Acyl-carrier protein + 3-Oxodecanoyl-[acp]	00061
R04960	R04960_m	m	0	0	0	0	0	0	1	1	1	1	0	0	PITG_18025|PITG_00300	Malonyl-[acyl-carrier protein] + Octanoyl-[acp] => CO2 + Acyl-carrier protein + 3-Oxodecanoyl-[acp]	00061
R04961	R04961_p	p	0	1	0	0	0	0	1	1	1	1	0	0	PITG_01970	NAD+ + Decanoyl-[acp] <=> H+ + NADH + trans-Dec-2-enoyl-[acp]	00061
R04961	R04961_m	m	-63.6281	1	0	0	0	0	1	0	0	1	0	0	PITG_18025	NAD+ + Decanoyl-[acp] <=> H+ + NADH + trans-Dec-2-enoyl-[acp]	00061
R04961	R04961_c	c	0	1	0	0	0	0	0	0	0	0	0	0	PITG_10926|PITG_10922	NAD+ + Decanoyl-[acp] <=> H+ + NADH + trans-Dec-2-enoyl-[acp]	00061
R04962	R04962_p	p	0	1	0	0	0	0	1	1	1	1	0	0	PITG_01970	NADP+ + Decanoyl-[acp] <=> NADPH + H+ + trans-Dec-2-enoyl-[acp]	00061
R04962	R04962_m	m	-11.7255	1	0	0	0	0	1	1	0	1	0	0	PITG_18025	NADP+ + Decanoyl-[acp] <=> H+ + NADPH + trans-Dec-2-enoyl-[acp]	00061
R04962	R04962_c	c	0	1	0	0	0	0	0	0	0	0	0	0	PITG_10926|PITG_10922	NADP+ + Decanoyl-[acp] <=> H+ + NADPH + trans-Dec-2-enoyl-[acp]	00061
R04963	R04963_m	m	0	0	0	0	0	0	1	1	1	1	0	0	PITG_18025|PITG_00300	Malonyl-[acyl-carrier protein] + Decanoyl-[acp] => CO2 + Acyl-carrier protein + 3-Oxododecanoyl-[acp]	00061
R04963	R04963_c	c	75.3536	0	0	0	0	0	0	0	0	0	0	0	PITG_10926|PITG_10922	Malonyl-[acyl-carrier protein] + Decanoyl-[acp] => CO2 + Acyl-carrier protein + 3-Oxododecanoyl-[acp]	00061
R04964	R04964_c	c	0	1	0	0	0	0	1	1	1	1	0	1	PITG_10926|PITG_10922|PITG_02901|PITG_12819|PITG_03463|PITG_06969|PITG_02899|PITG_02902	NADP+ + (R)-3-Hydroxydodecanoyl-[acp] <=> H+ + NADPH + 3-Oxododecanoyl-[acp]	00061
R04964	R04964_m	m	-75.3536	1	0	0	0	0	1	1	0	1	0	0	PITG_05939|PITG_18025	NADP+ + (R)-3-Hydroxydodecanoyl-[acp] <=> H+ + NADPH + 3-Oxododecanoyl-[acp]	00061
R04964	R04964_r	r	0	1	0	0	0	0	1	1	1	1	0	1	PITG_06969|PITG_02902	NADP+ + (R)-3-Hydroxydodecanoyl-[acp] <=> H+ + NADPH + 3-Oxododecanoyl-[acp]	00061
R04965	R04965_m	m	75.3536	1	0	0	0	0	1	1	0	1	0	0	PITG_18025|PITG_11976	(R)-3-Hydroxydodecanoyl-[acp] <=> H2O + trans-Dodec-2-enoyl-[acp]	00061
R04965	R04965_c	c	0	1	0	0	0	0	0	0	1	0	0	0	PITG_10926|PITG_10922	(R)-3-Hydroxydodecanoyl-[acp] <=> H2O + trans-Dodec-2-enoyl-[acp]	00061
R04966	R04966_c	c	0	1	0	0	0	0	0	0	0	0	0	0	PITG_10926|PITG_10922	NAD+ + Tetradecanoyl-[acp] <=> H+ + NADH + trans-Tetradec-2-enoyl-[acp]	00061
R04966	R04966_m	m	-75.3536	1	0	0	0	0	1	0	0	1	0	0	PITG_18025	NAD+ + Tetradecanoyl-[acp] <=> H+ + NADH + trans-Tetradec-2-enoyl-[acp]	00061
R04966	R04966_p	p	0	1	0	0	0	0	1	1	1	1	0	0	PITG_01970	NAD+ + Tetradecanoyl-[acp] <=> H+ + NADH + trans-Tetradec-2-enoyl-[acp]	00061
R04967	R04967_c	c	0	1	0	0	0	0	0	0	0	0	0	0	PITG_10926|PITG_10922	NADP+ + Tetradecanoyl-[acp] <=> H+ + NADPH + trans-Tetradec-2-enoyl-[acp]	00061
R04967	R04967_m	m	0	1	0	0	0	0	1	0	0	1	0	0	PITG_18025	NADP+ + Tetradecanoyl-[acp] <=> H+ + NADPH + trans-Tetradec-2-enoyl-[acp]	00061
R04967	R04967_p	p	0	1	0	0	0	0	1	1	1	1	0	0	PITG_01970	NADP+ + Tetradecanoyl-[acp] <=> NADPH + H+ + trans-Tetradec-2-enoyl-[acp]	00061
R04968	R04968_m	m	0	0	0	0	0	0	1	1	1	1	0	0	PITG_18025|PITG_00300	Malonyl-[acyl-carrier protein] + Tetradecanoyl-[acp] => CO2 + Acyl-carrier protein + 3-Oxohexadecanoyl-[acp]	00061
R04968	R04968_c	c	75.3536	0	0	0	0	0	0	0	0	0	0	0	PITG_10926|PITG_10922	Malonyl-[acyl-carrier protein] + Tetradecanoyl-[acp] => CO2 + Acyl-carrier protein + 3-Oxohexadecanoyl-[acp]	00061
R04969	R04969_c	c	0	1	0	0	0	0	0	0	0	0	0	0	PITG_10926|PITG_10922	NAD+ + Hexadecanoyl-[acp] <=> H+ + NADH + trans-Hexadec-2-enoyl-[acp]	00061
R04969	R04969_m	m	-75.3536	1	0	0	0	0	1	0	1	1	0	0	PITG_18025	NAD+ + Hexadecanoyl-[acp] <=> H+ + NADH + trans-Hexadec-2-enoyl-[acp]	00061
R04969	R04969_p	p	0	1	0	0	0	0	1	1	1	1	0	0	PITG_01970	NAD+ + Hexadecanoyl-[acp] <=> H+ + NADH + trans-Hexadec-2-enoyl-[acp]	00061
R04970	R04970_m	m	0	1	0	0	0	0	1	1	0	1	0	0	PITG_18025	NADP+ + Hexadecanoyl-[acp] <=> H+ + NADPH + trans-Hexadec-2-enoyl-[acp]	00061
R04970	R04970_p	p	0	1	0	0	0	0	1	1	1	1	0	0	PITG_01970	NADP+ + Hexadecanoyl-[acp] <=> NADPH + H+ + trans-Hexadec-2-enoyl-[acp]	00061
R04970	R04970_c	c	0	1	0	0	0	0	0	0	0	0	0	0	PITG_10926|PITG_10922	NADP+ + Hexadecanoyl-[acp] <=> H+ + NADPH + trans-Hexadec-2-enoyl-[acp]	00061
R04972	R04972_c	c	0	0	0	0	0	1	0	0	0	0	0	0	PITG_00566	Uroporphyrinogen I => 4 CO2 + Coproporphyrinogen I	00860
R04982	R04982_m	m	0	0	0	0	0	1	0	0	0	0	0	0	PITG_14563	Oxygen + 2-Hexaprenyl-6-methoxyphenol => H2O + 2-Hexaprenyl-6-methoxy-1,4-benzoquinone	00130
R04983	R04983_m	m	0	0	0	0	0	1	0	0	0	0	0	0	PITG_07701	S-Adenosyl-L-methionine + 2-Hexaprenyl-6-methoxy-1,4-benzoquinone => S-Adenosyl-L-homocysteine + 2-Hexaprenyl-3-methyl-6-methoxy-1,4-benzoquinone	00130
R04996	R04996_c	c	0	0	0	0	0	1	0	0	0	0	0	0	PITG_11229|PITG_11605	NAD+ + H2O + Methylimidazole acetaldehyde => H+ + NADH + Methylimidazoleacetic acid	00340
R04998	R04998_p	p	0	0	0	0	0	1	0	0	0	0	0	0	PITG_01484|PITG_01462	H2O + cis-beta-D-Glucosyl-2-hydroxycinnamate => D-Glucose + cis-2-Hydroxycinnamate	NA
R04998	R04998_c	c	0	0	0	0	0	1	0	0	0	0	0	0	PITG_18230|PITG_15791|PITG_18209|PITG_01396|PITG_01397|PITG_01395|PITG_01398|PITG_18208|PITG_18231|PITG_15790	H2O + cis-beta-D-Glucosyl-2-hydroxycinnamate => D-Glucose + cis-2-Hydroxycinnamate	NA
R04998	R04998_r	r	0	0	0	0	0	1	0	0	0	0	0	0	PITG_01431|PITG_01391|PITG_01430	H2O + cis-beta-D-Glucosyl-2-hydroxycinnamate => D-Glucose + cis-2-Hydroxycinnamate	NA
R04998	R04998_e	e	0	0	0	0	0	1	0	0	0	0	0	0	PITG_18069|PITG_17546|PITG_16558|PITG_03135|PITG_15905|PITG_03141|PITG_05066|PITG_03140|PITG_01399|PITG_22095|PITG_03213|PITG_03411|PITG_03136	H2O + cis-beta-D-Glucosyl-2-hydroxycinnamate => D-Glucose + cis-2-Hydroxycinnamate	NA
R05000	R05000_m	m	0	0	0	0	0	1	0	0	0	0	0	0	PITG_02846	4-Hydroxybenzoate + all-trans-Polyprenyl diphosphate => Diphosphate + 4-Hydroxy-3-polyprenylbenzoate	00130
R05000	R05000_c	c	0	0	0	0	0	1	0	0	0	0	0	0	PITG_02846	4-Hydroxybenzoate + all-trans-Polyprenyl diphosphate => Diphosphate + 4-Hydroxy-3-polyprenylbenzoate	00130
R05046	R05046_c	c	0	0	0	0	0	1	0	0	0	0	0	0	PITG_08955	H2O + Formamidopyrimidine nucleoside triphosphate => Formate + 2,5-Diaminopyrimidine nucleoside triphosphate	00790
R05048	R05048_c	c	0	0	0	0	0	1	0	0	0	0	0	0	PITG_08955	2,5-Diaminopyrimidine nucleoside triphosphate => 2,5-Diamino-6-(5'-triphosphoryl-3',4'-trihydroxy-2'-oxopentyl)-amino-4-oxopyrimidine	00790
R05050	R05050_m	m	0	0	0	0	0	1	0	0	0	0	0	0	PITG_18012|PITG_10940	H2O + NAD+ + N4-Acetylaminobutanal => H+ + NADH + 4-Acetamidobutanoate	00330
R05050	R05050_c	c	0	0	0	0	0	1	0	0	0	0	0	0	PITG_05462|PITG_07880	NAD+ + H2O + N4-Acetylaminobutanal => H+ + NADH + 4-Acetamidobutanoate	00330
R05051	R05051_c	c	0	0	0	0	0	1	0	0	0	0	0	1	PITG_00034	H+ + NADH + L-erythro-4-Hydroxyglutamate => NAD+ + H2O + L-4-Hydroxyglutamate semialdehyde	00330
R05052	R05052_m	m	0	0	0	0	0	1	0	0	0	0	0	0	PITG_02256	2-Oxoglutarate + L-erythro-4-Hydroxyglutamate => L-Glutamate + (4R)-4-Hydroxy-2-oxoglutarate	00330
R05052	R05052_c	c	0	0	0	0	0	1	0	0	0	0	0	0	PITG_03755	2-Oxoglutarate + L-erythro-4-Hydroxyglutamate => L-Glutamate + (4R)-4-Hydroxy-2-oxoglutarate	00330
R05064	R05064_m	m	0	0	0	0	0	1	0	0	0	0	0	0	PITG_02112	H2O + (S)-3-Hydroxyisobutyryl-CoA => CoA + (S)-3-Hydroxyisobutyrate	00280
R05066	R05066_c	c	0	1	0	0	0	1	0	0	0	0	0	0	PITG_17998|PITG_17999	NAD+ + (S)-3-Hydroxyisobutyrate <=> H+ + NADH + (S)-Methylmalonate semialdehyde	00280
R05066	R05066_m	m	0	1	0	0	0	1	0	0	0	0	0	1	PITG_08061|PITG_00912|PITG_00913	NAD+ + (S)-3-Hydroxyisobutyrate <=> H+ + NADH + (S)-Methylmalonate semialdehyde	00280
R05068	R05068_c	c	-13.9718	1	0	0	0	0	1	1	1	1	1	1	PITG_02925	NADP+ + (R)-2,3-Dihydroxy-3-methylpentanoate <=> H+ + NADPH + (R)-3-Hydroxy-3-methyl-2-oxopentanoate	00290
R05069	R05069_c	c	13.9718	1	0	0	0	0	1	1	1	1	1	1	PITG_02925	(S)-2-Aceto-2-hydroxybutanoate <=> (R)-3-Hydroxy-3-methyl-2-oxopentanoate	00290
R05070	R05070_m	m	13.9718	0	0	0	0	0	1	1	1	1	1	0	PITG_22685|PITG_20759	(R)-2,3-Dihydroxy-3-methylpentanoate => H2O + (S)-3-Methyl-2-oxopentanoic acid	00290
R05071	R05071_c	c	0	1	0	0	0	0	1	1	1	1	0	1	PITG_02925	(S)-2-Acetolactate <=> 3-Hydroxy-3-methyl-2-oxobutanoic acid	00290
R05074	R05074_m	m	0	0	0	0	0	1	0	0	0	0	0	0	PITG_21328	3-Deoxy-D-manno-octulosonyl-lipid IV(A) + CMP-3-deoxy-D-manno-octulosonate => CMP + Di[3-deoxy-D-manno-octulosonyl]-lipid IV(A)	NA
R05086	R05086_e	e	0	0	0	0	0	1	0	0	0	0	0	0	PITG_13139	H2O + O-Phospho-4-hydroxy-L-threonine => Orthophosphate + 4-Hydroxy-L-threonine	00750
R05097	R05097_c	c	0	0	0	0	0	1	0	0	0	0	0	0	PITG_00871|PITG_00868|PITG_09599|PITG_00870	Oxygen + 2-Oxoglutarate + Gibberellin A53 => Succinate + CO2 + Gibberellin A44 diacid	NA
R05135	R05135_e	e	0	0	0	0	0	1	0	0	0	0	0	0	PITG_14123|PITG_13491	H2O + 2',3'-Cyclic GMP => Guanosine 3'-phosphate	00230
R05135	R05135_c	c	0	0	0	0	0	1	0	0	0	0	0	1	PITG_06352	H2O + 2',3'-Cyclic GMP => Guanosine 3'-phosphate	00230
R05145	R05145_c	c	0	0	0	0	0	1	0	0	0	0	0	0	PITG_12194	Biotinyl-5'-AMP + Apo-[carboxylase] => AMP + Holo-[carboxylase]	00780
R05202	R05202_c	c	0	0	0	0	0	1	0	0	0	0	0	0	PITG_16468	ADP + Phytic acid => ATP + 1D-myo-Inositol 1,3,4,5,6-pentakisphosphate	00562|04070
R05220	R05220_c	c	0	0	0	0	0	1	0	0	0	0	0	0	PITG_19474	ATP + Cob(I)yrinate a,c diamide => Triphosphate + Adenosyl cobyrinate a,c diamide	00860
R05231	R05231_c	c	0	0	0	0	0	1	0	0	0	0	0	0	PITG_21744|PITG_08843|PITG_21743|PITG_08850|PITG_08869|PITG_02188|PITG_08842|PITG_17045|PITG_08867|PITG_08866|PITG_17046|PITG_08845|PITG_10855|PITG_11623|PITG_08844|PITG_08846|PITG_00972|PITG_08803	NADP+ + 6-Hydroxyhexanoic acid => H+ + NADPH + Adipate semialdehyde	NA
R05233	R05233_c	c	0	0	0	0	0	1	0	0	0	0	0	0	PITG_11293|PITG_05373|PITG_10290|PITG_10293|PITG_10292|PITG_11294|PITG_11295	NAD+ + trans-3-Chloro-2-propene-1-ol => H+ + NADH + trans-3-Chloroallyl aldehyde	NA
R05234	R05234_c	c	0	0	0	0	0	1	0	0	0	0	0	0	PITG_11293|PITG_05373|PITG_10290|PITG_10293|PITG_10292|PITG_11294|PITG_11295	NAD+ + cis-3-Chloro-2-propene-1-ol => H+ + NADH + cis-3-Chloroallyl aldehyde	NA
R05237	R05237_m	m	0	0	0	0	0	1	0	0	0	0	0	0	PITG_18012|PITG_10940	H2O + trans-3-Chloroallyl aldehyde => 2 H+ + trans-3-Chloroacrylic acid	NA
R05238	R05238_m	m	0	0	0	0	0	1	0	0	0	0	0	0	PITG_18012|PITG_10940	H2O + cis-3-Chloroallyl aldehyde => 2 H+ + cis-3-Chloroacrylic acid	NA
R05286	R05286_m	m	0	0	0	0	0	1	0	0	0	0	0	0	PITG_18012|PITG_10940	H2O + NAD+ + Chloroacetaldehyde => H+ + NADH + Chloroacetic acid	NA
R05289	R05289_c	c	0	0	0	0	0	1	0	0	0	0	0	0	PITG_03464	H2O + NADP+ + p-Tolualdehyde => H+ + NADPH + Toluate	NA
R05289	R05289_m	m	0	0	0	0	0	1	0	0	0	0	0	0	PITG_03466|PITG_20130	H2O + NADP+ + p-Tolualdehyde => H+ + NADPH + Toluate	NA
R05333	R05333_c	c	0	0	0	0	0	1	0	0	0	0	0	0	PITG_11965	1,2-Diacyl-sn-glycerol + Phospholipid => Triacylglycerol + Lysophospholipid	00561
R05333	R05333_r	r	0	0	0	0	0	1	0	0	0	0	0	0	PITG_11965	1,2-Diacyl-sn-glycerol + Phospholipid => Triacylglycerol + Lysophospholipid	00561
R05345	R05345_p	p	0	0	0	0	0	1	0	0	0	0	0	0	PITG_02760	beta-Carotene => Echinenone	NA
R05345	R05345_m	m	0	0	0	0	0	1	0	0	0	0	0	0	PITG_02761	beta-Carotene => Echinenone	NA
R05441	R05441_c	c	0	0	0	0	0	1	0	0	0	0	0	0	PITG_10011	H+ + Oxygen + NADPH + 4-Chlorophenol => H2O + NADP+ + 4-Chlorocatechol	NA
R05551	R05551_e	e	0	0	0	0	0	1	0	0	0	0	0	0	PITG_15819	Ammonia + Acrylic acid => H2O + Acrylamide	NA
R05590	R05590_e	e	0	0	0	0	0	1	0	0	0	0	0	0	PITG_15819	H2O + Benzamide => Ammonia + Benzoate	NA
R05595	R05595_m	m	0	1	0	0	0	1	0	0	0	0	0	0	PITG_06693|PITG_17406	H2O + Crotonoyl-CoA <=> 3-Hydroxybutanoyl-CoA	NA
R05616	R05616_m	m	0	0	0	0	0	1	0	0	0	0	0	0	PITG_02846	all-trans-Hexaprenyl diphosphate + 4-Hydroxybenzoate => Diphosphate + 3-Hexaprenyl-4-hydroxybenzoate	00130
R05616	R05616_c	c	0	0	0	0	0	1	0	0	0	0	0	0	PITG_02846	4-Hydroxybenzoate + all-trans-Hexaprenyl diphosphate => Diphosphate + 3-Hexaprenyl-4-hydroxybenzoate	00130
R05627	R05627_c	c	0	0	0	0	0	1	0	0	0	0	0	0	PITG_13855	H2O + di-trans,poly-cis-Undecaprenyl diphosphate => Orthophosphate + di-trans,poly-cis-Undecaprenyl phosphate	NA
R05627	R05627_r	r	0	0	0	0	0	1	0	0	0	0	0	0	PITG_13855	H2O + di-trans,poly-cis-Undecaprenyl diphosphate => Orthophosphate + di-trans,poly-cis-Undecaprenyl phosphate	NA
R05632	R05632_p	p	0	1	0	0	0	1	0	0	0	0	0	0	PITG_17117	H+ + NADH + Oxygen + 1-Hydroxy-2-naphthoate <=> NAD+ + H2O + CO2 + Naphthalene-1,2-diol	NA
R05663	R05663_m	m	0	0	0	0	0	1	0	0	0	0	0	0	PITG_03466|PITG_20130	H2O + NADP+ + 2-Methylbenzaldehyde => H+ + NADPH + o-Toluate	NA
R05663	R05663_c	c	0	0	0	0	0	1	0	0	0	0	0	0	PITG_03464	H2O + NADP+ + 2-Methylbenzaldehyde => H+ + NADPH + o-Toluate	NA
R05664	R05664_c	c	0	0	0	0	0	1	0	0	0	0	0	0	PITG_03464	H2O + NADP+ + 3-Methylbenzaldehyde => H+ + NADPH + m-Methylbenzoate	NA
R05664	R05664_m	m	0	0	0	0	0	1	0	0	0	0	0	0	PITG_03466|PITG_20130	H2O + NADP+ + 3-Methylbenzaldehyde => H+ + NADPH + m-Methylbenzoate	NA
R05684	R05684_c	c	0	1	0	0	0	1	0	0	0	0	0	0	PITG_08468	NADP+ + L-Idonate <=> H+ + NADPH + 5-Dehydro-D-gluconate	NA
R05692	R05692_g	g	0	0	0	0	0	1	0	0	0	0	0	0	PITG_14642	GDP-L-fucose + NADP+ => H+ + GDP-4-dehydro-6-deoxy-D-mannose + NADPH	00051|00520
R05692	R05692_c	c	0	0	0	0	0	1	0	0	0	0	0	0	PITG_14642	NADP+ + GDP-L-fucose => H+ + NADPH + GDP-4-dehydro-6-deoxy-D-mannose	00051|00520
R05783	R05783_e	e	0	0	0	0	0	1	0	0	0	0	0	0	PITG_15819	H2O + (R)-Mandelamide => Ammonia + (R)-Mandelate	NA
R05795	R05795_c	c	0	0	0	0	0	0	1	1	1	1	0	0	PITG_07289|PITG_07286	ATP + 1-Phosphatidyl-1D-myo-inositol 4-phosphate => 1-Phosphatidyl-1D-myo-inositol 3,4-bisphosphate + ADP	00562|04070
R05799	R05799_c	c	0	0	0	0	0	1	0	0	0	0	0	0	PITG_03590|PITG_17745	ATP + Phytic acid => ADP + 1-Diphosinositol pentakisphosphate	04070
R05800	R05800_c	c	0	0	0	0	0	0	1	1	0	1	0	0	PITG_04822	ATP + D-myo-Inositol 1,4,5-trisphosphate => ADP + 1D-myo-Inositol 1,4,5,6-tetrakisphosphate	00562|04070
R05801	R05801_c	c	0	0	0	0	0	0	1	1	0	1	0	0	PITG_04822	ATP + 1D-myo-Inositol 1,4,5,6-tetrakisphosphate => ADP + 1D-myo-Inositol 1,3,4,5,6-pentakisphosphate	00562|04070
R05802	R05802_c	c	0	0	0	0	0	1	0	0	0	0	0	0	PITG_05644|PITG_06917	ATP + 1-Phosphatidyl-1D-myo-inositol 3-phosphate => ADP + 1-Phosphatidyl-1D-myo-inositol 3,5-bisphosphate	00562|04070
R05804	R05804_e	e	0	1	0	0	0	1	0	0	0	0	0	0	PITG_11459	ADP + D-Glucose <=> AMP + D-Glucose 6-phosphate	NA
R05835	R05835_e	e	0	0	0	0	0	1	0	0	0	0	0	0	PITG_04262	H2O + Glycocholate => Glycine + Cholic acid	NA
R05842	R05842_r	r	0	0	0	0	0	1	0	0	0	0	0	0	PITG_15956	H2O + Ethylene oxide => Ethylene glycol	NA
R05842	R05842_c	c	0	0	0	0	0	1	0	0	0	0	0	0	PITG_15956	H2O + Ethylene oxide => Ethylene glycol	NA
R05842	R05842_m	m	0	0	0	0	0	1	0	0	0	0	0	0	PITG_11920|PITG_15955|PITG_11921|PITG_11922	H2O + Ethylene oxide => Ethylene glycol	NA
R05908	R05908_e	e	0	0	0	0	0	1	0	0	0	0	0	0	PITG_07926|PITG_08426	G00023 + G10609 => G00024 + G10619	NA
R05916	R05916_r	r	0	0	0	0	0	1	0	0	0	0	0	0	PITG_14909|PITG_12588|PITG_14562|PITG_20211	G10610 + 1-Phosphatidyl-D-myo-inositol => G10619 + G00143	00563
R05916	R05916_c	c	0	0	0	0	0	1	0	0	0	0	0	0	PITG_14909|PITG_08012|PITG_12588|PITG_14562|PITG_20211	1-Phosphatidyl-D-myo-inositol + G10610 => G10619 + G00143	00563
R05917	R05917_r	r	0	0	0	0	0	1	0	0	0	0	0	0	PITG_14810	H2O + G00143 => G00144 + Acetate	00563
R05917	R05917_c	c	0	0	0	0	0	1	0	0	0	0	0	0	PITG_14810	H2O + G00143 => G00144 + Acetate	00563
R05918	R05918_c	c	0	0	0	0	0	1	0	0	0	0	0	0	PITG_01653	Palmitoyl-CoA + G00144 => CoA + G00145	00563
R05918	R05918_r	r	0	0	0	0	0	1	0	0	0	0	0	0	PITG_01653	Palmitoyl-CoA + G00144 => CoA + G00145	00563
R05919	R05919_c	c	0	0	0	0	0	1	0	0	0	0	0	0	PITG_17126	G00145 + G10617 => G10622 + G00146	00563
R05919	R05919_r	r	0	0	0	0	0	1	0	0	0	0	0	0	PITG_17126	G00145 + G10617 => G00146 + G10622	00563
R05920	R05920_r	r	0	0	0	0	0	1	0	0	0	0	0	0	PITG_14765|PITG_15015|PITG_03456	Phosphatidylethanolamine + G00146 => 1,2-Diacyl-sn-glycerol + G00147	00563
R05920	R05920_c	c	0	0	0	0	0	1	0	0	0	0	0	0	PITG_14765|PITG_15015|PITG_03456	Phosphatidylethanolamine + G00146 => 1,2-Diacyl-sn-glycerol + G00147	00563
R05921	R05921_c	c	0	0	0	0	0	1	0	0	0	0	0	0	PITG_13172	G10617 + G00147 => G10622 + G00148	00563
R05921	R05921_r	r	0	0	0	0	0	1	0	0	0	0	0	0	PITG_13172	G10617 + G00147 => G10622 + G00148	00563
R05922	R05922_r	r	0	0	0	0	0	1	0	0	0	0	0	0	PITG_18105	G10617 + G00148 => G10622 + G00149	00563
R05922	R05922_c	c	0	0	0	0	0	1	0	0	0	0	0	0	PITG_18105	G10617 + G00148 => G10622 + G00149	00563
R05923	R05923_c	c	0	1	0	0	0	1	0	0	0	0	0	0	PITG_02017|PITG_01451	G00140 + Phosphatidylethanolamine <=> G00141 + 1,2-Diacyl-sn-glycerol	NA
R05923	R05923_r	r	0	1	0	0	0	1	0	0	0	0	0	0	PITG_02017|PITG_01451	Phosphatidylethanolamine + G00140 <=> 1,2-Diacyl-sn-glycerol + G00141	NA
R05924	R05924_c	c	0	1	0	0	0	1	0	0	0	0	0	0	PITG_02017	G00141 + Phosphatidylethanolamine <=> 1,2-Diacyl-sn-glycerol + G00151	NA
R05924	R05924_r	r	0	1	0	0	0	1	0	0	0	0	0	0	PITG_02017	Phosphatidylethanolamine + G00141 <=> 1,2-Diacyl-sn-glycerol + G00151	NA
R05926	R05926_c	c	0	0	0	0	0	1	0	0	0	0	0	0	PITG_07310	G10609 + G00154 => G10619 + G00155	NA
R05926	R05926_g	g	0	0	0	0	0	1	0	0	0	0	0	0	PITG_07310	G10609 + G00154 => G10619 + G00155	NA
R05927	R05927_c	c	0	0	0	0	0	1	0	0	0	0	0	0	PITG_06273	G10609 + G00155 => G10619 + G00156	NA
R05927	R05927_g	g	0	0	0	0	0	1	0	0	0	0	0	0	PITG_06273	G10609 + G00155 => G10619 + G00156	NA
R05969	R05969_c	c	0	0	0	0	0	1	0	0	0	0	0	0	PITG_17022	Dolichyl phosphate + UDP-N-acetyl-alpha-D-glucosamine => UMP + G00001	00510
R05969	R05969_r	r	0	0	0	0	0	1	0	0	0	0	0	0	PITG_17022	Dolichyl phosphate + UDP-N-acetyl-alpha-D-glucosamine => UMP + G00001	00510
R05970	R05970_c	c	0	0	0	0	0	1	0	0	0	0	0	0	PITG_12836	G10610 + G00001 => G10619 + G00002	00510
R05970	R05970_e	e	0	0	0	0	0	1	0	0	0	0	0	0	PITG_12836	G00001 + G10610 => G00002 + G10619	00510
R05970	R05970_r	r	0	0	0	0	0	1	0	0	0	0	0	0	PITG_01353	G10610 + G00001 => G10619 + G00002	00510
R05972	R05972_m	m	0	0	0	0	0	1	0	0	0	0	0	0	PITG_11648	G00002 + G10614 => G00003 + G10620	00510
R05973	R05973_c	c	0	0	0	0	0	1	0	0	0	0	0	0	PITG_00299	G10614 + G00003 => G10620 + G00004	00510
R05973	R05973_r	r	0	0	0	0	0	1	0	0	0	0	0	0	PITG_00299	G10614 + G00003 => G00004 + G10620	00510
R05976	R05976_c	c	0	0	0	0	0	1	0	0	0	0	0	0	PITG_00632|PITG_04610	Protein asparagine + G00008 => Dolichyl diphosphate + G00009	00510
R05976	R05976_r	r	0	0	0	0	0	1	0	0	0	0	0	0	PITG_00632|PITG_04610	Protein asparagine + G00008 => Dolichyl diphosphate + G00009	00510
R05977	R05977_c	c	0	0	0	0	0	1	0	0	0	0	0	0	PITG_07310	G00036 + G10609 => G10619 + G00050	NA
R05977	R05977_g	g	0	0	0	0	0	1	0	0	0	0	0	0	PITG_07310	G00036 + G10609 => G10619 + G00050	NA
R05979	R05979_c	c	0	0	0	0	0	1	0	0	0	0	0	0	PITG_17592	H2O + G00009 => D-Glucose + G00171	00510
R05979	R05979_r	r	0	0	0	0	0	1	0	0	0	0	0	0	PITG_17592	H2O + G00009 => D-Glucose + G00171	00510
R05980	R05980_r	r	0	0	0	0	0	1	0	0	0	0	0	0	PITG_11712	H2O + G00171 => D-Glucose + G00010	00510
R05981	R05981_r	r	0	0	0	0	0	1	0	0	0	0	0	0	PITG_11712	H2O + G00010 => D-Glucose + G00011	00510
R05982	R05982_g	g	0	0	0	0	0	1	0	0	0	0	0	0	PITG_07365|PITG_11537	4 H2O + G00011 => 4 D-Mannose + G00012	00510
R05982	R05982_e	e	0	0	0	0	0	1	0	0	0	0	0	0	PITG_10149	4 H2O + G00011 => 4 D-Mannose + G00012	00510
R05982	R05982_r	r	0	0	0	0	0	1	0	0	0	0	0	0	PITG_01855	4 H2O + G00011 => 4 D-Mannose + G00012	00510
R05982	R05982_c	c	0	0	0	0	0	1	0	0	0	0	0	0	PITG_01855|PITG_07365|PITG_11537	4 H2O + G00011 => 4 D-Mannose + G00012	00510
R05989	R05989_c	c	0	0	0	0	0	1	0	0	0	0	0	0	PITG_07310	2 G10609 + G00016 => 2 G10619 + G00017	00510
R05989	R05989_g	g	0	0	0	0	0	1	0	0	0	0	0	0	PITG_07310	2 G10609 + G00016 => 2 G10619 + G00017	00510
R06006	R06006_c	c	0	0	0	0	0	1	0	0	0	0	0	0	PITG_06688	G00036 + G10609 => G10619 + G00037	NA
R06006	R06006_g	g	0	0	0	0	0	1	0	0	0	0	0	0	PITG_06688	G00036 + G10609 => G00037 + G10619	NA
R06010	R06010_e	e	0	0	0	0	0	1	0	0	0	0	0	0	PITG_01138	H2O + G00110 => D-Galactose + G00109	00604
R06033	R06033_c	c	0	0	0	0	0	1	0	0	0	0	0	0	PITG_07310	G10609 + G00066 => G10619 + G00067	NA
R06033	R06033_g	g	0	0	0	0	0	1	0	0	0	0	0	0	PITG_07310	G10609 + G00066 => G10619 + G00067	NA
R06088	R06088_e	e	0	1	0	0	0	1	0	0	0	0	0	0	PITG_14237|PITG_14243|PITG_14238	H2O + G00370 <=> alpha-D-Glucose + beta-D-Fructose	NA
R06114	R06114_c	c	0	1	0	0	0	1	0	0	0	0	0	0	PITG_18230|PITG_15791|PITG_18209	H2O + G10504 <=> D-Galactose + D-Glucose	NA
R06114	R06114_r	r	0	1	0	0	0	1	0	0	0	0	0	0	PITG_01431	G10504 + H2O <=> D-Glucose + D-Galactose	NA
R06127	R06127_r	r	0	0	0	0	0	1	0	0	0	0	0	0	PITG_16062	G00005 + G10614 => G10620 + G10526	00510
R06127	R06127_c	c	0	0	0	0	0	1	0	0	0	0	0	0	PITG_16062	G00005 + G10614 => G10620 + G10526	00510
R06128	R06128_r	r	0	0	0	0	0	1	0	0	0	0	0	0	PITG_16062	G10614 + G10526 => G00006 + G10620	00510
R06128	R06128_c	c	0	0	0	0	0	1	0	0	0	0	0	0	PITG_16062	G10614 + G10526 => G00006 + G10620	00510
R06154	R06154_c	c	0	1	0	0	0	1	0	0	0	0	0	0	PITG_03731|PITG_03055|PITG_03730	Oxygen + H2O + Methylamine <=> Hydrogen peroxide + Ammonia + Formaldehyde	NA
R06171	R06171_c	c	0	1	0	0	0	0	1	1	1	1	0	0	PITG_02858|PITG_02857	L-Allothreonine <=> Acetaldehyde + Glycine	00260
R06238	R06238_r	r	0	0	0	0	0	1	0	0	0	0	0	0	PITG_00299	G00004 + G10614 => G00005 + G10620	00510
R06238	R06238_c	c	0	0	0	0	0	1	0	0	0	0	0	0	PITG_00299	G00004 + G10614 => G10620 + G00005	00510
R06258	R06258_r	r	0	0	0	0	0	1	0	0	0	0	0	0	PITG_02432	G10617 + G00006 => G10622 + G10595	00510
R06258	R06258_c	c	0	0	0	0	0	1	0	0	0	0	0	0	PITG_02432	G10617 + G00006 => G10622 + G10595	00510
R06259	R06259_r	r	0	0	0	0	0	1	0	0	0	0	0	0	PITG_16479	G10617 + G10595 => G10622 + G10596	00510
R06259	R06259_c	c	0	0	0	0	0	1	0	0	0	0	0	0	PITG_16479	G10617 + G10595 => G10622 + G10596	00510
R06260	R06260_c	c	0	0	0	0	0	1	0	0	0	0	0	0	PITG_10838	G10617 + G10596 => G10622 + G10597	00510
R06260	R06260_r	r	0	0	0	0	0	1	0	0	0	0	0	0	PITG_10838	G10617 + G10596 => G10622 + G10597	00510
R06261	R06261_c	c	0	0	0	0	0	1	0	0	0	0	0	0	PITG_16479	G10617 + G10597 => G10622 + G00007	00510
R06261	R06261_r	r	0	0	0	0	0	1	0	0	0	0	0	0	PITG_16479	G10617 + G10597 => G10622 + G00007	00510
R06262	R06262_c	c	0	0	0	0	0	1	0	0	0	0	0	0	PITG_05541	G00007 + G10618 => G10622 + G10598	00510
R06262	R06262_r	r	0	0	0	0	0	1	0	0	0	0	0	0	PITG_05541	G10618 + G00007 => G10622 + G10598	00510
R06263	R06263_c	c	0	0	0	0	0	1	0	0	0	0	0	0	PITG_13291	G10598 + G10618 => G10622 + G10599	00510
R06263	R06263_r	r	0	0	0	0	0	1	0	0	0	0	0	0	PITG_13291	G10598 + G10618 => G10622 + G10599	00510
R06264	R06264_r	r	0	0	0	0	0	1	0	0	0	0	0	0	PITG_03060|PITG_21941	G10618 + G10599 => G10622 + G00008	00510
R06264	R06264_c	c	0	0	0	0	0	1	0	0	0	0	0	0	PITG_03060|PITG_21941	G10618 + G10599 => G10622 + G00008	00510
R06276	R06276_g	g	0	1	0	0	0	1	0	0	0	0	0	0	PITG_07310	G10609 + G10238 <=> G10619 + G00092	NA
R06276	R06276_c	c	0	1	0	0	0	1	0	0	0	0	0	0	PITG_07310	G10609 + G10238 <=> G10619 + G00092	NA
R06277	R06277_c	c	0	1	0	0	0	1	0	0	0	0	0	0	PITG_05764	G10609 + N-Acylsphingosine <=> G10619 + G11121	NA
R06322	R06322_c	c	0	0	0	0	0	1	0	0	0	0	0	0	PITG_00871|PITG_00868|PITG_09599|PITG_00870	Oxygen + 2-Oxoglutarate + Gibberellin A12 => Succinate + CO2 + Gibberellin A15 open lactone	NA
R06323	R06323_c	c	0	0	0	0	0	1	0	0	0	0	0	0	PITG_00871|PITG_00868|PITG_09599|PITG_00870	Oxygen + 2-Oxoglutarate + Gibberellin A15 open lactone => H2O + Succinate + CO2 + Gibberellin A24	NA
R06326	R06326_c	c	0	0	0	0	0	1	0	0	0	0	0	0	PITG_00871|PITG_00868|PITG_09599|PITG_00870	Gibberellin A24 => CO2 + Gibberellin A9	NA
R06336	R06336_c	c	0	0	0	0	0	1	0	0	0	0	0	0	PITG_00871|PITG_00237|PITG_00868|PITG_00878|PITG_00869|PITG_00870	Oxygen + 2-Oxoglutarate + Gibberellin A9 => Gibberellin A4 + Succinate + CO2	NA
R06337	R06337_c	c	0	0	0	0	0	1	0	0	0	0	0	0	PITG_00871|PITG_00237|PITG_00868|PITG_00878|PITG_00869|PITG_09599|PITG_10414|PITG_21323|PITG_00870	Oxygen + 2-Oxoglutarate + Gibberellin A9 => Succinate + CO2 + Gibberellin A51	NA
R06338	R06338_c	c	0	0	0	0	0	1	0	0	0	0	0	0	PITG_00871|PITG_00237|PITG_00868|PITG_00878|PITG_00869|PITG_09599|PITG_10414|PITG_21323|PITG_00870	Oxygen + Gibberellin A4 + 2-Oxoglutarate => Succinate + Gibberellin A34 + CO2	NA
R06364	R06364_g	g	0	0	0	0	0	1	0	0	0	0	0	0	PITG_02842|PITG_12106|PITG_18007	CDP-ethanolamine + 1-Alkyl-2-acylglycerol => CMP + 1-Alkyl-2-acylglycerophosphoethanolamine	00565
R06364	R06364_c	c	0	0	0	0	0	1	0	0	0	0	0	0	PITG_02842|PITG_12106|PITG_18007	1-Alkyl-2-acylglycerol + CDP-ethanolamine => CMP + 1-Alkyl-2-acylglycerophosphoethanolamine	00565
R06366	R06366_m	m	0	0	0	0	0	1	0	0	0	0	0	0	PITG_18012|PITG_10940	H2O + NAD+ + Perillyl aldehyde => H+ + NADH + Perillic acid	NA
R06447	R06447_r	r	0	0	0	0	0	1	0	0	0	0	0	0	PITG_05313	trans,trans-Farnesyl diphosphate + 8 Isopentenyl diphosphate => di-trans,poly-cis-Undecaprenyl diphosphate + 8 Diphosphate	00900
R06447	R06447_e	e	0	0	0	0	0	1	0	0	0	0	0	0	PITG_05315	8 Isopentenyl diphosphate + trans,trans-Farnesyl diphosphate => 8 Diphosphate + di-trans,poly-cis-Undecaprenyl diphosphate	00900
R06447	R06447_c	c	0	0	0	0	0	1	0	0	0	0	0	0	PITG_05313	trans,trans-Farnesyl diphosphate + 8 Isopentenyl diphosphate => 8 Diphosphate + di-trans,poly-cis-Undecaprenyl diphosphate	00900
R06516	R06516_c	c	0	0	0	0	0	1	0	0	0	0	0	0	PITG_00380	Sphingosine 1-phosphate => Ethanolamine phosphate + Hexadecenal	00600
R06516	R06516_r	r	0	0	0	0	0	1	0	0	0	0	0	0	PITG_00380	Sphingosine 1-phosphate => Ethanolamine phosphate + Hexadecenal	00600
R06517	R06517_r	r	0	0	0	0	0	1	0	0	0	0	0	0	PITG_21055|PITG_03355|PITG_21054	Acyl-CoA + Sphinganine => CoA + Dihydroceramide	00600
R06517	R06517_c	c	0	0	0	0	0	1	0	0	0	0	0	0	PITG_21055|PITG_03355|PITG_21054	Acyl-CoA + Sphinganine => CoA + Dihydroceramide	00600
R06519	R06519_c	c	0	0	0	0	0	1	0	0	0	0	0	0	PITG_13403	2 H+ + Oxygen + 2 Ferrocytochrome b5 + Dihydroceramide => 2 H2O + 2 Ferricytochrome b5 + N-Acylsphingosine	00600
R06519	R06519_r	r	0	0	0	0	0	1	0	0	0	0	0	0	PITG_13403	2 H+ + Oxygen + 2 Ferrocytochrome b5 + Dihydroceramide => 2 H2O + 2 Ferricytochrome b5 + N-Acylsphingosine	00600
R06530	R06530_c	c	0	0	0	0	0	1	0	0	0	0	0	0	PITG_09783	L-Threonine O-3-phosphate => CO2 + D-1-Aminopropan-2-ol O-phosphate	00860
R06569	R06569_c	c	0	0	0	0	0	1	0	0	0	0	0	0	PITG_00333	H+ + NADPH + 5-Hydroxyferuloyl-CoA => CoA + NADP+ + 5-Hydroxyconiferaldehyde	NA
R06570	R06570_c	c	0	0	0	0	0	1	0	0	0	0	0	0	PITG_21744|PITG_08843|PITG_21743|PITG_08850|PITG_08869|PITG_02188|PITG_08842|PITG_17045|PITG_08867|PITG_08866|PITG_17046|PITG_08845|PITG_10855|PITG_11623|PITG_08844|PITG_08846|PITG_00972	H+ + NADPH + 5-Hydroxyconiferaldehyde => NADP+ + 5-Hydroxyconiferyl alcohol	NA
R06571	R06571_c	c	0	0	0	0	0	1	0	0	0	0	0	0	PITG_21744|PITG_08843|PITG_21743|PITG_08850|PITG_08869|PITG_02188|PITG_08842|PITG_17045|PITG_08867|PITG_08866|PITG_17046|PITG_08845|PITG_10855|PITG_11623|PITG_08844|PITG_08846|PITG_00972	H+ + NADPH + Caffeic aldehyde => NADP+ + Caffeyl alcohol	NA
R06583	R06583_p	p	0	0	0	0	0	1	0	0	0	0	0	0	PITG_12534|PITG_04882|PITG_13889|PITG_13888|PITG_01839|PITG_13887	ATP + 5-Hydroxyferulic acid methyl ester + CoA => Diphosphate + 5-Hydroxyferuloyl-CoA + AMP	NA
R06590	R06590_p	p	0	0	0	0	0	1	0	0	0	0	0	1	PITG_01752	Aminofructose 6-phosphate + D-Ribose 5-phosphate => Iminoerythrose 4-phosphate + Sedoheptulose 7-phosphate	NA
R06601	R06601_e	e	0	0	0	0	0	1	0	0	0	0	0	0	PITG_09891	H2O + 5-Hydroxyisourate => 5-Hydroxy-2-oxo-4-ureido-2,5-dihydro-1H-imidazole-5-carboxylate	00230
R06604	R06604_e	e	0	0	0	0	0	1	0	0	0	0	0	0	PITG_22105	5-Hydroxy-2-oxo-4-ureido-2,5-dihydro-1H-imidazole-5-carboxylate => CO2 + (S)-Allantoin	00230
R06633	R06633_p	p	0	0	0	0	0	1	0	0	0	0	0	0	PITG_07790	Oxygen + (S)-4-Hydroxymandelate => Hydrogen peroxide + 4-Hydroxyphenylglyoxylate	00261
R06722	R06722_c	c	0	0	0	0	0	1	0	0	0	0	0	0	PITG_01855|PITG_07365|PITG_11537	H2O + G00011 => D-Mannose + G10694	NA
R06722	R06722_r	r	0	0	0	0	0	1	0	0	0	0	0	0	PITG_01855	H2O + G00011 => D-Mannose + G10694	NA
R06722	R06722_g	g	0	0	0	0	0	1	0	0	0	0	0	0	PITG_07365|PITG_11537	H2O + G00011 => D-Mannose + G10694	NA
R06722	R06722_e	e	0	0	0	0	0	1	0	0	0	0	0	0	PITG_10149	H2O + G00011 => D-Mannose + G10694	NA
R06740	R06740_c	c	0	0	0	0	0	1	0	0	0	0	0	0	PITG_03731|PITG_03055|PITG_03730	Oxygen + H2O + Cadaverine => Hydrogen peroxide + Ammonia + 5-Aminopentanal	NA
R06868	R06868_c	c	37.6768	0	0	0	0	0	1	1	1	1	1	0	PITG_15904|PITG_15903	S-Adenosyl-L-methionine + N-Methylethanolamine phosphate => S-Adenosyl-L-homocysteine + Phosphodimethylethanolamine	00564
R06869	R06869_c	c	37.6768	0	0	0	0	0	1	1	1	1	1	0	PITG_15904|PITG_15903	S-Adenosyl-L-methionine + Phosphodimethylethanolamine => S-Adenosyl-L-homocysteine + Choline phosphate	00564
R06915	R06915_p	p	0	0	0	0	0	1	0	0	0	0	0	0	PITG_17117	H+ + NADH + Oxygen + 3-Methylsalicylate => NAD+ + H2O + CO2 + 2,3-Dihydroxytoluene	NA
R06917	R06917_c	c	0	0	0	0	0	1	0	0	0	0	0	0	PITG_11293|PITG_05373|PITG_10290|PITG_10293|PITG_10292|PITG_11294|PITG_11295	NAD+ + 1-Hydroxymethylnaphthalene => H+ + NADH + 1-Naphthaldehyde	NA
R06927	R06927_c	c	0	0	0	0	0	1	0	0	0	0	0	0	PITG_11293|PITG_05373|PITG_10290|PITG_10293|PITG_10292|PITG_11294|PITG_11295	NAD+ + (2-Naphthyl)methanol => H+ + NADH + 2-Naphthaldehyde	NA
R06936	R06936_p	p	0	0	0	0	0	1	0	0	0	0	0	0	PITG_17117	H+ + NADH + Oxygen + 4-Hydroxymethylsalicylate => NAD+ + H2O + CO2 + 4-Hydroxymethylcatechol	NA
R06939	R06939_p	p	0	0	0	0	0	1	0	0	0	0	0	0	PITG_17117	H+ + NADH + Oxygen + 4-Methylsalicylate => NAD+ + H2O + CO2 + 4-Methylcatechol	NA
R06941	R06941_m	m	0	0	0	0	0	1	0	0	0	0	0	1	PITG_08061	NAD+ + (3S)-3-Hydroxyadipyl-CoA => H+ + NADH + 3-Oxoadipyl-CoA	00360
R06942	R06942_m	m	0	0	0	0	0	1	0	0	0	0	0	0	PITG_06693|PITG_17406	H2O + 5-Carboxy-2-pentenoyl-CoA => (3S)-3-Hydroxyadipyl-CoA	00360
R06983	R06983_c	c	0	0	0	0	0	1	0	0	0	0	0	0	PITG_05373	NAD+ + S-(Hydroxymethyl)glutathione => H+ + NADH + S-Formylglutathione	NA
R06985	R06985_m	m	103.297	0	0	0	0	0	1	1	1	1	0	1	PITG_15045	H+ + NADPH + trans-Hex-2-enoyl-CoA => NADP+ + Hexanoyl-CoA	00062
R07002	R07002_c	c	0	0	0	0	0	1	0	0	0	0	0	0	PITG_12959|PITG_12949|PITG_11406|PITG_12989|PITG_12990|PITG_12958	Glutathione + (1R,2S)-Naphthalene 1,2-oxide => (1R)-Hydroxy-(2R)-glutathionyl-1,2-dihydronaphthalene	NA
R07003	R07003_c	c	0	0	0	0	0	1	0	0	0	0	0	0	PITG_12959|PITG_12949|PITG_11406|PITG_12989|PITG_12990|PITG_12958	Glutathione + (1S,2R)-Naphthalene 1,2-oxide => (1R)-Glutathionyl-(2R)-hydroxy-1,2-dihydronaphthalene	NA
R07004	R07004_c	c	0	0	0	0	0	1	0	0	0	0	0	0	PITG_12959|PITG_12949|PITG_11406|PITG_12989|PITG_12990|PITG_12958	Glutathione + (1S,2R)-Naphthalene 1,2-oxide => (1S)-Hydroxy-(2S)-glutathionyl-1,2-dihydronaphthalene	NA
R07015	R07015_c	c	0	0	0	0	0	1	0	0	0	0	0	0	PITG_18535|PITG_18537|PITG_14355|PITG_14357|PITG_14358|PITG_18534	NADP+ + 1,2-Dihydronaphthalene-1,2-diol => H+ + NADPH + Naphthalene-1,2-diol	NA
R07023	R07023_c	c	0	0	0	0	0	1	0	0	0	0	0	0	PITG_12959|PITG_12949|PITG_11406|PITG_12989|PITG_12990|PITG_12958	Glutathione + 1-Nitronaphthalene-7,8-oxide => 1-Nitro-7-hydroxy-8-glutathionyl-7,8-dihydronaphthalene	NA
R07024	R07024_c	c	0	0	0	0	0	1	0	0	0	0	0	0	PITG_12959|PITG_12949|PITG_11406|PITG_12989|PITG_12990|PITG_12958	Glutathione + 1-Nitronaphthalene-7,8-oxide => 1-Nitro-7-glutathionyl-8-hydroxy-7,8-dihydronaphthalene	NA
R07025	R07025_c	c	0	0	0	0	0	1	0	0	0	0	0	0	PITG_12959|PITG_12949|PITG_11406|PITG_12989|PITG_12990|PITG_12958	Glutathione + 1-Nitronaphthalene-5,6-oxide => 1-Nitro-5-hydroxy-6-glutathionyl-5,6-dihydronaphthalene	NA
R07026	R07026_c	c	0	0	0	0	0	1	0	0	0	0	0	0	PITG_12959|PITG_12949|PITG_11406|PITG_12989|PITG_12990|PITG_12958	Glutathione + 1-Nitronaphthalene-5,6-oxide => 1-Nitro-5-glutathionyl-6-hydroxy-5,6-dihydronaphthalene	NA
R07042	R07042_r	r	0	0	0	0	0	1	0	0	0	0	0	0	PITG_06557	15(S)-HPETE => 15H-11,12-EETA	00590
R07042	R07042_c	c	0	0	0	0	0	1	0	0	0	0	0	0	PITG_06557	15(S)-HPETE => 15H-11,12-EETA	00590
R07043	R07043_r	r	0	0	0	0	0	1	0	0	0	0	0	0	PITG_06557	15(S)-HPETE => 11H-14,15-EETA	00590
R07043	R07043_c	c	0	0	0	0	0	1	0	0	0	0	0	0	PITG_06557	15(S)-HPETE => 11H-14,15-EETA	00590
R07044	R07044_c	c	0	0	0	0	0	1	0	0	0	0	0	0	PITG_06557	H2O + 15H-11,12-EETA => 11,12,15-THETA	00590
R07044	R07044_r	r	0	0	0	0	0	1	0	0	0	0	0	0	PITG_06557	H2O + 15H-11,12-EETA => 11,12,15-THETA	00590
R07045	R07045_r	r	0	0	0	0	0	1	0	0	0	0	0	0	PITG_06557	H2O + 11H-14,15-EETA => 11,14,15-THETA	00590
R07045	R07045_c	c	0	0	0	0	0	1	0	0	0	0	0	0	PITG_06557	H2O + 11H-14,15-EETA => 11,14,15-THETA	00590
R07046	R07046_c	c	0	0	0	0	0	1	0	0	0	0	0	0	PITG_06557	H+ + Oxygen + Arachidonate + NADPH => H2O + NADP+ + 19(S)-HETE	00590
R07046	R07046_r	r	0	0	0	0	0	1	0	0	0	0	0	0	PITG_06557	Arachidonate + H+ + NADPH + Oxygen => H2O + NADP+ + 19(S)-HETE	00590
R07048	R07048_r	r	0	0	0	0	0	1	0	0	0	0	0	0	PITG_06557	Arachidonate + H+ + NADPH + Oxygen => H2O + NADP+ + 14,15-EET	00590
R07048	R07048_c	c	0	0	0	0	0	1	0	0	0	0	0	0	PITG_06557	H+ + Oxygen + Arachidonate + NADPH => H2O + NADP+ + 14,15-EET	00590
R07050	R07050_c	c	0	0	0	0	0	1	0	0	0	0	0	0	PITG_06557	H+ + Oxygen + Arachidonate + NADPH => H2O + NADP+ + 11,12-EET	00590
R07050	R07050_r	r	0	0	0	0	0	1	0	0	0	0	0	0	PITG_06557	Arachidonate + H+ + NADPH + Oxygen => H2O + NADP+ + 11,12-EET	00590
R07051	R07051_c	c	0	0	0	0	0	1	0	0	0	0	0	0	PITG_06557	H+ + Oxygen + Arachidonate + NADPH => H2O + NADP+ + 8,9-EET	00590
R07051	R07051_r	r	0	0	0	0	0	1	0	0	0	0	0	0	PITG_06557	Arachidonate + H+ + NADPH + Oxygen => H2O + NADP+ + 8,9-EET	00590
R07052	R07052_c	c	0	0	0	0	0	1	0	0	0	0	0	0	PITG_06557	H+ + Oxygen + Arachidonate + NADPH => H2O + NADP+ + 5,6-EET	00590
R07052	R07052_r	r	0	0	0	0	0	1	0	0	0	0	0	0	PITG_06557	Arachidonate + H+ + NADPH + Oxygen => H2O + NADP+ + 5,6-EET	00590
R07055	R07055_c	c	0	1	0	0	0	1	0	0	0	0	0	0	PITG_07722|PITG_06557	H+ + Oxygen + NADPH + Linoleate <=> H2O + NADP+ + 9(10)-EpOME	NA
R07055	R07055_r	r	0	1	0	0	0	1	0	0	0	0	0	0	PITG_07722|PITG_06557	H+ + NADPH + Oxygen + Linoleate <=> H2O + NADP+ + 9(10)-EpOME	NA
R07056	R07056_c	c	0	0	0	0	0	1	0	0	0	0	0	0	PITG_07722|PITG_06557	H+ + Oxygen + NADPH + Linoleate => H2O + NADP+ + 12(13)-EpOME	NA
R07056	R07056_r	r	0	0	0	0	0	1	0	0	0	0	0	0	PITG_07722|PITG_06557	H+ + NADPH + Oxygen + Linoleate => H2O + NADP+ + 12(13)-EpOME	NA
R07064	R07064_c	c	37.6768	0	0	0	0	0	1	1	1	1	1	1	PITG_09954|PITG_02766	H2O + Phosphatidylcholine => 1-Acyl-sn-glycero-3-phosphocholine + Linoleate	NA
R07064	R07064_r	r	0	0	0	0	0	1	0	0	0	0	0	1	PITG_09954	H2O + Phosphatidylcholine => 1-Acyl-sn-glycero-3-phosphocholine + Linoleate	NA
R07064	R07064_m	m	0	0	0	0	0	1	0	0	0	0	0	0	PITG_19790|PITG_03002	Phosphatidylcholine + H2O => 1-Acyl-sn-glycero-3-phosphocholine + Linoleate	NA
R07069	R07069_c	c	0	0	0	0	0	1	0	0	0	0	0	0	PITG_12959|PITG_12949|PITG_11406|PITG_12989|PITG_12990|PITG_12958	Glutathione + Bromobenzene-3,4-oxide => 3,4-Dihydro-3-hydroxy-4-S-glutathionyl bromobenzene	NA
R07070	R07070_c	c	0	0	0	0	0	1	0	0	0	0	0	0	PITG_12959|PITG_12949|PITG_11406|PITG_12989|PITG_12990|PITG_12958	Glutathione + Bromobenzene-2,3-oxide => 2,3-Dihydro-2-S-glutathionyl-3-hydroxy bromobenzene	NA
R07083	R07083_c	c	0	0	0	0	0	1	0	0	0	0	0	0	PITG_12959|PITG_12949|PITG_11406|PITG_12989|PITG_12990|PITG_12958	Glutathione + Benzo[a]pyrene-4,5-oxide => 4,5-Dihydro-4-hydroxy-5-S-glutathionyl-benzo[a]pyrene	NA
R07084	R07084_c	c	0	0	0	0	0	1	0	0	0	0	0	0	PITG_12959|PITG_12949|PITG_11406|PITG_12989|PITG_12990|PITG_12958	Glutathione + Benzo[a]pyrene-7,8-diol => H2O + 7,8-Dihydro-7-hydroxy-8-S-glutathionyl-benzo[a]pyrene	NA
R07091	R07091_c	c	0	0	0	0	0	1	0	0	0	0	0	0	PITG_12959|PITG_12949|PITG_11406|PITG_12989|PITG_12990|PITG_12958	Glutathione + 2,2-Dichloroacetaldehyde => S-(2,2-Dichloro-1-hydroxy)ethyl glutathione	NA
R07092	R07092_c	c	0	0	0	0	0	1	0	0	0	0	0	0	PITG_12959|PITG_12949|PITG_11406|PITG_12989|PITG_12990|PITG_12958	Glutathione + 1,1-Dichloroethylene epoxide => Hydrochloric acid + 2-(S-Glutathionyl)acetyl chloride	NA
R07093	R07093_c	c	0	0	0	0	0	1	0	0	0	0	0	0	PITG_12959|PITG_12949|PITG_11406|PITG_12989|PITG_12990|PITG_12958	Glutathione + Chloroacetyl chloride => Hydrochloric acid + S-(2-Chloroacetyl)glutathione	NA
R07094	R07094_c	c	0	0	0	0	0	1	0	0	0	0	0	0	PITG_12959|PITG_12949|PITG_11406|PITG_12989|PITG_12990|PITG_12958	Glutathione + 2-(S-Glutathionyl)acetyl chloride => Hydrochloric acid + 2-(S-Glutathionyl)acetyl glutathione	NA
R07100	R07100_c	c	0	0	0	0	0	1	0	0	0	0	0	0	PITG_12959|PITG_12949|PITG_11406|PITG_12989|PITG_12990|PITG_12958	Glutathione + Trichloroethene => Hydrochloric acid + S-(1,2-Dichlorovinyl)glutathione	NA
R07104	R07104_c	c	0	0	0	0	0	1	0	0	0	0	0	0	PITG_11229|PITG_11605	NAD+ + Chloral hydrate => H+ + NADH + Trichloroacetate	NA
R07105	R07105_c	c	0	0	0	0	0	1	0	0	0	0	0	0	PITG_11293|PITG_05373|PITG_10290|PITG_10293|PITG_10292|PITG_11294|PITG_11295	H+ + NADH + Chloral hydrate => NAD+ + H2O + Trichloroethanol	NA
R07106	R07106_c	c	0	1	0	0	0	1	0	0	0	0	0	0	PITG_06879|PITG_14981|PITG_05764	UDP-glucuronate + Trichloroethanol <=> UDP + Trichloroethanol glucuronide	NA
R07108	R07108_c	c	0	0	0	0	0	1	0	0	0	0	0	0	PITG_15956	H2O + 14,15-EET => 14,15-DHET	00590
R07108	R07108_r	r	0	0	0	0	0	1	0	0	0	0	0	0	PITG_15956	H2O + 14,15-EET => 14,15-DHET	00590
R07108	R07108_m	m	0	0	0	0	0	1	0	0	0	0	0	0	PITG_11920|PITG_15955|PITG_11921|PITG_11922	H2O + 14,15-EET => 14,15-DHET	00590
R07109	R07109_c	c	0	0	0	0	0	1	0	0	0	0	0	0	PITG_15956	H2O + 11,12-EET => 11,12-DHET	00590
R07109	R07109_m	m	0	0	0	0	0	1	0	0	0	0	0	0	PITG_11920|PITG_15955|PITG_11921|PITG_11922	H2O + 11,12-EET => 11,12-DHET	00590
R07109	R07109_r	r	0	0	0	0	0	1	0	0	0	0	0	0	PITG_15956	H2O + 11,12-EET => 11,12-DHET	00590
R07110	R07110_m	m	0	0	0	0	0	1	0	0	0	0	0	0	PITG_11920|PITG_15955|PITG_11921|PITG_11922	H2O + 8,9-EET => 8,9-DHET	00590
R07110	R07110_r	r	0	0	0	0	0	1	0	0	0	0	0	0	PITG_15956	H2O + 8,9-EET => 8,9-DHET	00590
R07110	R07110_c	c	0	0	0	0	0	1	0	0	0	0	0	0	PITG_15956	H2O + 8,9-EET => 8,9-DHET	00590
R07111	R07111_r	r	0	0	0	0	0	1	0	0	0	0	0	0	PITG_15956	H2O + 5,6-EET => 5,6-DHET	00590
R07111	R07111_m	m	0	0	0	0	0	1	0	0	0	0	0	0	PITG_11920|PITG_15955|PITG_11921|PITG_11922	H2O + 5,6-EET => 5,6-DHET	00590
R07111	R07111_c	c	0	0	0	0	0	1	0	0	0	0	0	0	PITG_15956	H2O + 5,6-EET => 5,6-DHET	00590
R07113	R07113_c	c	0	0	0	0	0	1	0	0	0	0	0	0	PITG_12959|PITG_12949|PITG_11406|PITG_12989|PITG_12990|PITG_12958	H+ + Glutathione + 1,2-Dibromoethane => 2 Hydrobromic acid + Glutathione episulfonium ion	NA
R07116	R07116_c	c	0	0	0	0	0	1	0	0	0	0	0	0	PITG_12959|PITG_12949|PITG_11406|PITG_12989|PITG_12990|PITG_12958	Glutathione + 2-Bromoacetaldehyde => S-(Formylmethyl)glutathione + Hydrobromic acid	NA
R07129	R07129_r	r	0	0	0	0	0	1	0	0	0	0	0	0	PITG_09751	G10617 + G00149 => G00140 + G10622	00563
R07129	R07129_c	c	0	0	0	0	0	1	0	0	0	0	0	0	PITG_09751	G10617 + G00149 => G00140 + G10622	00563
R07136	R07136_m	m	0	1	0	0	0	1	0	0	0	0	0	0	PITG_13614	NAD+ + (2R)-3-Sulfolactate <=> H+ + NADH + 3-Sulfopyruvate	00270
R07136	R07136_c	c	0	1	0	0	0	1	0	0	0	0	0	0	PITG_15476	NAD+ + (2R)-3-Sulfolactate <=> H+ + NADH + 3-Sulfopyruvate	00270
R07162	R07162_m	m	1000	1	0	0	0	0	1	1	1	1	1	1	PITG_15045	NADP+ + Acyl-CoA <=> H+ + NADPH + trans-2,3-Dehydroacyl-CoA	00062
R07168	R07168_c	c	0	0	0	0	0	1	0	0	0	0	0	0	PITG_05377|PITG_22381	NAD+ + 5-Methyltetrahydrofolate => H+ + NADH + 5,10-Methylenetetrahydrofolate	00670
R07215	R07215_c	c	0	0	0	0	0	1	0	0	0	0	0	0	PITG_21426	2 H+ + Oxygen + 2 Ferrocytochrome b5 + Lathosterol => 2 H2O + 7-Dehydrocholesterol + 2 Ferricytochrome b5	00100
R07215	R07215_r	r	0	0	0	0	0	1	0	0	0	0	0	0	PITG_21426	2 H+ + Oxygen + 2 Ferrocytochrome b5 + Lathosterol => 2 H2O + 7-Dehydrocholesterol + 2 Ferricytochrome b5	00100
R07232	R07232_c	c	0	1	0	0	0	1	0	0	0	0	0	0	PITG_06794	S-Adenosyl-L-methionine + Adenine in rRNA <=> S-Adenosyl-L-homocysteine + rRNA containing N6-methyladenine	NA
R07235	R07235_m	m	0	0	0	0	0	1	0	0	0	0	0	0	PITG_17074	S-Adenosyl-L-methionine + 3-Demethylubiquinone-9 => S-Adenosyl-L-homocysteine + Ubiquinone-9	00130
R07268	R07268_c	c	0	0	0	0	0	1	0	0	0	0	0	0	PITG_19474	ATP + Cobinamide => Adenosyl cobinamide + Triphosphate	00860
R07273	R07273_c	c	0	0	0	0	0	1	0	0	0	0	0	0	PITG_02846	4-Hydroxybenzoate + all-trans-Nonaprenyl diphosphate => Diphosphate + 3-Nonaprenyl-4-hydroxybenzoate	00130
R07273	R07273_m	m	0	0	0	0	0	1	0	0	0	0	0	0	PITG_02846	4-Hydroxybenzoate + all-trans-Nonaprenyl diphosphate => Diphosphate + 3-Nonaprenyl-4-hydroxybenzoate	00130
R07276	R07276_c	c	0	0	0	0	0	1	0	0	0	0	0	0	PITG_01193|PITG_01195|PITG_01188	2-Oxoglutarate + L-Arogenate => L-Glutamate + Prephenate	00400
R07280	R07280_c	c	13.9718	1	1	0	0	0	1	1	1	1	1	0	NA	H2O + 5-Amino-6-(5'-phospho-D-ribitylamino)uracil <=> Orthophosphate + 5-Amino-6-(1-D-ribitylamino)uracil	00740
R07281	R07281_c	c	27.9436	0	0	0	0	0	1	1	1	1	1	0	PITG_14918|PITG_14920	D-Ribulose 5-phosphate => Formate + L-3,4-Dihydroxybutan-2-one 4-phosphate	00740
R07299	R07299_e	e	0	0	0	0	0	1	0	0	0	0	0	0	PITG_02812|PITG_12266|PITG_02728	H2O + 1-Phosphatidyl-1D-myo-inositol 3,4-bisphosphate => Orthophosphate + 1-Phosphatidyl-1D-myo-inositol 3-phosphate	00562
R07299	R07299_c	c	0	0	0	0	0	0	1	1	1	1	0	0	PITG_12548|PITG_09930|PITG_11587|PITG_02812|PITG_12266|PITG_02728|PITG_16799	H2O + 1-Phosphatidyl-1D-myo-inositol 3,4-bisphosphate => Orthophosphate + 1-Phosphatidyl-1D-myo-inositol 3-phosphate	00562
R07324	R07324_c	c	37.6768	0	0	0	0	0	1	1	1	1	1	1	PITG_01700	D-Glucose 6-phosphate => 1D-myo-Inositol 3-phosphate	00562
R07376	R07376_r	r	0	0	0	0	0	1	0	0	0	0	0	1	PITG_14699|PITG_00570	Phosphatidylethanolamine + L-Serine => Ethanolamine + Phosphatidylserine	00564
R07376	R07376_c	c	113.03	0	0	0	0	0	1	1	1	1	0	1	PITG_14699|PITG_00570	Phosphatidylethanolamine + L-Serine => Ethanolamine + Phosphatidylserine	00564
R07377	R07377_c	c	0	0	0	0	0	0	1	1	0	1	0	1	PITG_14699	Phosphatidylcholine + L-Serine => Choline + Phosphatidylserine	00564
R07377	R07377_r	r	0	0	0	0	0	1	0	0	0	0	0	1	PITG_14699	Phosphatidylcholine + L-Serine => Choline + Phosphatidylserine	00564
R07379	R07379_c	c	0	0	0	0	0	1	0	0	0	0	0	1	PITG_09954|PITG_02766	H2O + O-1-Alk-1-enyl-2-acyl-sn-glycero-3-phosphoethanolamine => Carboxylate + 1-(1-Alkenyl)-sn-glycero-3-phosphoethanolamine	00565
R07379	R07379_r	r	0	0	0	0	0	1	0	0	0	0	0	1	PITG_09954	H2O + O-1-Alk-1-enyl-2-acyl-sn-glycero-3-phosphoethanolamine => Carboxylate + 1-(1-Alkenyl)-sn-glycero-3-phosphoethanolamine	00565
R07379	R07379_m	m	0	0	0	0	0	1	0	0	0	0	0	0	PITG_19790|PITG_03002	H2O + O-1-Alk-1-enyl-2-acyl-sn-glycero-3-phosphoethanolamine => Carboxylate + 1-(1-Alkenyl)-sn-glycero-3-phosphoethanolamine	00565
R07384	R07384_g	g	0	1	0	0	0	1	0	0	0	0	0	0	PITG_02842|PITG_12106|PITG_18007	CMP + O-1-Alk-1-enyl-2-acyl-sn-glycero-3-phosphoethanolamine <=> CDP-ethanolamine + 1-Alkenyl-2-acylglycerol	00565
R07384	R07384_c	c	0	1	0	0	0	1	0	0	0	0	0	0	PITG_02842|PITG_12106|PITG_18007	CMP + O-1-Alk-1-enyl-2-acyl-sn-glycero-3-phosphoethanolamine <=> CDP-ethanolamine + 1-Alkenyl-2-acylglycerol	00565
R07385	R07385_r	r	0	0	0	0	0	1	0	0	0	0	0	1	PITG_18185	H2O + O-1-Alk-1-enyl-2-acyl-sn-glycero-3-phosphoethanolamine => 2-Acyl-1-(1-alkenyl)-sn-glycero-3-phosphate + Ethanolamine	00565
R07385	R07385_c	c	0	0	0	0	0	1	0	0	0	0	0	1	PITG_18185|PITG_03651|PITG_00284	H2O + O-1-Alk-1-enyl-2-acyl-sn-glycero-3-phosphoethanolamine => Ethanolamine + 2-Acyl-1-(1-alkenyl)-sn-glycero-3-phosphate	00565
R07387	R07387_m	m	0	0	0	0	0	1	0	0	0	0	0	0	PITG_19790|PITG_03002	H2O + 1-Radyl-2-acyl-sn-glycero-3-phosphocholine => Carboxylate + 1-Organyl-2-lyso-sn-glycero-3-phosphocholine	00565
R07387	R07387_r	r	0	0	0	0	0	0	1	0	1	1	0	1	PITG_09954	H2O + 1-Radyl-2-acyl-sn-glycero-3-phosphocholine => 1-Organyl-2-lyso-sn-glycero-3-phosphocholine + Carboxylate	00565
R07387	R07387_c	c	0	0	0	0	0	0	1	0	1	1	0	1	PITG_09954|PITG_02766	H2O + 1-Radyl-2-acyl-sn-glycero-3-phosphocholine => 1-Organyl-2-lyso-sn-glycero-3-phosphocholine + Carboxylate	00565
R07389	R07389_c	c	0	0	0	0	0	1	0	0	0	0	0	0	PITG_02842|PITG_12106|PITG_18007	1-Alkyl-2-acylglycerol + CDP-choline => CMP + 1-Radyl-2-acyl-sn-glycero-3-phosphocholine	00565
R07389	R07389_g	g	0	0	0	0	0	1	0	0	0	0	0	0	PITG_02842|PITG_12106|PITG_18007	1-Alkyl-2-acylglycerol + CDP-choline => CMP + 1-Radyl-2-acyl-sn-glycero-3-phosphocholine	00565
R07390	R07390_m	m	0	0	0	0	0	1	0	0	0	0	0	0	PITG_17041	2 Phosphatidylglycerol => Cardiolipin + Glycerol	00564
R07390	R07390_c	c	0	0	0	0	0	0	1	1	1	1	0	0	PITG_17041|PITG_00921	2 Phosphatidylglycerol => Cardiolipin + Glycerol	00564
R07392	R07392_c	c	0	0	0	0	0	1	0	0	0	0	0	0	PITG_16113	S-Methyl-5-thio-D-ribulose 1-phosphate => H2O + 2,3-Diketo-5-methylthiopentyl-1-phosphate	00270
R07395	R07395_c	c	0	0	0	0	0	1	0	0	0	0	0	0	PITG_16113	H2O + 2,3-Diketo-5-methylthiopentyl-1-phosphate => Orthophosphate + 1,2-Dihydroxy-5-(methylthio)pent-1-en-3-one	00270
R07396	R07396_c	c	0	0	0	0	0	1	0	0	0	0	0	0	PITG_03427	L-Glutamate + 4-Methylthio-2-oxobutanoic acid => 2-Oxoglutarate + L-Methionine	00270
R07400	R07400_p	p	0	0	0	0	0	1	0	0	0	0	0	0	PITG_08135	H2O + Oxygen + Cephalosporin C => Hydrogen peroxide + Ammonia + (7R)-7-(5-Carboxy-5-oxopentanoyl)aminocephalosporinate	NA
R07411	R07411_c	c	0	0	0	0	0	1	0	0	0	0	0	0	PITG_12264	H2O + trans,trans-Farnesyl diphosphate + Heme => Diphosphate + Heme O	00860
R07411	R07411_m	m	0	0	0	0	0	1	0	0	0	0	0	0	PITG_12264	H2O + trans,trans-Farnesyl diphosphate + Heme => Diphosphate + Heme O	00860
R07412	R07412_m	m	0	0	0	0	0	1	0	0	0	0	0	0	PITG_00688|PITG_16016	Heme O => Heme A	00860
R07412	R07412_c	c	0	0	0	0	0	1	0	0	0	0	0	0	PITG_00688|PITG_16016	Heme O => Heme A	00860
R07413	R07413_e	e	0	0	0	0	0	1	0	0	0	0	0	0	PITG_19653|PITG_19620|PITG_17899|PITG_19625|PITG_19637|PITG_19624|PITG_10255|PITG_21248|PITG_19634|PITG_16825|PITG_19455|PITG_19623|PITG_21245|PITG_19619|PITG_16824|PITG_16822|PITG_21925|PITG_21247|PITG_10880|PITG_19985|PITG_19649	H2O + Digalacturonate => 2 D-Galacturonate	00040
R07417	R07417_c	c	0	0	0	0	0	1	0	0	0	0	0	0	PITG_17107	NAD+ + H2O + gamma-Glutamyl-gamma-aminobutyraldehyde => H+ + NADH + 4-(L-gamma-Glutamylamino)butanoate	00330
R07418	R07418_c	c	0	0	0	0	0	1	0	0	0	0	0	0	PITG_17107	H2O + NADP+ + gamma-Glutamyl-gamma-aminobutyraldehyde => H+ + NADPH + 4-(L-gamma-Glutamylamino)butanoate	00330
R07429	R07429_c	c	0	0	0	0	0	1	0	0	0	0	0	0	PITG_20385	H+ + NADPH + Campest-4-en-3-one => NADP+ + 5alpha-Campestan-3-one	NA
R07429	R07429_r	r	0	0	0	0	0	1	0	0	0	0	0	0	PITG_20385	H+ + NADPH + Campest-4-en-3-one => NADP+ + 5alpha-Campestan-3-one	NA
R07432	R07432_c	c	0	0	0	0	0	1	0	0	0	0	0	0	PITG_13096	Quinate + p-Coumaroyl-CoA => CoA + p-Coumaroyl quinic acid	NA
R07433	R07433_c	c	0	0	0	0	0	1	0	0	0	0	0	0	PITG_13096	CoA + 5-O-Caffeoylshikimic acid => Caffeoyl-CoA + Shikimate	NA
R07437	R07437_c	c	0	0	0	0	0	1	0	0	0	0	0	0	PITG_21744|PITG_08843|PITG_21743|PITG_08850|PITG_08869|PITG_02188|PITG_08842|PITG_17045|PITG_08867|PITG_08866|PITG_17046|PITG_08845|PITG_10855|PITG_11623|PITG_08844|PITG_08846|PITG_00972	H+ + NADPH + 4-Hydroxycinnamyl aldehyde => NADP+ + 4-Coumaryl alcohol	NA
R07443	R07443_m	m	0	0	0	0	0	1	0	0	0	0	0	0	PITG_19154	5-Hydroxyconiferyl alcohol => 5-Hydroxy-guaiacyl lignin	NA
R07443	R07443_c	c	0	0	0	0	0	1	0	0	0	0	0	0	PITG_05578	5-Hydroxyconiferyl alcohol => 5-Hydroxy-guaiacyl lignin	NA
R07443	R07443_e	e	0	0	0	0	0	1	0	0	0	0	0	0	PITG_05579|PITG_07143	5-Hydroxyconiferyl alcohol => 5-Hydroxy-guaiacyl lignin	NA
R07447	R07447_c	c	0	0	0	0	0	1	0	0	0	0	0	0	PITG_20385	H+ + NADPH + 22alpha-Hydroxy-campest-4-en-3-one => NADP+ + 22alpha-Hydroxy-5alpha-campestan-3-one	NA
R07447	R07447_r	r	0	0	0	0	0	1	0	0	0	0	0	0	PITG_20385	H+ + NADPH + 22alpha-Hydroxy-campest-4-en-3-one => NADP+ + 22alpha-Hydroxy-5alpha-campestan-3-one	NA
R07456	R07456_c	c	0	0	0	0	0	1	0	0	0	0	0	0	PITG_02136|PITG_00471	D-Glyceraldehyde 3-phosphate + D-Ribulose 5-phosphate + L-Glutamine => 3 H2O + L-Glutamate + Orthophosphate + Pyridoxal phosphate	00750
R07459	R07459_c	c	0	0	0	0	0	1	0	0	0	0	0	0	PITG_23204	ATP + C15810 => Diphosphate + C15813	00730
R07481	R07481_c	c	0	0	0	0	0	1	0	0	0	0	0	0	PITG_01446	S-Adenosyl-L-methionine + Cycloartenol => S-Adenosyl-L-homocysteine + 24-Methylenecycloartanol	00100
R07486	R07486_r	r	0	0	0	0	0	1	0	0	0	0	0	0	PITG_21426	2 H+ + Oxygen + 2 Ferrocytochrome b5 + delta7-Avenasterol => 2 H2O + 2 Ferricytochrome b5 + 5-Dehydroavenasterol	00100
R07486	R07486_c	c	0	0	0	0	0	1	0	0	0	0	0	0	PITG_21426	2 H+ + Oxygen + 2 Ferrocytochrome b5 + delta7-Avenasterol => 2 H2O + 2 Ferricytochrome b5 + 5-Dehydroavenasterol	00100
R07487	R07487_r	r	0	0	0	0	0	1	0	0	0	0	0	0	PITG_13128	5-Dehydroavenasterol => Isofucosterol	00100
R07487	R07487_c	c	0	0	0	0	0	1	0	0	0	0	0	0	PITG_13128	5-Dehydroavenasterol => Isofucosterol	00100
R07491	R07491_c	c	0	0	0	0	0	1	0	0	0	0	0	0	PITG_21426	2 H+ + Oxygen + Episterol + 2 Ferrocytochrome b5 => 2 H2O + 2 Ferricytochrome b5 + 5-Dehydroepisterol	00100
R07491	R07491_r	r	0	0	0	0	0	1	0	0	0	0	0	0	PITG_21426	2 H+ + Oxygen + 2 Ferrocytochrome b5 + Episterol => 2 H2O + 2 Ferricytochrome b5 + 5-Dehydroepisterol	00100
R07492	R07492_c	c	0	0	0	0	0	1	0	0	0	0	0	0	PITG_13128	5-Dehydroepisterol => 24-Methylenecholesterol	00100
R07492	R07492_r	r	0	0	0	0	0	1	0	0	0	0	0	0	PITG_13128	5-Dehydroepisterol => 24-Methylenecholesterol	00100
R07505	R07505_c	c	0	0	0	0	0	1	0	0	0	0	0	0	PITG_21426	2 H+ + Oxygen + Episterol + 2 Ferrocytochrome b5 => 2 H2O + 2 Ferricytochrome b5 + 5,7,24(28)-Ergostatrienol	00100
R07505	R07505_r	r	0	0	0	0	0	1	0	0	0	0	0	0	PITG_21426	2 H+ + Oxygen + 2 Ferrocytochrome b5 + Episterol => 2 H2O + 5,7,24(28)-Ergostatrienol + 2 Ferricytochrome b5	00100
R07563	R07563_p	p	0	0	0	0	0	1	0	0	0	0	0	0	PITG_02760	Echinenone => Canthaxanthin	NA
R07563	R07563_m	m	0	0	0	0	0	1	0	0	0	0	0	0	PITG_02761	Echinenone => Canthaxanthin	NA
R07599	R07599_m	m	0	0	0	0	0	1	0	0	0	0	0	0	PITG_00451|PITG_11161	Thiamin diphosphate + 3-Methyl-2-oxobutanoic acid => CO2 + 2-Methyl-1-hydroxypropyl-ThPP	00280
R07601	R07601_m	m	0	0	0	0	0	1	0	0	0	0	0	0	PITG_00451|PITG_11161	Thiamin diphosphate + 4-Methyl-2-oxopentanoate => CO2 + 3-Methyl-1-hydroxybutyl-ThPP	00280
R07603	R07603_m	m	0	0	0	0	0	1	0	0	0	0	0	0	PITG_00451|PITG_11161	Thiamin diphosphate + (S)-3-Methyl-2-oxopentanoic acid => CO2 + 2-Methyl-1-hydroxybutyl-ThPP	00280
R07620	R07620_e	e	0	1	0	0	0	1	0	0	0	0	0	0	PITG_06984	[Protein]-L-serine + G10617 <=> G10622 + G13027	NA
R07667	R07667_c	c	0	0	0	0	0	1	0	0	0	0	0	0	PITG_03464	NAD+ + H2O + 3-Hydroxybenzaldehyde => H+ + NADH + 3-Hydroxybenzoate	NA
R07667	R07667_m	m	0	0	0	0	0	1	0	0	0	0	0	0	PITG_03466|PITG_20130	H2O + NAD+ + 3-Hydroxybenzaldehyde => H+ + NADH + 3-Hydroxybenzoate	NA
R07679	R07679_p	p	0	0	0	0	0	1	0	0	0	0	0	0	PITG_05465	Ascorbate + 2 Ferricytochrome c => 2 H+ + 2 Ferrocytochrome c + Dehydroascorbate	00053
R07758	R07758_c	c	37.6768	0	0	0	0	0	1	1	1	1	0	1	PITG_01411	Palmitoyl-CoA + Malonyl-CoA => CO2 + CoA + 3-Oxostearoyl-CoA	01040
R07758	R07758_r	r	0	0	0	0	0	0	1	1	1	1	0	1	PITG_01411	Palmitoyl-CoA + Malonyl-CoA => CoA + CO2 + 3-Oxostearoyl-CoA	01040
R07759	R07759_r	r	0	0	0	0	0	0	1	1	1	1	0	0	PITG_00127|PITG_06969|PITG_02902	H+ + NADPH + 3-Oxostearoyl-CoA => NADP+ + 3-Hydroxyoctadecanoyl-CoA	01040
R07759	R07759_m	m	0	0	0	0	0	1	0	0	0	0	0	0	PITG_05939	H+ + NADPH + 3-Oxostearoyl-CoA => NADP+ + 3-Hydroxyoctadecanoyl-CoA	01040
R07759	R07759_c	c	37.6768	0	0	0	0	0	1	1	1	1	0	0	PITG_00127|PITG_02901|PITG_12819|PITG_03463|PITG_06969|PITG_02899|PITG_02902	H+ + NADPH + 3-Oxostearoyl-CoA => NADP+ + 3-Hydroxyoctadecanoyl-CoA	01040
R07760	R07760_c	c	37.6768	0	0	0	0	0	1	1	1	1	0	1	PITG_14831	3-Hydroxyoctadecanoyl-CoA => H2O + (2E)-Octadecenoyl-CoA	01040
R07760	R07760_r	r	0	0	0	0	0	0	1	1	0	1	0	1	PITG_14831	3-Hydroxyoctadecanoyl-CoA => H2O + (2E)-Octadecenoyl-CoA	01040
R07761	R07761_c	c	37.6768	0	0	0	0	0	1	1	0	1	0	0	PITG_04333	H+ + NADPH + (2E)-Octadecenoyl-CoA => NADP+ + Stearoyl-CoA	01040
R07761	R07761_p	p	0	0	0	0	0	0	1	1	1	1	0	0	PITG_02274	NADPH + H+ + (2E)-Octadecenoyl-CoA => NADP+ + Stearoyl-CoA	01040
R07761	R07761_r	r	0	0	0	0	0	0	1	1	0	1	0	0	PITG_04333	H+ + NADPH + (2E)-Octadecenoyl-CoA => NADP+ + Stearoyl-CoA	01040
R07762	R07762_c	c	0	0	0	0	0	1	0	0	0	0	0	1	PITG_10926|PITG_10922|PITG_01411	Malonyl-[acyl-carrier protein] + Hexadecanoyl-[acp] => CO2 + Acyl-carrier protein + 3-Oxostearoyl-[acp]	00061|01040
R07762	R07762_m	m	0	0	0	0	0	1	0	0	0	0	0	0	PITG_18025|PITG_00300	Malonyl-[acyl-carrier protein] + Hexadecanoyl-[acp] => CO2 + Acyl-carrier protein + 3-Oxostearoyl-[acp]	00061|01040
R07762	R07762_r	r	0	0	0	0	0	1	0	0	0	0	0	1	PITG_01411	Malonyl-[acyl-carrier protein] + Hexadecanoyl-[acp] => CO2 + Acyl-carrier protein + 3-Oxostearoyl-[acp]	00061|01040
R07763	R07763_r	r	0	1	0	0	0	0	1	1	1	1	0	1	PITG_06969|PITG_02902	H+ + NADPH + 3-Oxostearoyl-[acp] <=> NADP+ + (R)-3-Hydroxyoctadecanoyl-[acp]	00061|01040
R07763	R07763_m	m	0	1	0	0	0	0	1	1	1	1	0	0	PITG_05939|PITG_18025	H+ + NADPH + 3-Oxostearoyl-[acp] <=> NADP+ + (R)-3-Hydroxyoctadecanoyl-[acp]	00061|01040
R07763	R07763_c	c	0	1	0	0	0	0	1	1	1	1	0	1	PITG_10926|PITG_10922|PITG_02901|PITG_12819|PITG_03463|PITG_06969|PITG_02899|PITG_02902	H+ + NADPH + 3-Oxostearoyl-[acp] <=> NADP+ + (R)-3-Hydroxyoctadecanoyl-[acp]	00061|01040
R07764	R07764_m	m	0	1	0	0	0	0	0	0	0	1	0	0	PITG_18025	(R)-3-Hydroxyoctadecanoyl-[acp] <=> H2O + (2E)-Octadecenoyl-[acp]	00061|01040
R07764	R07764_c	c	0	1	0	0	0	0	0	0	0	1	0	0	PITG_10926|PITG_10922	(R)-3-Hydroxyoctadecanoyl-[acp] <=> H2O + (2E)-Octadecenoyl-[acp]	00061|01040
R07765	R07765_c	c	0	1	0	0	0	0	0	0	1	0	0	0	PITG_10926|PITG_10922	H+ + NADH + (2E)-Octadecenoyl-[acp] <=> NAD+ + Octadecanoyl-[acyl-carrier protein]	00061|01040
R07765	R07765_m	m	0	1	0	0	0	0	1	1	0	1	0	0	PITG_18025	H+ + NADH + (2E)-Octadecenoyl-[acp] <=> NAD+ + Octadecanoyl-[acyl-carrier protein]	00061|01040
R07765	R07765_p	p	0	1	0	0	0	0	1	1	1	1	0	0	PITG_01970	H+ + NADH + (2E)-Octadecenoyl-[acp] <=> NAD+ + Octadecanoyl-[acyl-carrier protein]	00061|01040
R07766	R07766_c	c	0	0	0	0	0	1	0	0	0	0	0	0	PITG_03498	Octanoyl-[acp] + Apoprotein => Acyl-carrier protein + Protein N6-(octanoyl)lysine	00785
R07769	R07769_c	c	0	0	0	0	0	1	0	0	0	0	0	0	PITG_03498	Lipoyl-[acp] + Apoprotein => Acyl-carrier protein + Protein N6-(lipoyl)lysine	00785
R07770	R07770_c	c	0	0	0	0	0	1	0	0	0	0	0	0	PITG_14886	ATP + Lipoate => Diphosphate + Lipoyl-AMP	00785
R07771	R07771_c	c	0	0	0	0	0	1	0	0	0	0	0	0	PITG_14886	Apoprotein + Lipoyl-AMP => AMP + Protein N6-(lipoyl)lysine	00785
R07807	R07807_e	e	0	0	0	0	0	1	0	0	0	0	0	0	PITG_01138	H2O + G01977 => D-Galactose + G13073	00531
R07816	R07816_c	c	0	0	0	0	0	1	0	0	0	0	0	0	PITG_10027|PITG_10050	H2O + G13038 => N-Acetyl-D-glucosamine + G13039	00531
R07859	R07859_r	r	0	0	0	0	0	1	0	0	0	0	0	1	PITG_09954	H2O + Phosphatidylcholine => 1-Acyl-sn-glycero-3-phosphocholine + (9Z,12Z,15Z)-Octadecatrienoic acid	00592
R07859	R07859_c	c	0	0	0	0	0	1	0	0	0	0	0	1	PITG_09954|PITG_02766	H2O + Phosphatidylcholine => 1-Acyl-sn-glycero-3-phosphocholine + (9Z,12Z,15Z)-Octadecatrienoic acid	00592
R07859	R07859_m	m	0	0	0	0	0	1	0	0	0	0	0	0	PITG_19790|PITG_03002	Phosphatidylcholine + H2O => 1-Acyl-sn-glycero-3-phosphocholine + (9Z,12Z,15Z)-Octadecatrienoic acid	00592
R07860	R07860_e	e	0	0	0	0	0	1	0	0	0	0	0	0	PITG_02679	H2O + Phosphatidylcholine => 2-Acyl-sn-glycero-3-phosphocholine + (9Z,12Z,15Z)-Octadecatrienoic acid	00592
R07888	R07888_p	p	0	0	0	0	0	1	0	0	0	0	0	0	PITG_10443|PITG_06755|PITG_10430|PITG_10437|PITG_05486|PITG_10305|PITG_05485|PITG_10309	FAD + OPC8-CoA => trans-2-Enoyl-OPC8-CoA + FADH2	00592
R07891	R07891_p	p	0	0	0	0	0	1	0	0	0	0	0	0	PITG_07953	Acetyl-CoA + OPC6-CoA => CoA + 3-Oxo-OPC8-CoA	00592
R07892	R07892_p	p	0	0	0	0	0	1	0	0	0	0	0	0	PITG_10443|PITG_06755|PITG_10430|PITG_10437|PITG_05486|PITG_10305|PITG_05485|PITG_10309	FAD + OPC6-CoA => FADH2 + trans-2-Enoyl-OPC6-CoA	00592
R07895	R07895_p	p	0	0	0	0	0	1	0	0	0	0	0	0	PITG_07953	Acetyl-CoA + OPC4-CoA => CoA + 3-Oxo-OPC6-CoA	00592
R07896	R07896_p	p	0	0	0	0	0	1	0	0	0	0	0	0	PITG_10443|PITG_06755|PITG_10430|PITG_10437|PITG_05486|PITG_10305|PITG_05485|PITG_10309	FAD + OPC4-CoA => FADH2 + trans-2-Enoyl-OPC4-CoA	00592
R07899	R07899_p	p	0	0	0	0	0	1	0	0	0	0	0	0	PITG_07953	Acetyl-CoA + (+)-7-Isojasmonic acid CoA => CoA + 3-Oxo-OPC4-CoA	00592
R07934	R07934_p	p	0	0	0	0	0	1	0	0	0	0	0	0	PITG_10443|PITG_06755|PITG_10430|PITG_10437|PITG_05486|PITG_10305|PITG_05485|PITG_10309	FAD + (6Z,9Z,12Z,15Z,18Z,21Z)-Tetracosahexaenoyl-CoA => FADH2 + (2E,6Z,9Z,12Z,15Z,18Z,21Z)-Tetracosahepta-2,6,9,12,15,18,21-enoyl-CoA	01040
R07935	R07935_m	m	0	0	0	0	0	1	0	0	0	0	0	0	PITG_06693	(6Z,9Z,12Z,15Z,18Z,21Z)-3-Hydroxytetracosahexa-6,9,12,15,18,21-enoyl-CoA => H2O + (2E,6Z,9Z,12Z,15Z,18Z,21Z)-Tetracosahepta-2,6,9,12,15,18,21-enoyl-CoA	01040
R07936	R07936_m	m	0	0	0	0	0	1	0	0	0	0	0	0	PITG_06693	NAD+ + (6Z,9Z,12Z,15Z,18Z,21Z)-3-Hydroxytetracosahexa-6,9,12,15,18,21-enoyl-CoA => H+ + NADH + (6Z,9Z,12Z,15Z,18Z,21Z)-3-Oxotetracosahexa-6,9,12,15,18,21-enoyl-CoA	01040
R07937	R07937_p	p	0	0	0	0	0	1	0	0	0	0	0	0	PITG_07953	Acetyl-CoA + (4Z,7Z,10Z,13Z,16Z,19Z)-Docosahexaenoyl-CoA => CoA + (6Z,9Z,12Z,15Z,18Z,21Z)-3-Oxotetracosahexa-6,9,12,15,18,21-enoyl-CoA	01040
R07942	R07942_c	c	0	0	0	0	0	1	0	0	0	0	0	0	PITG_02284	Oxygen + H2O + 1-Methylxanthine => Hydrogen peroxide + 1-Methyluric acid	00232
R07950	R07950_p	p	0	0	0	0	0	1	0	0	0	0	0	0	PITG_10443|PITG_06755|PITG_10430|PITG_10437|PITG_05486|PITG_10305|PITG_05485|PITG_10309	FAD + (6Z,9Z,12Z,15Z,18Z)-Tetracosapentaenoyl-CoA => FADH2 + (2E,6Z,9Z,12Z,15Z,18Z)-Tetracosahexa-2,6,9,12,15,18-enoyl-CoA	01040
R07951	R07951_m	m	0	0	0	0	0	1	0	0	0	0	0	0	PITG_06693	(6Z,9Z,12Z,15Z,18Z)-3-Hydroxytetracosapenta-6,9,12,15,18-enoyl-CoA => H2O + (2E,6Z,9Z,12Z,15Z,18Z)-Tetracosahexa-2,6,9,12,15,18-enoyl-CoA	01040
R07952	R07952_m	m	0	0	0	0	0	1	0	0	0	0	0	0	PITG_06693	NAD+ + (6Z,9Z,12Z,15Z,18Z)-3-Hydroxytetracosapenta-6,9,12,15,18-enoyl-CoA => H+ + NADH + (6Z,9Z,12Z,15Z,18Z)-3-Oxotetracosapenta-6,9,12,15,18-enoyl-CoA	01040
R07953	R07953_p	p	0	0	0	0	0	1	0	0	0	0	0	0	PITG_07953	Acetyl-CoA + (4Z,7Z,10Z,13Z,16Z)-Docosapentaenoyl-CoA => CoA + (6Z,9Z,12Z,15Z,18Z)-3-Oxotetracosapenta-6,9,12,15,18-enoyl-CoA	01040
R07977	R07977_c	c	0	0	0	0	0	1	0	0	0	0	0	0	PITG_02284	Oxygen + H2O + 1,7-Dimethylxanthine => Hydrogen peroxide + 1,7-Dimethyluric acid	00232
R07978	R07978_c	c	0	0	0	0	0	1	0	0	0	0	0	0	PITG_02284	Oxygen + H2O + Theobromine => Hydrogen peroxide + 3,7-Dimethyluric acid	00232
R07979	R07979_c	c	0	0	0	0	0	1	0	0	0	0	0	0	PITG_02284	Oxygen + H2O + 7-Methylxanthine => Hydrogen peroxide + 7-Methyluric acid	00232
R07981	R07981_p	p	0	0	0	0	0	1	0	0	0	0	0	0	PITG_18435|PITG_18437	2 H2O + 1,3,7-Trimethyluric acid + Oxygen => Hydrogen peroxide + CO2 + 3,6,8-Trimethylallantoin	00232
R08014	R08014_p	p	0	0	0	0	0	1	0	0	0	0	0	0	PITG_22873|PITG_21295|PITG_09029|PITG_01111|PITG_14725|PITG_19250|PITG_10320|PITG_08491|PITG_04021|PITG_18170|PITG_17360|PITG_04294|PITG_00692|PITG_01110|PITG_12788	2 NADPH + 2 H+ + Trinitrotoluene => 2 NADP+ + H2O + 4-Hydroxylamino-2,6-dinitrotoluene	NA
R08014	R08014_c	c	0	0	0	0	0	1	0	0	0	0	0	0	PITG_22265|PITG_06569|PITG_14721|PITG_14722	2 H+ + 2 NADPH + Trinitrotoluene => H2O + 2 NADP+ + 4-Hydroxylamino-2,6-dinitrotoluene	NA
R08017	R08017_p	p	0	0	0	0	0	1	0	0	0	0	0	0	PITG_22873|PITG_21295|PITG_09029|PITG_01111|PITG_14725|PITG_19250|PITG_10320|PITG_08491|PITG_04021|PITG_18170|PITG_17360|PITG_04294|PITG_00692|PITG_01110|PITG_12788	2 H+ + 2 NADH + Trinitrotoluene => 2 NAD+ + H2O + 4-Hydroxylamino-2,6-dinitrotoluene	NA
R08017	R08017_c	c	0	0	0	0	0	1	0	0	0	0	0	0	PITG_22265|PITG_06569|PITG_14721|PITG_14722	2 H+ + 2 NADH + Trinitrotoluene => 2 NAD+ + H2O + 4-Hydroxylamino-2,6-dinitrotoluene	NA
R08042	R08042_c	c	0	0	0	0	0	1	0	0	0	0	0	0	PITG_22265|PITG_06569|PITG_14721|PITG_14722	2 H+ + 2 NADH + Trinitrotoluene => 2 NAD+ + H2O + 2-Hydroxylamino-4,6-dinitrotoluene	NA
R08042	R08042_p	p	0	0	0	0	0	1	0	0	0	0	0	0	PITG_22873|PITG_21295|PITG_09029|PITG_01111|PITG_14725|PITG_19250|PITG_10320|PITG_08491|PITG_04021|PITG_18170|PITG_17360|PITG_04294|PITG_00692|PITG_01110|PITG_12788	2 H+ + 2 NADH + Trinitrotoluene => 2 NAD+ + H2O + 2-Hydroxylamino-4,6-dinitrotoluene	NA
R08090	R08090_m	m	0	0	0	0	0	1	0	0	0	0	0	0	PITG_00747	3-Hydroxy-3-(4-methylpent-3-en-1-yl)glutaryl-CoA => Acetate + 7-Methyl-3-oxo-6-octenoyl-CoA	NA
R08094	R08094_m	m	0	0	0	0	0	1	0	0	0	0	0	1	PITG_08061	NAD+ + 3-Hydroxy-5-methylhex-4-enoyl-CoA => H+ + NADH + 5-Methyl-3-oxo-4-hexenoyl-CoA	NA
R08107	R08107_c	c	0	0	0	0	0	1	0	0	0	0	0	0	PITG_02017|PITG_01451	Phosphatidylethanolamine + G00149 => 1,2-Diacyl-sn-glycerol + G13044	00563
R08107	R08107_r	r	0	0	0	0	0	1	0	0	0	0	0	0	PITG_02017|PITG_01451	Phosphatidylethanolamine + G00149 => 1,2-Diacyl-sn-glycerol + G13044	00563
R08124	R08124_c	c	0	1	0	0	0	1	0	0	0	0	0	0	PITG_12315	ATP + Fructoselysine <=> ADP + Fructoselysine 6-phosphate	NA
R08176	R08176_c	c	37.6768	1	1	0	0	0	1	1	1	1	1	0	NA	H2O + Oleoyl-CoA <=> CoA + (9Z)-Octadecenoic acid	01040
R08193	R08193_c	c	0	1	0	0	0	1	0	0	0	0	0	0	PITG_11767	N-Acetyl-D-glucosamine 6-phosphate <=> N-Acetyl-alpha-D-glucosamine 1-phosphate	00520
R08229	R08229_c	c	0	0	0	0	0	1	0	0	0	0	0	1	PITG_20559	alpha-D-Ribose 1-phosphate + 5-FU => Orthophosphate + 5-Fluorouridine	NA
R08232	R08232_e	e	0	0	0	0	0	1	0	0	0	0	0	0	PITG_12121	ATP + 5-Fluorouridine => ADP + 5-Fluorouridine monophosphate	NA
R08233	R08233_c	c	0	0	0	0	0	1	0	0	0	0	0	1	PITG_01742	ATP + 5-Fluorodeoxyuridine => ADP + 5-Fluorodeoxyuridine monophosphate	NA
R08235	R08235_c	c	0	0	0	0	0	1	0	0	0	0	0	0	PITG_02284	2 Oxygen + 2 H2O + 6-Mercaptopurine => 2 Hydrogen peroxide + 6-Thiourate	NA
R08237	R08237_c	c	0	0	0	0	0	1	0	0	0	0	0	0	PITG_16856	5-Phospho-alpha-D-ribose 1-diphosphate + 6-Mercaptopurine => Diphosphate + 6-Thioinosine-5'-monophosphate	NA
R08238	R08238_c	c	0	0	0	0	0	1	0	0	0	0	0	0	PITG_16856	5-Phospho-alpha-D-ribose 1-diphosphate + 6-Methylmercaptopurine => Diphosphate + 6-Methylthiopurine 5'-monophosphate ribonucleotide	NA
R08240	R08240_c	c	0	0	0	0	0	1	0	0	0	0	0	0	PITG_07024|PITG_03656	NAD+ + H2O + 6-Thioinosine-5'-monophosphate => H+ + NADH + 6-Thioxanthine 5'-monophosphate	NA
R08243	R08243_c	c	0	0	0	0	0	1	0	0	0	0	0	0	PITG_03601	H2O + 6-Mercaptopurine ribonucleoside triphosphate => Diphosphate + 6-Thioinosine-5'-monophosphate	NA
R08244	R08244_c	c	0	0	0	0	0	1	0	0	0	0	0	0	PITG_19656|PITG_19993	H2O + ATP + L-Glutamine + 6-Thioxanthine 5'-monophosphate => Diphosphate + L-Glutamate + AMP + 6-Thioguanosine monophosphate	NA
R08245	R08245_c	c	0	0	0	0	0	1	0	0	0	0	0	0	PITG_16856	5-Phospho-alpha-D-ribose 1-diphosphate + Thioguanine => Diphosphate + 6-Thioguanosine monophosphate	NA
R08259	R08259_c	c	0	0	0	0	0	1	0	0	0	0	0	0	PITG_06879|PITG_14981|PITG_05764	UDP-glucuronate + SN-38 => UDP + SN38 glucuronide	NA
R08261	R08261_c	c	0	0	0	0	0	1	0	0	0	0	0	0	PITG_06879|PITG_14981|PITG_05764	UDP-glucuronate + Codeine => UDP + Codeine-6-glucuronide	NA
R08262	R08262_c	c	0	0	0	0	0	1	0	0	0	0	0	0	PITG_06879|PITG_14981|PITG_05764	UDP-glucuronate + Morphine => UDP + Morphine-3-glucuronide	NA
R08263	R08263_c	c	0	0	0	0	0	1	0	0	0	0	0	0	PITG_06879|PITG_14981|PITG_05764	UDP-glucuronate + Morphine => UDP + Morphine-6-glucuronide	NA
R08266	R08266_c	c	0	0	0	0	0	1	0	0	0	0	0	0	PITG_05476|PITG_10977	H+ + Oxygen + NADPH + Tamoxifen => H2O + NADP+ + Tamoxifen N-oxide	NA
R08280	R08280_c	c	0	0	0	0	0	1	0	0	0	0	0	0	PITG_12959|PITG_12949|PITG_11406|PITG_12989|PITG_12990|PITG_12958	Glutathione + Aldophosphamide => H2O + 4-Glutathionyl cyclophosphamide	NA
R08281	R08281_c	c	0	0	0	0	0	1	0	0	0	0	0	0	PITG_11293|PITG_05373|PITG_10290|PITG_10293|PITG_10292|PITG_11294|PITG_11295	H+ + NADH + Aldophosphamide => NAD+ + Alcophosphamide	NA
R08282	R08282_c	c	0	0	0	0	0	1	0	0	0	0	0	0	PITG_11229|PITG_11605	NAD+ + H2O + Aldophosphamide => H+ + NADH + Carboxyphosphamide	NA
R08283	R08283_c	c	0	0	0	0	0	1	0	0	0	0	0	0	PITG_11229|PITG_11605	H2O + NADP+ + Aldophosphamide => H+ + NADPH + Carboxyphosphamide	NA
R08306	R08306_c	c	0	0	0	0	0	1	0	0	0	0	0	0	PITG_11293|PITG_05373|PITG_10290|PITG_10293|PITG_10292|PITG_11294|PITG_11295	NAD+ + 2-Phenyl-1,3-propanediol monocarbamate => H+ + NADH + 3-Carbamoyl-2-phenylpropionaldehyde	NA
R08307	R08307_c	c	0	0	0	0	0	1	0	0	0	0	0	0	PITG_11229|PITG_11605	NAD+ + H2O + 3-Carbamoyl-2-phenylpropionaldehyde => H+ + NADH + 3-Carbamoyl-2-phenylpropionic acid	NA
R08310	R08310_c	c	0	0	0	0	0	1	0	0	0	0	0	0	PITG_11293|PITG_05373|PITG_10290|PITG_10293|PITG_10292|PITG_11294|PITG_11295	NAD+ + 4-Hydroxy-5-phenyltetrahydro-1,3-oxazin-2-one => H+ + NADH + 5-Phenyl-1,3-oxazinane-2,4-dione	NA
R08349	R08349_c	c	0	0	0	0	0	1	0	0	0	0	0	0	PITG_02284	Oxygen + H2O + Citalopram aldehyde => Hydrogen peroxide + Citalopram propionic acid	NA
R08359	R08359_c	c	0	0	0	0	0	1	0	0	0	0	0	0	PITG_10866	S-Adenosylmethioninamine + Cadaverine => 5'-Methylthioadenosine + Aminopropylcadaverine	00480
R08363	R08363_c	c	0	0	0	0	0	1	0	0	0	0	0	0	PITG_05998|PITG_03347|PITG_15659	H2O + 2'-Deoxyribonucleoside diphosphate + Tryparedoxin disulfide => Ribonucleoside diphosphate + Tryparedoxin	00480
R08364	R08364_c	c	0	0	0	0	0	1	0	0	0	0	0	0	PITG_05998|PITG_03347|PITG_15659	H2O + 2'-Deoxyribonucleoside diphosphate + Trypanothione disulfide => Ribonucleoside diphosphate + Trypanothione	00480
R08368	R08368_c	c	0	1	0	0	0	1	0	0	0	0	0	0	PITG_16203|PITG_17711	Orthophosphate + N-D-Ribosylpurine <=> alpha-D-Ribose 1-phosphate + Purine	NA
R08379	R08379_c	c	0	1	0	0	0	0	1	1	0	0	0	0	PITG_20321	NADP+ + Retinol <=> H+ + NADPH + Retinal	NA
R08379	R08379_r	r	0	1	0	0	0	1	0	0	0	0	0	0	PITG_20321	NADP+ + Retinol <=> H+ + NADPH + Retinal	NA
R08383	R08383_c	c	0	1	0	0	0	1	0	0	0	0	0	0	PITG_20321	NADP+ + 9-cis-Retinol <=> H+ + NADPH + 9-cis-Retinal	NA
R08383	R08383_r	r	0	1	0	0	0	1	0	0	0	0	0	0	PITG_20321	NADP+ + 9-cis-Retinol <=> H+ + NADPH + 9-cis-Retinal	NA
R08384	R08384_c	c	0	0	0	0	0	1	0	0	0	0	0	0	PITG_02284	Oxygen + H2O + 9-cis-Retinal => Hydrogen peroxide + 9-cis-Retinoic acid	NA
R08385	R08385_m	m	0	0	0	0	0	1	0	0	0	0	0	0	PITG_18012|PITG_10940|PITG_01253	H2O + NAD+ + 9-cis-Retinal => H+ + NADH + 9-cis-Retinoic acid	NA
R08390	R08390_r	r	0	0	0	0	0	1	0	0	0	0	0	0	PITG_07722	H+ + NADPH + Oxygen + Retinoate => H2O + NADP+ + all-trans-18-Hydroxyretinoic acid	NA
R08390	R08390_c	c	0	0	0	0	0	1	0	0	0	0	0	0	PITG_07722	H+ + Oxygen + NADPH + Retinoate => H2O + NADP+ + all-trans-18-Hydroxyretinoic acid	NA
R08391	R08391_r	r	0	0	0	0	0	1	0	0	0	0	0	0	PITG_07722	H+ + NADPH + Oxygen + Retinoate => H2O + NADP+ + all-trans-5,6-Epoxyretinoic acid	NA
R08391	R08391_c	c	0	0	0	0	0	1	0	0	0	0	0	0	PITG_07722	H+ + Oxygen + NADPH + Retinoate => H2O + NADP+ + all-trans-5,6-Epoxyretinoic acid	NA
R08392	R08392_c	c	0	0	0	0	0	1	0	0	0	0	0	0	PITG_07722	H+ + Oxygen + NADPH + Retinoate => H2O + NADP+ + all-trans-4-Hydroxyretinoic acid	NA
R08392	R08392_r	r	0	0	0	0	0	1	0	0	0	0	0	0	PITG_07722	H+ + NADPH + Oxygen + Retinoate => H2O + NADP+ + all-trans-4-Hydroxyretinoic acid	NA
R08408	R08408_c	c	0	0	0	0	0	1	0	0	0	0	0	0	PITG_02284	Oxygen + H2O + 1-Methylnicotinamide => H+ + Hydrogen peroxide + N1-Methyl-2-pyridone-5-carboxamide	00760
R08527	R08527_c	c	0	1	0	0	0	0	0	0	0	0	0	0	PITG_14862|PITG_14861	Oxygen + Arachidonate <=> H2O + Leukotriene A4	NA
R08527	R08527_e	e	0	1	0	0	0	0	0	0	0	0	0	0	PITG_14698	Oxygen + Arachidonate <=> H2O + Leukotriene A4	NA
R08549	R08549_m	m	4.96668	0	0	0	0	0	1	1	1	1	0	0	PITG_16966|PITG_19191|PITG_22743|PITG_15705|PITG_15359|PITG_18935	NAD+ + 2-Oxoglutarate + CoA => H+ + NADH + CO2 + Succinyl-CoA	NA
R08557	R08557_m	m	0	0	0	0	0	1	0	0	0	0	0	0	PITG_08643	NAD+ + Choline => H+ + NADH + Betaine aldehyde	00260
R08558	R08558_m	m	0	0	0	0	0	1	0	0	0	0	0	0	PITG_08643	NADP+ + Choline => H+ + NADPH + Betaine aldehyde	00260
R08615	R08615_c	c	0	0	0	0	0	1	0	0	0	0	0	0	PITG_06879|PITG_14981|PITG_05764	H2O + UDP-glucuronate => UDP + D-Glucuronate	00053
R08639	R08639_c	c	37.6768	1	0	0	0	0	1	1	1	1	0	0	PITG_18414	D-Glucose 1-phosphate <=> D-Glucose 6-phosphate	NA
R08648	R08648_c	c	13.9718	0	0	0	0	0	1	1	1	1	0	1	PITG_03410	2-Oxobutanoate + Pyruvate => CO2 + (S)-2-Aceto-2-hydroxybutanoate	00290
R08648	R08648_m	m	0	0	0	0	0	0	1	1	1	1	0	0	PITG_02740	2-Oxobutanoate + Pyruvate => CO2 + (S)-2-Aceto-2-hydroxybutanoate	00290
R08717	R08717_c	c	0	1	0	0	0	1	0	0	0	0	0	0	PITG_10031	H2O + G00309 <=> D-Mannose + G00319	NA
R08717	R08717_g	g	0	1	0	0	0	1	0	0	0	0	0	0	PITG_10031	H2O + G00309 <=> D-Mannose + G00319	NA
R08718	R08718_c	c	0	1	0	0	0	1	0	0	0	0	0	0	PITG_10031	H2O + G00595 <=> D-Mannose + G00971	NA
R08718	R08718_g	g	0	1	0	0	0	1	0	0	0	0	0	0	PITG_10031	H2O + G00595 <=> G00971 + D-Mannose	NA
R08771	R08771_m	m	0	0	0	0	0	1	0	0	0	0	0	0	PITG_17074	S-Adenosyl-L-methionine + 3-Polyprenyl-4,5-dihydroxybenzoate => S-Adenosyl-L-homocysteine + 3-Polyprenyl-4-hydroxy-5-methoxybenzoate	00130
R08773	R08773_m	m	0	0	0	0	0	1	0	0	0	0	0	0	PITG_14563	Oxygen + 2-Polyprenyl-6-methoxyphenol => H2O + 2-Polyprenyl-6-methoxy-1,4-benzoquinone	00130
R08774	R08774_m	m	0	0	0	0	0	1	0	0	0	0	0	0	PITG_07701	S-Adenosyl-L-methionine + 2-Polyprenyl-6-methoxy-1,4-benzoquinone => S-Adenosyl-L-homocysteine + 2-Polyprenyl-3-methyl-6-methoxy-1,4-benzoquinone	00130
R08781	R08781_m	m	0	0	0	0	0	1	0	0	0	0	0	0	PITG_17074	S-Adenosyl-L-methionine + 2-Polyprenyl-3-methyl-5-hydroxy-6-methoxy-1,4-benzoquinone => S-Adenosyl-L-homocysteine + Ubiquinone	00130
R08836	R08836_c	c	0	0	0	0	0	1	0	0	0	0	0	0	PITG_05588|PITG_05597|PITG_05598	Oxygen + 3,4-Dihydroxy-L-phenylalanine => 4,5-seco-Dopa	NA
R08845	R08845_c	c	0	1	0	0	0	1	0	0	0	0	0	0	PITG_10315	UTP + alpha-D-Aldose 1-phosphate <=> Diphosphate + UDP-sugar	NA
R08878	R08878_c	c	0	1	0	0	0	1	0	0	0	0	0	0	PITG_02424	NADP+ + 2-Dehydro-L-idonate <=> H+ + NADPH + 2,5-Didehydro-D-gluconate	NA
R08945	R08945_c	c	0	0	0	0	0	1	0	0	0	0	0	1	PITG_00127	NAD+ + 11beta,17beta-Dihydroxy-4-androsten-3-one => H+ + NADH + 11beta-Hydroxyandrost-4-ene-3,17-dione	NA
R08945	R08945_r	r	0	0	0	0	0	1	0	0	0	0	0	1	PITG_00127	NAD+ + 11beta,17beta-Dihydroxy-4-androsten-3-one => NADH + H+ + 11beta-Hydroxyandrost-4-ene-3,17-dione	NA
R08945	R08945_m	m	0	0	0	0	0	1	0	0	0	0	0	0	PITG_05939	NAD+ + 11beta,17beta-Dihydroxy-4-androsten-3-one => H+ + NADH + 11beta-Hydroxyandrost-4-ene-3,17-dione	NA
R08954	R08954_c	c	0	0	0	0	0	1	0	0	0	0	0	0	PITG_20385|PITG_09474	H+ + NADPH + 11-Deoxycorticosterone => NADP+ + 5alpha-Dihydrodeoxycorticosterone	NA
R08954	R08954_r	r	0	0	0	0	0	1	0	0	0	0	0	0	PITG_20385|PITG_09474	H+ + NADPH + 11-Deoxycorticosterone => NADP+ + 5alpha-Dihydrodeoxycorticosterone	NA
R08959	R08959_c	c	0	0	0	0	0	1	0	0	0	0	0	0	PITG_03463|PITG_03465	NADP+ + 5alpha-Pregnane-3alpha,20alpha-diol => H+ + NADPH + Allopregnanolone	NA
R08964	R08964_c	c	0	0	0	0	0	1	0	0	0	0	0	0	PITG_03590|PITG_17745	ATP + 5-PP-InsP5 => ADP + 1D-myo-Inositol 1,5-bis(diphosphate) 2,3,4,6-tetrakisphosphate	04070
R08969	R08969_c	c	0	1	0	0	0	0	1	1	1	1	0	0	PITG_02981|PITG_22450|PITG_02644	Phosphatidylcholine + N-Acylsphingosine <=> 1,2-Diacyl-sn-glycerol + Sphingomyelin	00600
R08969	R08969_g	g	0	1	0	0	0	1	0	0	0	0	0	0	PITG_02981|PITG_22450|PITG_02644	N-Acylsphingosine + Phosphatidylcholine <=> 1,2-Diacyl-sn-glycerol + Sphingomyelin	00600
R08980	R08980_c	c	0	0	0	0	0	1	0	0	0	0	0	1	PITG_00127	NADP+ + 11beta,17beta-Dihydroxy-4-androsten-3-one => H+ + NADPH + 11beta-Hydroxyandrost-4-ene-3,17-dione	NA
R08980	R08980_r	r	0	0	0	0	0	1	0	0	0	0	0	1	PITG_00127	NADP+ + 11beta,17beta-Dihydroxy-4-androsten-3-one => H+ + NADPH + 11beta-Hydroxyandrost-4-ene-3,17-dione	NA
R08980	R08980_m	m	0	0	0	0	0	1	0	0	0	0	0	0	PITG_05939	NADP+ + 11beta,17beta-Dihydroxy-4-androsten-3-one => H+ + NADPH + 11beta-Hydroxyandrost-4-ene-3,17-dione	NA
R09034	R09034_r	r	0	0	0	0	0	1	0	0	0	0	0	0	PITG_01332|PITG_01330|PITG_07077|PITG_06638|PITG_10763|PITG_02075	Acyl-CoA + 1-Acylglycerophosphoinositol => CoA + 1-Phosphatidyl-D-myo-inositol	00564
R09034	R09034_c	c	0	0	0	0	0	1	0	0	0	0	0	0	PITG_01332|PITG_01330|PITG_07077|PITG_06638|PITG_10763|PITG_02075	Acyl-CoA + 1-Acylglycerophosphoinositol => CoA + 1-Phosphatidyl-D-myo-inositol	00564
R09035	R09035_c	c	0	0	0	0	0	1	0	0	0	0	0	0	PITG_01332|PITG_01330|PITG_07077	Acyl-CoA + 1-Acyl-sn-glycero-3-phosphoserine => CoA + Phosphatidylserine	00564
R09035	R09035_r	r	0	0	0	0	0	1	0	0	0	0	0	0	PITG_01332|PITG_01330|PITG_07077	Acyl-CoA + 1-Acyl-sn-glycero-3-phosphoserine => CoA + Phosphatidylserine	00564
R09036	R09036_c	c	0	0	0	0	0	1	0	0	0	0	0	1	PITG_18374|PITG_01332|PITG_01330|PITG_07077|PITG_06638|PITG_10763|PITG_02075	Acyl-CoA + 1-Acyl-sn-glycero-3-phosphoglycerol => CoA + Phosphatidylglycerol	00564
R09036	R09036_r	r	0	0	0	0	0	1	0	0	0	0	0	1	PITG_18374|PITG_01332|PITG_01330|PITG_07077|PITG_06638|PITG_10763|PITG_02075	Acyl-CoA + 1-Acyl-sn-glycero-3-phosphoglycerol => CoA + Phosphatidylglycerol	00564
R09037	R09037_r	r	0	0	0	0	0	1	0	0	0	0	0	0	PITG_06638|PITG_10763|PITG_02075	Acyl-CoA + Monolysocardiolipin => CoA + Cardiolipin	00564
R09037	R09037_e	e	0	0	0	0	0	1	0	0	0	0	0	0	PITG_06716	Acyl-CoA + Monolysocardiolipin => CoA + Cardiolipin	00564
R09037	R09037_c	c	0	0	0	0	0	1	0	0	0	0	0	0	PITG_06638|PITG_10763|PITG_02075|PITG_06716	Acyl-CoA + Monolysocardiolipin => CoA + Cardiolipin	00564
R09076	R09076_c	c	0	0	0	0	0	1	0	0	0	0	0	0	PITG_04877	Oxygen + H2O + Spermine => Hydrogen peroxide + Spermidine + 3-Aminopropanal	00330|00410
R09085	R09085_e	e	0	0	0	0	0	0	1	1	1	0	0	0	PITG_11459	ADP + alpha-D-Glucose => AMP + alpha-D-Glucose 6-phosphate	00010
R09086	R09086_e	e	0	1	0	0	0	0	1	1	1	0	0	0	PITG_11459	ADP + beta-D-Glucose <=> AMP + beta-D-Glucose 6-phosphate	00010
R09099	R09099_c	c	0	0	0	0	0	1	0	0	0	0	0	0	PITG_14696	L-Serine + 5,6,7,8-Tetrahydromethanopterin => H2O + Glycine + 5,10-Methylenetetrahydromethanopterin	NA
R09099	R09099_m	m	0	0	0	0	0	1	0	0	0	0	0	0	PITG_06427	L-Serine + 5,6,7,8-Tetrahydromethanopterin => H2O + Glycine + 5,10-Methylenetetrahydromethanopterin	NA
R09106	R09106_c	c	0	0	0	0	0	1	0	0	0	0	0	0	PITG_06068	Feruloyl-CoA + 16-Hydroxypalmitate => CoA + 16-Feruloyloxypalmitate	00073
R09107	R09107_e	e	0	0	0	0	0	1	0	0	0	0	0	0	PITG_05861	H2O + N-Acetyl-L-citrulline => Acetate + L-Citrulline	00220
R09107	R09107_c	c	0	0	0	0	0	1	0	0	0	0	0	0	PITG_05858	H2O + N-Acetyl-L-citrulline => L-Citrulline + Acetate	00220
R09245	R09245_m	m	0	0	0	0	0	1	0	0	0	0	0	0	PITG_20043	trans,trans-Farnesyl diphosphate + 3 Isopentenyl diphosphate => all-trans-Hexaprenyl diphosphate + 3 Diphosphate	00900
R09246	R09246_m	m	0	0	0	0	0	1	0	0	0	0	0	0	PITG_20043	2 Isopentenyl diphosphate + Geranylgeranyl diphosphate => all-trans-Hexaprenyl diphosphate + 2 Diphosphate	00900
R09281	R09281_c	c	0	1	0	0	0	0	1	0	0	0	0	0	PITG_17998	4-Hydroxybutanoic acid + NADP+ <=> H+ + Succinate semialdehyde + NADPH	00650
R09289	R09289_c	c	0	0	0	0	0	1	0	0	0	0	0	1	PITG_06969|PITG_08531|PITG_09459	NADP+ + 3-Hydroxypropanoate => H+ + NADPH + 3-Oxopropanoate	00240
R09289	R09289_m	m	0	0	0	0	0	1	0	0	0	0	0	0	PITG_09456	NADP+ + 3-Hydroxypropanoate => H+ + NADPH + 3-Oxopropanoate	00240
R09289	R09289_r	r	0	0	0	0	0	1	0	0	0	0	0	1	PITG_06969	NADP+ + 3-Hydroxypropanoate => H+ + NADPH + 3-Oxopropanoate	00240
R09299	R09299_c	c	0	1	0	0	0	1	0	0	0	0	0	0	PITG_07310	G10609 + G13053 <=> G10619 + G13054	NA
R09299	R09299_g	g	0	1	0	0	0	1	0	0	0	0	0	0	PITG_07310	G10609 + G13053 <=> G10619 + G13054	NA
R09304	R09304_c	c	0	1	0	0	0	1	0	0	0	0	0	0	PITG_17928	G10610 + [Protein]-L-serine <=> G10619 + G12573	NA
R09304	R09304_r	r	0	1	0	0	0	1	0	0	0	0	0	0	PITG_14472|PITG_14483	[Protein]-L-serine + G10610 <=> G10619 + G12573	NA
R09304	R09304_e	e	0	1	0	0	0	1	0	0	0	0	0	0	PITG_14473	[Protein]-L-serine + G10610 <=> G10619 + G12573	NA
R09306	R09306_m	m	0	0	0	0	0	1	0	0	0	0	0	0	PITG_12996	H+ + NADPH + Octaketide bicyclic intermediate => NADP+ + (S)-Chiral alcohol	NA
R09307	R09307_m	m	0	0	0	0	0	1	0	0	0	0	0	0	PITG_12996	(S)-Chiral alcohol => (S)-Hemiketal	NA
R09308	R09308_m	m	0	0	0	0	0	1	0	0	0	0	0	0	PITG_12996	(S)-Hemiketal => H2O + (S)-DNPA	NA
R09315	R09315_r	r	0	1	0	0	0	1	0	0	0	0	0	0	PITG_03650	[Protein]-L-serine + G10608 <=> G13051 + G10619	NA
R09365	R09365_c	c	0	0	0	0	0	1	0	0	0	0	0	0	PITG_01072|PITG_01804	5-Methyltetrahydropteroyltri-L-glutamate + Selenohomocysteine => Tetrahydropteroyltri-L-glutamate + L-Selenomethionine	00450
R09366	R09366_c	c	0	0	0	0	0	1	0	0	0	0	0	1	PITG_08445|PITG_10590|PITG_03678	H2O + Se-Methyl-L-selenocysteine => Ammonia + Pyruvate + Methaneselenol	00450
R09372	R09372_c	c	0	0	0	0	0	1	0	0	0	0	0	0	PITG_18452	2 H+ + 2 NADPH + Methylselenic acid => 2 H2O + 2 NADP+ + Methaneselenol	00450
R09373	R09373_c	c	0	0	0	0	0	1	0	0	0	0	0	0	PITG_10590|PITG_03678	4-Methylthio-2-oxobutanoic acid + Se-Methyl-L-selenocysteine => L-Methionine + Methylselenopyruvate	00450
R09375	R09375_c	c	13.9718	1	1	0	0	0	1	1	1	1	1	0	NA	H+ + NADH + 2,5-Diamino-6-(5-phospho-D-ribosylamino)pyrimidin-4(3H)-one <=> NAD+ + 2,5-Diamino-6-(5-phospho-D-ribitylamino)pyrimidin-4(3H)-one	00740
R09377	R09377_c	c	13.9718	0	0	0	0	0	1	1	1	1	1	0	PITG_19147|PITG_10574	H2O + 2,5-Diamino-6-(5-phospho-D-ribitylamino)pyrimidin-4(3H)-one => Ammonia + 5-Amino-6-(5'-phospho-D-ribitylamino)uracil	00740
R09380	R09380_r	r	-339.091	1	0	0	0	0	1	1	1	1	0	0	PITG_18707|PITG_03371	sn-Glycerol 3-phosphate + Acyl-[acyl-carrier protein] <=> 1-Acyl-sn-glycerol 3-phosphate + Acyl-carrier protein	NA
R09380	R09380_c	c	0	1	0	0	0	0	1	1	1	1	0	0	PITG_18707|PITG_03371	sn-Glycerol 3-phosphate + Acyl-[acyl-carrier protein] <=> Acyl-carrier protein + 1-Acyl-sn-glycerol 3-phosphate	NA
R09381	R09381_c	c	0	1	0	0	0	0	1	1	1	1	0	0	PITG_01332|PITG_01330|PITG_07077|PITG_06638|PITG_13842|PITG_10763|PITG_02075	1-Acyl-sn-glycerol 3-phosphate + Acyl-[acyl-carrier protein] <=> Phosphatidate + Acyl-carrier protein	NA
R09381	R09381_r	r	339.091	1	0	0	0	0	1	1	1	1	0	0	PITG_01332|PITG_01330|PITG_07077|PITG_06638|PITG_13842|PITG_10763|PITG_02075	1-Acyl-sn-glycerol 3-phosphate + Acyl-[acyl-carrier protein] <=> Phosphatidate + Acyl-carrier protein	NA
R09394	R09394_m	m	0	0	0	0	0	1	0	0	0	0	0	0	PITG_10601	H2O + GTP => Diphosphate + Precursor Z	00790
R09409	R09409_c	c	0	0	0	0	0	1	0	0	0	0	0	0	PITG_12959|PITG_12949|PITG_11406|PITG_12989|PITG_12990|PITG_12958	Glutathione + Aflatoxin B1-exo-8,9-epoxide => Aflatoxin B1exo-8,9-epoxide-GSH	NA
R09419	R09419_c	c	-1000	1	0	0	0	0	1	1	1	1	1	1	PITG_01411|PITG_13177|PITG_13178|PITG_16761|PITG_16760	Acyl-CoA + Malonyl-CoA <=> CO2 + CoA + 3-Oxoacyl-CoA	NA
R09419	R09419_r	r	0	1	0	0	0	0	1	1	1	1	0	1	PITG_01411|PITG_13177|PITG_13178|PITG_16761|PITG_16760	Acyl-CoA + Malonyl-CoA <=> CoA + CO2 + 3-Oxoacyl-CoA	NA
R09420	R09420_c	c	0	0	0	0	0	1	0	0	0	0	0	0	PITG_11523	H+ + NADPH + 4-(N-Nitrosomethylamino)-1-(3-pyridyl)-1-butanone => NADP+ + 4-(Methylnitrosamino)-1-(3-pyridyl)-1-butanol	NA
R09420	R09420_r	r	0	0	0	0	0	1	0	0	0	0	0	0	PITG_11523	H+ + NADPH + 4-(N-Nitrosomethylamino)-1-(3-pyridyl)-1-butanone => NADP+ + 4-(Methylnitrosamino)-1-(3-pyridyl)-1-butanol	NA
R09426	R09426_c	c	0	0	0	0	0	1	0	0	0	0	0	0	PITG_06879|PITG_14981|PITG_05764	UDP-glucuronate + 4-(Methylnitrosamino)-1-(3-pyridyl)-1-butanol => UDP + 4-(Methylnitrosamino)-1-(3-pyridyl)-1-butanol glucuronide	NA
R09427	R09427_c	c	0	0	0	0	0	1	0	0	0	0	0	0	PITG_06879|PITG_14981|PITG_05764	UDP-glucuronate + 4-(Methylnitrosamino)-1-(3-pyridyl)-1-butanol => UDP + NNAL-N-glucuronide	NA
R09449	R09449_c	c	0	1	0	0	0	0	1	1	0	1	0	0	PITG_04333	H+ + NADPH + trans-2,3-Dehydroacyl-CoA <=> NADP+ + Long-chain acyl-CoA	NA
R09449	R09449_r	r	0	1	0	0	0	0	1	1	0	1	0	0	PITG_04333	H+ + NADPH + trans-2,3-Dehydroacyl-CoA <=> NADP+ + Long-chain acyl-CoA	NA
R09451	R09451_r	r	0	0	0	0	0	1	0	0	0	0	0	0	PITG_21759|PITG_07424|PITG_21940|PITG_09787|PITG_03059|PITG_16500|PITG_21523|PITG_16499	H+ + NADPH + Oxygen + Hexadecanoic acid => H2O + NADP+ + 16-Hydroxypalmitate	00073
R09451	R09451_c	c	0	0	0	0	0	1	0	0	0	0	0	0	PITG_21759|PITG_07424|PITG_21940|PITG_09787|PITG_03059|PITG_16500|PITG_21523|PITG_16499	H+ + Oxygen + NADPH + Hexadecanoic acid => H2O + NADP+ + 16-Hydroxypalmitate	00073
R09451	R09451_m	m	0	0	0	0	0	1	0	0	0	0	0	0	PITG_14388	H+ + NADPH + Oxygen + Hexadecanoic acid => H2O + NADP+ + 16-Hydroxypalmitate	00073
R09451	R09451_e	e	0	0	0	0	0	1	0	0	0	0	0	0	PITG_21524	NADPH + Oxygen + H+ + Hexadecanoic acid => H2O + NADP+ + 16-Hydroxypalmitate	00073
R09452	R09452_r	r	0	0	0	0	0	1	0	0	0	0	0	0	PITG_07722	H+ + NADPH + Oxygen + (9Z)-Octadecenoic acid => H2O + NADP+ + 18-Hydroxyoleate	00073
R09452	R09452_c	c	0	0	0	0	0	1	0	0	0	0	0	0	PITG_07722	H+ + Oxygen + NADPH + (9Z)-Octadecenoic acid => H2O + NADP+ + 18-Hydroxyoleate	00073
R09454	R09454_r	r	0	0	0	0	0	1	0	0	0	0	0	0	PITG_21759|PITG_07424|PITG_21940|PITG_03059|PITG_21523|PITG_06554|PITG_07699|PITG_13865|PITG_14013|PITG_03058	H+ + NADPH + Oxygen + Docosanoic acid => H2O + NADP+ + 22-Hydroxydocosanoate	00073
R09454	R09454_e	e	0	0	0	0	0	1	0	0	0	0	0	0	PITG_21524	NADPH + Oxygen + H+ + Docosanoic acid => H2O + NADP+ + 22-Hydroxydocosanoate	00073
R09454	R09454_c	c	0	0	0	0	0	1	0	0	0	0	0	0	PITG_21759|PITG_07424|PITG_21940|PITG_03059|PITG_21523|PITG_06554|PITG_07699|PITG_13865|PITG_14013|PITG_03058	H+ + Oxygen + NADPH + Docosanoic acid => H2O + NADP+ + 22-Hydroxydocosanoate	00073
R09514	R09514_c	c	0	0	0	0	0	1	0	0	0	0	0	0	PITG_13489	H+ + NADH + Oxygen + Urate => NAD+ + H2O + 5-Hydroxyisourate	00230
R09532	R09532_r	r	0	0	0	0	0	1	0	0	0	0	0	0	PITG_02774	H2O + 2,3-Bisphospho-D-glycerate => Orthophosphate + 2-Phospho-D-glycerate	00010
R09668	R09668_m	m	0	0	0	0	0	1	0	0	0	0	0	0	PITG_19148	5'-S-Methyl-5'-thioinosine + Orthophosphate => S-Methyl-5-thio-D-ribose 1-phosphate + Hypoxanthine	00270
R09669	R09669_c	c	0	0	0	0	0	1	0	0	0	0	0	0	PITG_01626|PITG_01721	CTP + 1D-myo-Inositol 3-phosphate => Diphosphate + CDP-1L-myo-inositol	00562
R09669	R09669_g	g	0	0	0	0	0	1	0	0	0	0	0	0	PITG_01626|PITG_01721	1D-myo-Inositol 3-phosphate + CTP => CDP-1L-myo-inositol + Diphosphate	00562
R09670	R09670_c	c	0	0	0	0	0	1	0	0	0	0	0	0	PITG_01626	1D-myo-Inositol 3-phosphate + CDP-1L-myo-inositol => CMP + Bis(1L-myo-inositol)-3,1'-phosphate 1-phosphate	00562
R09670	R09670_g	g	0	0	0	0	0	1	0	0	0	0	0	0	PITG_01626	1D-myo-Inositol 3-phosphate + CDP-1L-myo-inositol => CMP + Bis(1L-myo-inositol)-3,1'-phosphate 1-phosphate	00562
R09675	R09675_c	c	-1000	1	1	0	0	0	1	1	1	1	1	0	NA	ATP + Dephospho-CoA <=> Adenine + 2'-(5-Triphosphoribosyl)-3'-dephospho-CoA	NA
R09676	R09676_c	c	0	1	0	0	0	1	0	0	0	0	0	0	PITG_17928	UDP-N-acetyl-alpha-D-glucosamine + [Protein]-L-serine <=> UDP + [Protein]-3-O-(N-acetyl-D-glucosaminyl)-L-serine	NA
R09676	R09676_r	r	0	1	0	0	0	1	0	0	0	0	0	0	PITG_14472|PITG_14483	[Protein]-L-serine + UDP-N-acetyl-alpha-D-glucosamine <=> UDP + [Protein]-3-O-(N-acetyl-D-glucosaminyl)-L-serine	NA
R09676	R09676_e	e	0	1	0	0	0	1	0	0	0	0	0	0	PITG_14473	UDP-N-acetyl-alpha-D-glucosamine + [Protein]-L-serine <=> UDP + [Protein]-3-O-(N-acetyl-D-glucosaminyl)-L-serine	NA
R09698	R09698_p	p	0	1	0	0	0	1	0	0	0	0	0	0	PITG_08421|PITG_19054|PITG_02607	(3R)-3-Hydroxyacyl-CoA <=> H2O + trans-2,3-Dehydroacyl-CoA	NA
R09726	R09726_c	c	0	1	0	0	0	1	0	0	0	0	0	0	PITG_12540	ATP + Molybdopterin <=> Diphosphate + Adenylated molybdopterin	NA
R09730	R09730_r	r	0	0	0	0	0	1	0	0	0	0	0	0	PITG_05313	7 Isopentenyl diphosphate + Geranylgeranyl diphosphate => 7 Diphosphate + tritrans,heptacis-Undecaprenyl diphosphate	00900
R09730	R09730_c	c	0	0	0	0	0	1	0	0	0	0	0	0	PITG_05313	7 Isopentenyl diphosphate + Geranylgeranyl diphosphate => 7 Diphosphate + tritrans,heptacis-Undecaprenyl diphosphate	00900
R09735	R09735_c	c	0	1	0	0	0	1	0	0	0	0	0	0	PITG_12540	Adenylated molybdopterin + Molybdate <=> H2O + AMP + Molybdoenzyme molybdenum cofactor	NA
R09763	R09763_m	m	0	1	0	0	0	1	0	0	0	0	0	0	PITG_21328	CMP-3-deoxy-D-manno-octulosonate + Di[3-deoxy-D-manno-octulosonyl]-lipid IV(A) <=> CMP + alpha-Kdo-(2->8)-alpha-Kdo-(2->4)-alpha-Kdo-(2->6)-lipid IVA	NA
R09827	R09827_c	c	0	0	0	0	0	0	1	1	1	1	0	0	PITG_05223|PITG_12914|PITG_00336|PITG_20083|PITG_00315	H2O + Phosphatidylinositol-3,4,5-trisphosphate => Orthophosphate + 1-Phosphatidyl-1D-myo-inositol 3,4-bisphosphate	00562|04070
R09838	R09838_m	m	0	0	0	0	0	1	0	0	0	0	0	0	PITG_22587	H+ + NADPH + Oxygen + Phenylacetyl-CoA => H2O + NADP+ + 2-(1,2-Epoxy-1,2-dihydrophenyl)acetyl-CoA	00360
R09838	R09838_c	c	0	0	0	0	0	1	0	0	0	0	0	0	PITG_22587	H+ + Oxygen + NADPH + Phenylacetyl-CoA => H2O + NADP+ + 2-(1,2-Epoxy-1,2-dihydrophenyl)acetyl-CoA	00360
R09844	R09844_c	c	0	0	0	0	0	1	0	0	0	0	0	0	PITG_11142	trans,trans-Farnesyl diphosphate + Protein-cysteine => Diphosphate + S-Farnesyl protein	00900
R09844	R09844_e	e	0	0	0	0	0	1	0	0	0	0	0	0	PITG_16071	trans,trans-Farnesyl diphosphate + Protein-cysteine => Diphosphate + S-Farnesyl protein	00900
R09845	R09845_c	c	0	0	0	0	0	1	0	0	0	0	0	0	PITG_12517|PITG_04001	H2O + S-Farnesyl protein => Protein C-terminal S-farnesyl-L-cysteine + Peptide	00900
R09845	R09845_r	r	0	0	0	0	0	1	0	0	0	0	0	0	PITG_12517|PITG_04001	H2O + S-Farnesyl protein => Protein C-terminal S-farnesyl-L-cysteine + Peptide	00900
R09846	R09846_e	e	0	0	0	0	0	1	0	0	0	0	0	0	PITG_16930	Methanol + Protein C-terminal S-farnesyl-L-cysteine => H2O + Protein C-terminal S-farnesyl-L-cysteine methyl ester	00900
R09944	R09944_c	c	0	0	0	0	0	0	1	1	1	1	0	0	PITG_14967	CTP + 1,2-Diacyl-sn-glycerol => Phosphatidate + CDP	00564
R09944	R09944_e	e	0	0	0	0	0	1	0	0	0	0	0	0	PITG_14967	CTP + 1,2-Diacyl-sn-glycerol => CDP + Phosphatidate	00564
R09951	R09951_c	c	0	1	0	0	0	1	0	0	0	0	0	0	PITG_18299|PITG_08677	NAD+ + 1D-chiro-Inositol <=> H+ + NADH + 1-Keto-D-chiro-inositol	00562
R09951	R09951_e	e	0	1	0	0	0	1	0	0	0	0	0	0	PITG_08679	NAD+ + 1D-chiro-Inositol <=> NADH + H+ + 1-Keto-D-chiro-inositol	00562
R09954	R09954_c	c	0	1	0	0	0	1	0	0	0	0	0	0	PITG_03215|PITG_06507	NADP+ + scyllo-Inositol <=> H+ + NADPH + 2,4,6/3,5-Pentahydroxycyclohexanone	00562
R09959	R09959_c	c	0	0	0	0	0	1	0	0	0	0	0	0	PITG_02663|PITG_11393	H2O + 7,8-Dihydroneopterin 3'-triphosphate => Acetaldehyde + Triphosphate + 6-Carboxy-5,6,7,8-tetrahydropterin	00790
R10035	R10035_r	r	0	0	0	0	0	1	0	0	0	0	0	0	PITG_01431|PITG_01391|PITG_01430	H2O + Dhurrin => beta-D-Glucose + (S)-4-Hydroxymandelonitrile	00460
R10035	R10035_p	p	0	0	0	0	0	1	0	0	0	0	0	0	PITG_01484|PITG_01462	H2O + Dhurrin => beta-D-Glucose + (S)-4-Hydroxymandelonitrile	00460
R10035	R10035_c	c	0	0	0	0	0	1	0	0	0	0	0	0	PITG_18230|PITG_15791|PITG_18209|PITG_01396|PITG_01397|PITG_01395|PITG_01398|PITG_18208|PITG_18231|PITG_15790	H2O + Dhurrin => (S)-4-Hydroxymandelonitrile + beta-D-Glucose	00460
R10035	R10035_e	e	0	0	0	0	0	1	0	0	0	0	0	0	PITG_18069|PITG_17546|PITG_16558|PITG_03135|PITG_15905|PITG_03141|PITG_05066|PITG_03140|PITG_01399|PITG_22095|PITG_03213|PITG_03411|PITG_03136	H2O + Dhurrin => beta-D-Glucose + (S)-4-Hydroxymandelonitrile	00460
R10039	R10039_c	c	0	0	0	0	0	1	0	0	0	0	0	0	PITG_18230|PITG_15791|PITG_18209|PITG_01396|PITG_01397|PITG_01395|PITG_01398|PITG_18208|PITG_18231|PITG_15790	H2O + Lotaustralin => beta-D-Glucose + (2R)-2-Hydroxy-2-methylbutanenitrile	00460
R10039	R10039_r	r	0	0	0	0	0	1	0	0	0	0	0	0	PITG_01431|PITG_01391|PITG_01430	H2O + Lotaustralin => beta-D-Glucose + (2R)-2-Hydroxy-2-methylbutanenitrile	00460
R10039	R10039_e	e	0	0	0	0	0	1	0	0	0	0	0	0	PITG_18069|PITG_17546|PITG_16558|PITG_03135|PITG_15905|PITG_03141|PITG_05066|PITG_03140|PITG_01399|PITG_22095|PITG_03213|PITG_03411|PITG_03136	H2O + Lotaustralin => beta-D-Glucose + (2R)-2-Hydroxy-2-methylbutanenitrile	00460
R10039	R10039_p	p	0	0	0	0	0	1	0	0	0	0	0	0	PITG_01484|PITG_01462	H2O + Lotaustralin => beta-D-Glucose + (2R)-2-Hydroxy-2-methylbutanenitrile	00460
R10040	R10040_p	p	0	0	0	0	0	1	0	0	0	0	0	0	PITG_01484|PITG_01462	H2O + Linamarin => beta-D-Glucose + Acetone cyanohydrin	00460
R10040	R10040_r	r	0	0	0	0	0	1	0	0	0	0	0	0	PITG_01431|PITG_01391|PITG_01430	H2O + Linamarin => beta-D-Glucose + Acetone cyanohydrin	00460
R10040	R10040_c	c	0	0	0	0	0	1	0	0	0	0	0	0	PITG_18230|PITG_15791|PITG_18209|PITG_01396|PITG_01397|PITG_01395|PITG_01398|PITG_18208|PITG_18231|PITG_15790	H2O + Linamarin => beta-D-Glucose + Acetone cyanohydrin	00460
R10040	R10040_e	e	0	0	0	0	0	1	0	0	0	0	0	0	PITG_18069|PITG_17546|PITG_16558|PITG_03135|PITG_15905|PITG_03141|PITG_05066|PITG_03140|PITG_01399|PITG_22095|PITG_03213|PITG_03411|PITG_03136	H2O + Linamarin => beta-D-Glucose + Acetone cyanohydrin	00460
R10046	R10046_c	c	0	0	0	0	0	0	1	1	1	1	0	0	PITG_20035	H2O + Nicotinate D-ribonucleoside => Nicotinate + D-Ribose	00760
R10052	R10052_c	c	13.9718	0	0	0	0	0	1	1	1	1	1	1	PITG_04441	NAD+ + (2R,3S)-3-Isopropylmalate => H+ + NADH + CO2 + 4-Methyl-2-oxopentanoate	NA
R10056	R10056_c	c	0	1	0	0	0	0	1	1	1	1	0	0	PITG_03547	2 Oxygen + 2 2-Oxoglutarate + Protein N6,N6-dimethyl-L-lysine <=> 2 Succinate + 2 CO2 + 2 Formaldehyde + Protein lysine	NA
R10061	R10061_c	c	0	0	0	0	0	1	0	0	0	0	0	0	PITG_01446	2 S-Adenosyl-L-methionine + Sarcosine => 2 S-Adenosyl-L-homocysteine + Betaine	00260
R10065	R10065_c	c	0	1	0	0	0	0	1	1	0	1	0	0	PITG_04822	2 ATP + D-myo-Inositol 1,4,5-trisphosphate <=> 2 ADP + 1D-myo-Inositol 1,3,4,5,6-pentakisphosphate	NA
R10074	R10074_m	m	-13.9718	1	0	0	0	0	1	1	1	1	1	1	PITG_22928	Electron-transferring flavoprotein + Glutaryl-CoA <=> Reduced electron-transferring flavoprotein + Glutaconyl-1-CoA	NA
R10086	R10086_c	c	-209.897	1	0	0	0	0	1	1	0	1	0	0	PITG_16280|PITG_12037	H2O + L-Glutamate + 2 Oxidized ferredoxin <=> 2 H+ + 2-Oxoglutarate + Ammonia + 2 Reduced ferredoxin	NA
R10092	R10092_m	m	82.6944	0	0	0	0	0	1	1	0	0	0	0	PITG_17844|PITG_01908	H+ + HCO3- => H2O + CO2	00910
R10092	R10092_c	c	20.6029	0	0	0	0	0	1	1	1	1	0	0	PITG_21981|PITG_00674|PITG_00682|PITG_00673|PITG_08497|PITG_18284	H+ + HCO3- => H2O + CO2	00910
R10092	R10092_e	e	0	0	0	0	0	1	0	0	0	0	0	0	PITG_21980|PITG_17842|PITG_17837|PITG_17848|PITG_14412|PITG_17846	H+ + HCO3- => H2O + CO2	00910
R10115	R10115_m	m	0	0	0	0	0	1	0	0	0	0	0	0	PITG_00300	Malonyl-[acyl-carrier protein] + Malonyl-[acp] methyl ester => CO2 + Acyl-carrier protein + 3-Ketoglutaryl-[acp] methyl ester	00780
R10116	R10116_m	m	0	0	0	0	0	1	0	0	0	0	0	0	PITG_05939	H+ + NADPH + 3-Ketoglutaryl-[acp] methyl ester => NADP+ + 3-Hydroxyglutaryl-[acp] methyl ester	00780
R10116	R10116_c	c	0	0	0	0	0	1	0	0	0	0	0	1	PITG_02901|PITG_12819|PITG_03463|PITG_06969|PITG_02899|PITG_02902	H+ + NADPH + 3-Ketoglutaryl-[acp] methyl ester => NADP+ + 3-Hydroxyglutaryl-[acp] methyl ester	00780
R10116	R10116_r	r	0	0	0	0	0	1	0	0	0	0	0	1	PITG_06969|PITG_02902	H+ + NADPH + 3-Ketoglutaryl-[acp] methyl ester => NADP+ + 3-Hydroxyglutaryl-[acp] methyl ester	00780
R10118	R10118_p	p	0	0	0	0	0	1	0	0	0	0	0	0	PITG_01970	NADPH + H+ + Enoylglutaryl-[acp] methyl ester => NADP+ + Glutaryl-[acp] methyl ester	00780
R10119	R10119_m	m	0	0	0	0	0	1	0	0	0	0	0	0	PITG_00300	Malonyl-[acyl-carrier protein] + Glutaryl-[acp] methyl ester => CO2 + Acyl-carrier protein + 3-Ketopimeloyl-[acp] methyl ester	00780
R10120	R10120_m	m	0	0	0	0	0	1	0	0	0	0	0	0	PITG_05939	H+ + NADPH + 3-Ketopimeloyl-[acp] methyl ester => NADP+ + 3-Hydroxypimeloyl-[acp] methyl ester	00780
R10120	R10120_c	c	0	0	0	0	0	1	0	0	0	0	0	1	PITG_02901|PITG_12819|PITG_03463|PITG_06969|PITG_02899|PITG_02902	H+ + NADPH + 3-Ketopimeloyl-[acp] methyl ester => NADP+ + 3-Hydroxypimeloyl-[acp] methyl ester	00780
R10120	R10120_r	r	0	0	0	0	0	1	0	0	0	0	0	1	PITG_06969|PITG_02902	H+ + NADPH + 3-Ketopimeloyl-[acp] methyl ester => NADP+ + 3-Hydroxypimeloyl-[acp] methyl ester	00780
R10122	R10122_p	p	0	0	0	0	0	1	0	0	0	0	0	0	PITG_01970	NADPH + H+ + Enoylpimeloyl-[acp] methyl ester => NADP+ + Pimeloyl-[acyl-carrier protein] methyl ester	00780
R10124	R10124_m	m	0	0	0	0	0	1	0	0	0	0	0	0	PITG_18327	L-Alanine + Pimeloyl-[acyl-carrier protein] => CO2 + Acyl-carrier protein + 8-Amino-7-oxononanoate	00780
R10147	R10147_c	c	0	0	0	0	0	1	0	0	0	0	0	0	PITG_05363	Pyruvate + L-Aspartate 4-semialdehyde => H2O + (2S,4S)-4-Hydroxy-2,3,4,5-tetrahydrodipicolinate	00261|00300
R10151	R10151_m	m	0	0	0	0	0	1	0	0	0	0	0	0	PITG_12682	5 H2O + 8 Ferricytochrome c + Thiosulfate => 10 H+ + 8 Ferrocytochrome c + 2 Sulfate	00920
R10170	R10170_c	c	-13.9718	1	1	0	0	0	1	1	1	1	1	0	NA	(2R,3S)-3-Isopropylmalate <=> alpha-Isopropylmalate	NA
R10205	R10205_c	c	0	0	0	0	0	1	0	0	0	0	0	0	PITG_00528	H2O + alpha-D-Ribose 1,2-cyclic phosphate 5-phosphate => D-Ribose 1,5-bisphosphate	NA
R10221	R10221_c	c	0	0	0	0	0	0	1	1	1	1	0	0	PITG_10032	NAD+ + 6-Phospho-D-gluconate => H+ + NADH + CO2 + D-Ribulose 5-phosphate	00030
R10242	R10242_c	c	0	0	0	0	0	1	0	0	0	0	0	0	PITG_20385|PITG_09474	NADP+ + 5alpha-Androstane-3,17-dione => H+ + NADPH + Androstenedione	NA
R10242	R10242_r	r	0	0	0	0	0	1	0	0	0	0	0	0	PITG_20385|PITG_09474	NADP+ + 5alpha-Androstane-3,17-dione => H+ + NADPH + Androstenedione	NA
R10244	R10244_c	c	0	1	0	0	0	1	0	0	0	0	0	0	PITG_16203|PITG_17711	Orthophosphate + Purine deoxyribonucleoside <=> 2-Deoxy-D-ribose 1-phosphate + Purine	NA
R10279	R10279_c	c	0	1	0	0	0	1	0	0	0	0	0	0	PITG_22319|PITG_05617|PITG_05616	dTDP-6-deoxy-beta-L-talose <=> dTDP-L-rhamnose	NA
R10279	R10279_g	g	0	1	0	0	0	1	0	0	0	0	0	0	PITG_22319|PITG_05617	dTDP-6-deoxy-beta-L-talose <=> dTDP-L-rhamnose	NA
R10306	R10306_c	c	0	1	0	0	0	1	0	0	0	0	0	0	PITG_11907	3 S-Adenosyl-L-methionine + Peptide 2-(3-carboxy-3-aminopropyl)-L-histidine <=> 3 S-Adenosyl-L-homocysteine + Peptide diphthine	NA
R10309	R10309_c	c	0	0	0	0	0	1	0	0	0	0	0	0	PITG_21293|PITG_12796|PITG_12785|PITG_12798|PITG_21297|PITG_07072	NADP+ + (1'S)-Averantin => H+ + NADPH + Norsolorinic acid	NA
R10309	R10309_r	r	0	0	0	0	0	1	0	0	0	0	0	0	PITG_07072	NADP+ + (1'S)-Averantin => H+ + NADPH + Norsolorinic acid	NA
R10404	R10404_m	m	-127.002	1	1	0	0	0	1	1	1	1	1	0	NA	S-Adenosyl-L-methionine <=> S-Adenosyl-L-homocysteine	00270
R10455	R10455_c	c	0	1	0	0	0	1	0	0	0	0	0	0	PITG_12187	S-Adenosyl-L-methionine + L-Histidine-[translation elongation factor 2] <=> Peptide 2-(3-carboxy-3-aminopropyl)-L-histidine + 5'-Methylthioadenosine	NA
R10463	R10463_m	m	0	1	0	0	0	1	0	0	0	0	0	0	PITG_04428	H+ + L-Threonine + ATP + HCO3- <=> H2O + Diphosphate + L-Threonylcarbamoyladenylate	NA
R10486	R10486_e	e	0	0	0	0	0	1	0	0	0	0	0	0	PITG_06664	H2O + Maltose 6'-phosphate => Orthophosphate + Maltose	00500
R10504	R10504_c	c	0	1	0	0	0	1	0	0	0	0	0	0	PITG_08468	meso-2,3-Butanediol + NAD+ <=> H+ + NADH + (S)-Acetoin	00650
R10507	R10507_m	m	0	0	0	0	0	0	1	1	1	1	0	0	PITG_01761	FAD + L-Proline => FADH2 + (S)-1-Pyrroline-5-carboxylate	00330
R10553	R10553_c	c	0	1	0	0	0	1	0	0	0	0	0	0	PITG_00028|PITG_00029|PITG_02852	H2O + S-Substituted N-acetyl-L-cysteine <=> Acetate + S-Substituted L-cysteine	NA
R10619	R10619_e	e	0	0	0	0	0	1	0	0	0	0	0	0	PITG_16865	D-Galactose => alpha-D-Galactose	00052
R10700	R10700_m	m	0	0	0	0	0	1	0	0	0	0	0	0	PITG_18025	CoA + Hexadecanoyl-[acp] => Palmitoyl-CoA + Acyl-carrier protein	00061
R10700	R10700_c	c	75.3536	0	0	0	0	0	1	1	1	1	1	0	PITG_10926|PITG_10922	CoA + Hexadecanoyl-[acp] => Palmitoyl-CoA + Acyl-carrier protein	00061
R10706	R10706_c	c	-1000	1	1	0	0	0	1	1	1	1	1	0	NA	Apo-[acyl-carrier-protein] + 2'-(5-Triphosphoribosyl)-3'-dephospho-CoA <=> Diphosphate + Acyl-carrier protein	NA
R10716	R10716_c	c	0	1	0	0	0	1	0	0	0	0	0	0	PITG_08045|PITG_13615	2 S-Adenosyl-L-methionine + Adenine in rRNA <=> 2 S-Adenosyl-L-homocysteine + N6-Dimethyladenine in rRNA	NA
R10719	R10719_c	c	0	1	0	0	0	1	0	0	0	0	0	0	PITG_04717	NAD+ + 2,3-Dihydroxypropane-1-sulfonate <=> H+ + NADH + 2-Hydroxy-3-oxopropane-1-sulfonate	NA
R10804	R10804_c	c	0	0	0	0	0	1	0	0	0	0	0	0	PITG_05764	UDP-alpha-D-galactose + 1-Alkyl-2-acylglycerol => UDP + Galactosyl-1-alkyl-2-acylglycerol	00565
R10806	R10806_m	m	0	1	0	0	0	1	0	0	0	0	0	0	PITG_10874	S-Adenosyl-L-methionine + Protein glutamine <=> S-Adenosyl-L-homocysteine + Protein N5-methyl-L-glutamine	NA
R10814	R10814_c	c	0	1	0	0	0	1	0	0	0	0	0	0	PITG_00308|PITG_08375	H2O + 5'-Triphospho-[mRNA] <=> Orthophosphate + (5')ppPur-mRNA	NA
R10815	R10815_c	c	0	1	0	0	0	1	0	0	0	0	0	0	PITG_03118	H2O + m7G(5')pppR-mRNA <=> N7-Methylguanosine 5'-diphosphate + 5'-Phospho-[mRNA]	NA
R10825	R10825_c	c	0	0	0	0	0	1	0	0	0	0	0	1	PITG_01411|PITG_13177|PITG_13178|PITG_16761|PITG_16760	Malonyl-CoA + Very-long-chain acyl-CoA => CO2 + CoA + Very-long-chain 3-oxoacyl-CoA	00062
R10825	R10825_r	r	0	0	0	0	0	1	0	0	0	0	0	1	PITG_01411|PITG_13177|PITG_13178|PITG_16761|PITG_16760	Malonyl-CoA + Very-long-chain acyl-CoA => CoA + CO2 + Very-long-chain 3-oxoacyl-CoA	00062
R10826	R10826_r	r	0	0	0	0	0	1	0	0	0	0	0	1	PITG_00127	NADP+ + Very-long-chain (3R)-3-hydroxyacyl-CoA => H+ + NADPH + Very-long-chain 3-oxoacyl-CoA	00062
R10826	R10826_c	c	0	0	0	0	0	1	0	0	0	0	0	1	PITG_00127	NADP+ + Very-long-chain (3R)-3-hydroxyacyl-CoA => H+ + NADPH + Very-long-chain 3-oxoacyl-CoA	00062
[truncated: 395 more rows]

## Sheet: KEGG Pathways
ID	Title
00010	Glycolysis / Gluconeogenesis
00020	Citrate cycle (TCA cycle)
00030	Pentose phosphate pathway
00040	Pentose and glucuronate interconversions
00051	Fructose and mannose metabolism
00052	Galactose metabolism
00053	Ascorbate and aldarate metabolism
00061	Fatty acid biosynthesis
00062	Fatty acid elongation
00071	Fatty acid degradation
00072	Synthesis and degradation of ketone bodies
00073	Cutin, suberine and wax biosynthesis
00100	Steroid biosynthesis
00130	Ubiquinone and other terpenoid-quinone biosynthesis
00190	Oxidative phosphorylation
00220	Arginine biosynthesis
00230	Purine metabolism
00232	Caffeine metabolism
00240	Pyrimidine metabolism
00250	Alanine, aspartate and glutamate metabolism
00260	Glycine, serine and threonine metabolism
00261	Monobactam biosynthesis
00270	Cysteine and methionine metabolism
00280	Valine, leucine and isoleucine degradation
00290	Valine, leucine and isoleucine biosynthesis
00300	Lysine biosynthesis
00310	Lysine degradation
00330	Arginine and proline metabolism
00340	Histidine metabolism
00350	Tyrosine metabolism
00360	Phenylalanine metabolism
00380	Tryptophan metabolism
00400	Phenylalanine, tyrosine and tryptophan biosynthesis
00410	beta-Alanine metabolism
00430	Taurine and hypotaurine metabolism
00450	Selenocompound metabolism
00460	Cyanoamino acid metabolism
00480	Glutathione metabolism
00500	Starch and sucrose metabolism
00510	N-Glycan biosynthesis
00511	Other glycan degradation
00520	Amino sugar and nucleotide sugar metabolism
00531	Glycosaminoglycan degradation
00561	Glycerolipid metabolism
00562	Inositol phosphate metabolism
00563	Glycosylphosphatidylinositol(GPI)-anchor biosynthesis
00564	Glycerophospholipid metabolism
00565	Ether lipid metabolism
00590	Arachidonic acid metabolism
00592	alpha-Linolenic acid metabolism
00600	Sphingolipid metabolism
00604	Glycosphingolipid biosynthesis - ganglio series
00620	Pyruvate metabolism
00630	Glyoxylate and dicarboxylate metabolism
00640	Propanoate metabolism
00650	Butanoate metabolism
00670	One carbon pool by folate
00730	Thiamine metabolism
00740	Riboflavin metabolism
00750	Vitamin B6 metabolism
00760	Nicotinate and nicotinamide metabolism
00770	Pantothenate and CoA biosynthesis
00780	Biotin metabolism
00785	Lipoic acid metabolism
00790	Folate biosynthesis
00860	Porphyrin and chlorophyll metabolism
00900	Terpenoid backbone biosynthesis
00910	Nitrogen metabolism
00920	Sulfur metabolism
00970	Aminoacyl-tRNA biosynthesis
01040	Biosynthesis of unsaturated fatty acids
01100	Metabolic pathways
01110	Biosynthesis of secondary metabolites
01130	Biosynthesis of antibiotics
01200	Carbon metabolism
01210	2-Oxocarboxylic acid metabolism
01212	Fatty acid metabolism
01220	Degradation of aromatic compounds
01230	Biosynthesis of amino acids
02010	ABC transporters
03008	Ribosome biogenesis in eukaryotes
03010	Ribosome
03013	RNA transport
03015	mRNA surveillance pathway
03018	RNA degradation
03020	RNA polymerase
03022	Basal transcription factors
03030	DNA replication
03040	Spliceosome
03050	Proteasome
03060	Protein export
03410	Base excision repair
03420	Nucleotide excision repair
03430	Mismatch repair
03440	Homologous recombination
03450	Non-homologous end-joining
04070	Phosphatidylinositol signaling system
04120	Ubiquitin mediated proteolysis
04122	Sulfur relay system
04130	SNARE interactions in vesicular transport
04140	Regulation of autophagy
04141	Protein processing in endoplasmic reticulum
04144	Endocytosis
04145	Phagosome
04146	Peroxisome
04931	Insulin resistance
