# Supplementary material for: Genome‐wide characterization of Phytophthora infestans metabolism: a systems biology approach
Source: Mol Plant Pathol. 2018 Jan 30;19(6):1403–13. doi: 10.1111/mpp.12623 (PMC6638193; doi:10.1111/mpp.12623)
Supplement: Supplementary file 6 — Table S2 Gap‐filling solutions, drain reactions, candidate metabolites and essential reactions in the Phytophthora infestans model. [file MPP-19-1403-s006.xlsx]

## Sheet: Gap filling
Supplementary Table S2. This sheet lists the KEGG reactions in the Phytophthora infestans model that were added or reversed in the gap-filling process.
Reaction ID	Compartment
Added
R00383	ER
R00665	Cytosol
R00728	Mitochondria
R00915	Cytosol
R00965	Cytosol
R02251	Cytosol
R02325	Cytosol
R03013	Cytosol
R03028	Mitochondria
R07280	Cytosol
R08176	Cytosol
R09375	Cytosol
R09675	Cytosol
R10170	Cytosol
R10404	Mitochondria
R10706	Cytosol
Reversed
R01213	Cytosol
R01933	Mitochondria
R03348	Cytosol

## Sheet: Drain reactions
Supplementary Table S2. This sheet lists the drain reactions that were added for the model to satisfy the steady-state constraint.
Reaction ID	metabolite
EXC_DRAIN_C00042	Succinate
EXC_DRAIN_C00054	Adenosine 3',5'-bisphosphate
EXC_DRAIN_C00060	Carboxylate
EXC_DRAIN_C00080	H+
EXC_DRAIN_C00229	Acyl-carrier protein
EXC_DRAIN_C00996	Ferricytochrome b5
EXC_DRAIN_C01134	Pantetheine 4'-phosphate
EXC_DRAIN_C01267	3-(Imidazol-4-yl)-2-oxopropyl phosphate
EXC_DRAIN_C03373	Aminoimidazole ribotide
EXC_DRAIN_C03688	Apo-[acyl-carrier-protein]

## Sheet: Candidate metabolites
Supplementary Table S2. This sheet lists the metabolites that, upon import in the Phytophthora infestans model, would enable production of other currently blocked metabolites.
Metabolite	Connects
(S)-3-Hydroxy-3-methylglutaryl-CoA[c]	12
S-Adenosyl-L-homocysteine[c]	9
1-(beta-D-Galactosyl)-2-(2-hydroxyacyl)sphingosine[c]	9
5-Methyltetrahydrofolate[c]	8
Retinyl palmitate[c]	8
Estrone[c]	7
1D-myo-Inositol 1,3,4-trisphosphate[c]	7
L-Selenocysteine[c]	7
m7G(5')pppR-mRNA[c]	7
7,8-Dihydroneopterin 3'-triphosphate[c]	7
Gibberellin A12[c]	7
Tyramine[c]	6
Coniferyl alcohol[c]	5
Dhurrin[c]	5
1-Alkyl-2-acylglycerol[c]	5
G10610[c]	5
[Protein]-3-O-(N-acetyl-D-glucosaminyl)-L-serine[c]	5
6-Mercaptopurine[c]	5
Sphinganine[c]	5
4-Hydroxycinnamyl aldehyde[c]	5
Gibberellin A53[c]	5
Hemoglobin[c]	5
5-Phosphoribosylamine[c]	4
Sinapyl alcohol[c]	4
Peptide 2-(3-carboxy-3-aminopropyl)-L-histidine[c]	4
Episterol[c]	4
Molybdoenzyme molybdenum cofactor[c]	4
1-Alkenyl-2-acylglycerol[c]	4
G00011[c]	4
Protein N6,N6-dimethyl-L-lysine[c]	4
(2R)-3-Sulfolactate[c]	4
3-Hydroxyanthranilate[c]	4
4-(N-Nitrosomethylamino)-1-(3-pyridyl)-1-butanone[c]	4
S-(Hydroxymethyl)glutathione[c]	4
Chloral hydrate[c]	4
Propionyladenylate[c]	4
Tetrahydrobiopterin[c]	4
5-Hydroxyferuloyl-CoA[c]	4
Dolichyl diphosphate[c]	3
rRNA containing N6-methyladenine[c]	3
Cholesterol[c]	3
4-Imidazolone-5-propanoate[c]	3
dTDP-L-rhamnose[c]	3
G00141[c]	3
epsilon-Caprolactone[c]	3
Cytochrome c[c]	3
D-Mannose 1-phosphate[c]	3
Caffeic aldehyde[c]	3
Dihydrotestosterone[c]	3
D-Glucoside[c]	3
3,4-Dihydroxyphenylethyleneglycol[c]	3
1-Methylnicotinamide[c]	3
(R)-Acetoin[c]	3
Prunasin[c]	3
L-Aspartate 4-semialdehyde[c]	3
Trinitrotoluene[c]	3
G13038[c]	3
9-cis-Retinol[c]	3
N-D-Ribosylpurine[c]	3
Phenethylamine[c]	3
delta7-Avenasterol[c]	3
S-Methyl-5-thio-D-ribulose 1-phosphate[c]	3
S-Farnesyl protein[c]	3
Prostaglandin H2[c]	3
7-Methylguanosine 5'-triphospho-5'-oligonucleotide[c]	3
3-Cyano-L-alanine[c]	3
Aldophosphamide[c]	3
Se-Adenosylselenomethionine[c]	3
Selenate[c]	3
(S)-3-Hydroxyisobutyrate[c]	3
R-S-Cysteinylglycine[c]	3
Morphine[c]	3
2-Phenyl-1,3-propanediol monocarbamate[c]	3
Allantoate[c]	3
Very-long-chain acyl-CoA[c]	3
dITP[c]	3
meso-2,3-Butanediol[c]	2
Campest-4-en-3-one[c]	2
Bilirubin[c]	2
3-Deoxy-D-manno-octulosonate[c]	2
(2-Naphthyl)methanol[c]	2
3alpha,7alpha-Dihydroxy-5beta-cholestanate[c]	2
all-trans-Hexaprenyl diphosphate[c]	2
Thioredoxin[c]	2
L-Carnitine[c]	2
5-FU[c]	2
C15810[c]	2
ITP[c]	2
Biotin[c]	2
all-trans-Polyprenyl diphosphate[c]	2
G00146[c]	2
20alpha-Hydroxycholesterol[c]	2
Quinone[c]	2
cis,cis-3,6-Dodecadienoyl-CoA[c]	2
alpha-D-Ribose 1,2-cyclic phosphate 5-phosphate[c]	2
3-Ketoglutaryl-[acp] methyl ester[c]	2
5-Methyltetrahydropteroyltri-L-glutamate[c]	2
5-Fluorodeoxyuridine[c]	2
6-Methylmercaptopurine[c]	2
4-Trimethylammoniobutanal[c]	2
22alpha-Hydroxy-campest-4-en-3-one[c]	2
O-Succinyl-L-homoserine[c]	2
Pyridoxine[c]	2
(S)-Lactaldehyde[c]	2
Carnitine[c]	2
G00149[c]	2
1-Hydroxymethylnaphthalene[c]	2
2,4-Dichlorophenol[c]	2
(1'S)-Averantin[c]	2
2-Hydroxy-5-carboxymethylmuconate semialdehyde[c]	2
N-Acetyl-alpha-D-glucosamine 1-phosphate[c]	2
11-Deoxycorticosterone[c]	2
all-trans-Nonaprenyl diphosphate[c]	2
Hydroquinone[c]	2
5alpha-Pregnane-3alpha,20alpha-diol[c]	2
Lotaustralin[c]	2
Pyridoxamine[c]	2
5,6-Dihydroxyindole[c]	2
3-Methoxy-4-hydroxyphenylacetaldehyde[c]	2
2-Dehydro-3-deoxy-D-gluconate[c]	2
Menaquinone[c]	2
Benzaldehyde[c]	2
alpha-Aminoadipoyl-S-acyl enzyme[c]	2
Phylloquinone[c]	2
Imidazole-4-acetaldehyde[c]	2
N-Acetyl-D-mannosamine[c]	2
L-Kynurenine[c]	2
11beta,17beta-Dihydroxy-4-androsten-3-one[c]	2
Cobinamide[c]	2
3-Methoxy-4-hydroxyphenylglycolaldehyde[c]	2
Carboxybiotin-carboxyl-carrier protein[c]	2
D-Glucarate[c]	2
G00595[c]	2
G00309[c]	2
(+)-Neomenthol[c]	2
Thymine[c]	2
Docosanoic acid[c]	2
2',3'-Cyclic GMP[c]	2
D-Tagatose 1,6-bisphosphate[c]	2
Propynoate[c]	2
Cycloartenol[c]	2
5-PP-InsP5[c]	2
L-Threonine O-3-phosphate[c]	2
2-Methoxy-17beta-estradiol[c]	2
D-Glutamine[c]	2
Xanthurenic acid[c]	2
5-Hydroxyindoleacetaldehyde[c]	2
Reduced ferredoxin[c]	2
Cadaverine[c]	2
p-Tolualdehyde[c]	2
1,2-Dihydronaphthalene-1,2-diol[c]	2
3alpha,20alpha,21-Trihydroxy-5beta-pregnan-11-one[c]	2
Pregnanediol[c]	2
(2S,3S)-2,3-Dihydro-2,3-dihydroxybenzoate[c]	2
5,6,7,8-Tetrahydromethanopterin[c]	2
2',3'-Cyclic CMP[c]	2
N-Methylputrescine[c]	2
Citalopram aldehyde[c]	2
Indole-3-acetaldehyde[c]	2
4-Nitrophenyl phosphate[c]	2
alpha-D-Aldose 1-phosphate[c]	2
Sphingosine 1-phosphate[c]	2
Sphinganine 1-phosphate[c]	2
Butanoyl-CoA[c]	2
1-Keto-D-chiro-inositol[c]	2
Histone N6-methyl-L-lysine[c]	2
Gibberellin A1[c]	2
CMP-N-trimethyl-2-aminoethylphosphonate[c]	2
CMP-2-aminoethylphosphonate[c]	2
2-Amino-3-carboxymuconate semialdehyde[c]	2
Cinnamaldehyde[c]	2
Androsterone[c]	2
Ethylene oxide[c]	2
3-Methylbenzaldehyde[c]	2
Linamarin[c]	2
Phytic acid[c]	2
4-Chlorophenol[c]	2
Phospholipid[c]	2
5-Dehydro-D-gluconate[c]	2
Chondroitin 4-sulfate[c]	2
Dermatan 4-sulfate[c]	2
2,5-Dihydroxybenzoate[c]	2
SN-38[c]	2
L-Cystine[c]	2
7-Methylxanthine[c]	2
Theobromine[c]	2
1,7-Dimethylxanthine[c]	2
N4-Acetylaminobutanal[c]	2
cis-3-Chloro-2-propene-1-ol[c]	2
trans-3-Chloro-2-propene-1-ol[c]	2
Cortolone[c]	2
Cortol[c]	2
Cyanoglycoside[c]	2
Maleylpyruvate[c]	2
Codeine[c]	2
Apoprotein[c]	2
Tamoxifen[c]	2
UDP-L-arabinose[c]	2
4-Hydroxy-5-phenyltetrahydro-1,3-oxazin-2-one[c]	2
gamma-Glutamyl-gamma-aminobutyraldehyde[c]	2
Heme O[c]	2
1-Methylxanthine[c]	2
3-Deoxy-D-manno-octulosonate 8-phosphate[c]	2
Cob(I)yrinate a,c diamide[c]	2
2,3-Dihydroxypropane-1-sulfonate[c]	2
5alpha-Androstane-3,17-dione[c]	2
Uroporphyrinogen I[c]	2
Fructoselysine 6-phosphate[c]	2
Lipoate[c]	2
2,5-Didehydro-D-gluconate[c]	2
5alpha-Pregnane-3,20-dione[c]	2
Isopenicillin N[c]	2
3-Ketopimeloyl-[acp] methyl ester[c]	2
Guanosine 3'-diphosphate 5'-triphosphate[c]	2
16alpha-Hydroxydehydroepiandrosterone[c]	2
3-Hydroxybenzaldehyde[c]	2
8-[(1R,2R)-3-Oxo-2-{(Z)-pent-2-enyl}cyclopentyl]octanoate[c]	2
1-Alkyl-sn-glycero-3-phosphate[c]	2
2',3'-Cyclic AMP[c]	2
2',3'-Cyclic UMP[c]	2
Nucleoside triphosphate[c]	2
Cob(I)alamin[c]	2
G00009[c]	2
Phenylacetyl-CoA[c]	2
3-Hydroxy-L-kynurenine[c]	2
cis-beta-D-Glucosyl-2-hydroxycinnamate[c]	2
Methylimidazole acetaldehyde[c]	2
Zymosterol[c]	2
Etiocholanolone[c]	2
2-Methoxyestrone[c]	2
Creatinine[c]	2
2-Methylbenzaldehyde[c]	2
Vitamin K[c]	2
1-Aminocyclopropane-1-carboxylate[c]	1
Prostaglandin F2alpha[c]	1
4-Hydroxybenzaldehyde[c]	1
N-Acetyl-L-citrulline[c]	1
1-Acylglycerol[c]	1
Pantetheine[c]	1
L-Arogenate[c]	1
ADP-ribose[c]	1
Cys-Gly[c]	1
N-((R)-Pantothenoyl)-L-cysteine[c]	1
(R)-S-Lactoylglutathione[c]	1
Hippurate[c]	1
alpha-D-Galactose[c]	1
XTP[c]	1
4-Methylthio-2-oxobutanoic acid[c]	1
N-Carbamoylputrescine[c]	1
Cytosine[c]	1
Cellobiose[c]	1
O-Phospho-L-serine[c]	1
myo-Inositol 4-phosphate[c]	1
Inositol 1-phosphate[c]	1
Se-Methyl-L-selenocysteine[c]	1
4-Carboxy-4-hydroxy-2-oxoadipate[c]	1
Cysteamine[c]	1
Methylselenic acid[c]	1
GDP-L-fucose[c]	1
Parapyruvate[c]	1
2-Oxosuccinamate[c]	1
1-Alkyl-2-acetyl-sn-glycerol[c]	1
Lathosterol[c]	1
Thioguanine[c]	1
6-Mercaptopurine ribonucleoside triphosphate[c]	1
Sedoheptulose 1,7-bisphosphate[c]	1
Pseudouridine[c]	1
O-Phosphorylhomoserine[c]	1
Pidolic acid[c]	1
Folinic acid[c]	1
sn-Glycero-3-phosphocholine[c]	1
Dihydropteroate[c]	1
Sarcosine[c]	1
1-Acyl-sn-glycero-3-phosphoglycerol[c]	1
Monolysocardiolipin[c]	1
1-Acylglycerophosphoinositol[c]	1
1-Acyl-sn-glycero-3-phosphoserine[c]	1
D-myo-Inositol 3,4-bisphosphate[c]	1
sn-Glycero-3-phosphoethanolamine[c]	1
2-Oxoglutaramate[c]	1
2-Phosphoglycolate[c]	1
D-Cysteine[c]	1
meso-2,6-Diaminoheptanedioate[c]	1
5-O-Caffeoylshikimic acid[c]	1
3-Hydroxypropanoate[c]	1
Dolichol[c]	1
Glycerone[c]	1
Sphingosine[c]	1
G12573[c]	1
Very-long-chain (3R)-3-hydroxyacyl-CoA[c]	1

## Sheet: Essential genes
Supplementary Table S2. This sheet lists Phythophthora infestans genes that were found essential for biomass production.
PITG_18374
PITG_18185
PITG_09954
PITG_00127
PITG_03620
PITG_08445
PITG_01752
PITG_04441
PITG_08061
PITG_09848
PITG_04010
PITG_02087
PITG_20559
PITG_00221
PITG_10595
PITG_17032
PITG_05318
PITG_06352
PITG_17925
PITG_15045
PITG_06969
PITG_03410
PITG_17262
PITG_01742
PITG_03530
PITG_17003
PITG_22928
PITG_13402
PITG_04601
PITG_03404
PITG_00765
PITG_01783
PITG_00034
PITG_19174
PITG_06749
PITG_14634
PITG_05374
PITG_02925
PITG_15449
PITG_02503
PITG_01245
PITG_01769
PITG_17786
PITG_17983
PITG_06604
PITG_13399
PITG_01049
PITG_09566
PITG_02750
PITG_09536
PITG_02594
PITG_01235
PITG_18048
PITG_16102
PITG_02221
PITG_11013
PITG_01411
PITG_05245
PITG_14699
PITG_09271
PITG_16024
PITG_05520
PITG_14831
PITG_07027
PITG_12232
PITG_09726
PITG_01103
PITG_14966
PITG_10026
PITG_01700
PITG_07029
PITG_01913
