# Supplementary material for: Genome‐wide characterization of Phytophthora infestans metabolism: a systems biology approach
Source: Mol Plant Pathol. 2018 Jan 30;19(6):1403–13. doi: 10.1111/mpp.12623 (PMC6638193; doi:10.1111/mpp.12623)
Supplement: Supplementary file 7 — File S1 The Phytophthora infestans model in SBML format. [file MPP-19-1403-s007.xml]

<?xml version="1.0" encoding="UTF-8" ?><sbml xmlns="http://www.sbml.org/sbml/level2/version3" level="2" version="3"><model metaid="metaid_Pinf" id="Pinf" name="Metabolic model for Phytophthora infestans T30-4 - Rodenburg et al. (2017)"><annotation><rdf:RDF xmlns:rdf="http://www.w3.org/1999/02/22-rdf-syntax-ns#" xmlns:dc="http://purl.org/dc/elements/1.1/" xmlns:dcterms="http://purl.org/dc/terms/" xmlns:vCard="http://www.w3.org/2001/vcard-rdf/3.0#" xmlns:bqbiol="http://biomodels.net/biology-qualifiers/" xmlns:bqmodel="http://biomodels.net/model-qualifiers/"><rdf:Description rdf:about="#metaid_Pinf"><dc:creator rdf:parseType="Resource"><rdf:Bag><rdf:li rdf:parseType="Resource"><vCard:N rdf:parseType="Resource"><vCard:Given>Sander</vCard:Given><vCard:Family>Rodenburg</vCard:Family></vCard:N><vCard:EMAIL>sander.rodenburg@wur.nl</vCard:EMAIL><vCard:ORG><vCard:Orgname>Wageningen University</vCard:Orgname></vCard:ORG></rdf:li></rdf:Bag></dc:creator><dcterms:created rdf:parseType="Resource"><dcterms:W3CDTF>2017-11-22T17:21:19Z</dcterms:W3CDTF></dcterms:created><dcterms:modified rdf:parseType="Resource"><dcterms:W3CDTF>2017-11-22T17:21:19Z</dcterms:W3CDTF></dcterms:modified><bqbiol:is><rdf:Bag><rdf:li rdf:resource="urn:miriam:Oomycete" /></rdf:Bag></bqbiol:is></rdf:Description></rdf:RDF></annotation><listOfUnitDefinitions><unitDefinition id="mmol_per_gDW_per_hr"><listOfUnits><unit kind="mole" scale="-3"/><unit kind="second" multiplier="0.00027778" exponent="-1"/></listOfUnits></unitDefinition></listOfUnitDefinitions><listOfCompartments><compartment metaid="metaid_C_c" id="C_c" name="Cytosol" spatialDimensions="3" size="1" sboTerm="SBO:0000290"></compartment>
<compartment metaid="metaid_C_e" id="C_e" name="Extracellular" spatialDimensions="3" size="1" sboTerm="SBO:0000290"></compartment>
<compartment metaid="metaid_C_g" id="C_g" name="Golgi complex" spatialDimensions="3" size="1" sboTerm="SBO:0000290"></compartment>
<compartment metaid="metaid_C_m" id="C_m" name="Mitochondia" spatialDimensions="3" size="1" sboTerm="SBO:0000290"></compartment>
<compartment metaid="metaid_C_p" id="C_p" name="Peroxisome" spatialDimensions="3" size="1" sboTerm="SBO:0000290"></compartment>
<compartment metaid="metaid_C_r" id="C_r" name="Endoplasmic reticulum" spatialDimensions="3" size="1" sboTerm="SBO:0000290"></compartment>
<compartment metaid="metaid_C_v" id="C_v" name="Vacuole" spatialDimensions="3" size="1" sboTerm="SBO:0000290"></compartment>
</listOfCompartments><listOfSpecies><species metaid="metaid_M_C00016_p" id="M_C00016_p" name="FAD" compartment="C_p" initialAmount="0" boundaryCondition="false" sboTerm="SBO:0000299"></species>
<species metaid="metaid_M_C16327_p" id="M_C16327_p" name="OPC8-CoA" compartment="C_p" initialAmount="0" boundaryCondition="false" sboTerm="SBO:0000299"></species>
<species metaid="metaid_M_C16328_p" id="M_C16328_p" name="trans-2-Enoyl-OPC8-CoA" compartment="C_p" initialAmount="0" boundaryCondition="false" sboTerm="SBO:0000299"></species>
<species metaid="metaid_M_C01352_p" id="M_C01352_p" name="FADH2" compartment="C_p" initialAmount="0" boundaryCondition="false" sboTerm="SBO:0000299"></species>
<species metaid="metaid_M_C20657_c" id="M_C20657_c" name="meso-2,3-Butanediol" compartment="C_c" initialAmount="0" boundaryCondition="false" sboTerm="SBO:0000299"></species>
<species metaid="metaid_M_C00080_c" id="M_C00080_c" name="H+" compartment="C_c" initialAmount="0" boundaryCondition="false" sboTerm="SBO:0000299"></species>
<species metaid="metaid_M_C00004_c" id="M_C00004_c" name="NADH" compartment="C_c" initialAmount="0" boundaryCondition="false" sboTerm="SBO:0000299"></species>
<species metaid="metaid_M_C00003_c" id="M_C00003_c" name="NAD+" compartment="C_c" initialAmount="0" boundaryCondition="false" sboTerm="SBO:0000299"></species>
<species metaid="metaid_M_C01769_c" id="M_C01769_c" name="(S)-Acetoin" compartment="C_c" initialAmount="0" boundaryCondition="false" sboTerm="SBO:0000299"></species>
<species metaid="metaid_M_C00007_c" id="M_C00007_c" name="Oxygen" compartment="C_c" initialAmount="0" boundaryCondition="false" sboTerm="SBO:0000299"></species>
<species metaid="metaid_M_C00555_c" id="M_C00555_c" name="4-Aminobutyraldehyde" compartment="C_c" initialAmount="0" boundaryCondition="false" sboTerm="SBO:0000299"></species>
<species metaid="metaid_M_C00027_c" id="M_C00027_c" name="Hydrogen peroxide" compartment="C_c" initialAmount="0" boundaryCondition="false" sboTerm="SBO:0000299"></species>
<species metaid="metaid_M_C00001_c" id="M_C00001_c" name="H2O" compartment="C_c" initialAmount="0" boundaryCondition="false" sboTerm="SBO:0000299"></species>
<species metaid="metaid_M_C00315_c" id="M_C00315_c" name="Spermidine" compartment="C_c" initialAmount="0" boundaryCondition="false" sboTerm="SBO:0000299"></species>
<species metaid="metaid_M_C00986_c" id="M_C00986_c" name="1,3-Diaminopropane" compartment="C_c" initialAmount="0" boundaryCondition="false" sboTerm="SBO:0000299"></species>
<species metaid="metaid_M_C05922_c" id="M_C05922_c" name="Formamidopyrimidine nucleoside triphosphate" compartment="C_c" initialAmount="0" boundaryCondition="false" sboTerm="SBO:0000299"></species>
<species metaid="metaid_M_C00044_c" id="M_C00044_c" name="GTP" compartment="C_c" initialAmount="0" boundaryCondition="false" sboTerm="SBO:0000299"></species>
<species metaid="metaid_M_C11864_c" id="M_C11864_c" name="Gibberellin A4" compartment="C_c" initialAmount="0" boundaryCondition="false" sboTerm="SBO:0000299"></species>
<species metaid="metaid_M_C00042_c" id="M_C00042_c" name="Succinate" compartment="C_c" initialAmount="0" boundaryCondition="false" sboTerm="SBO:0000299"></species>
<species metaid="metaid_M_C11868_c" id="M_C11868_c" name="Gibberellin A34" compartment="C_c" initialAmount="0" boundaryCondition="false" sboTerm="SBO:0000299"></species>
<species metaid="metaid_M_C00026_c" id="M_C00026_c" name="2-Oxoglutarate" compartment="C_c" initialAmount="0" boundaryCondition="false" sboTerm="SBO:0000299"></species>
<species metaid="metaid_M_C00011_c" id="M_C00011_c" name="CO2" compartment="C_c" initialAmount="0" boundaryCondition="false" sboTerm="SBO:0000299"></species>
<species metaid="metaid_M_C11863_c" id="M_C11863_c" name="Gibberellin A9" compartment="C_c" initialAmount="0" boundaryCondition="false" sboTerm="SBO:0000299"></species>
<species metaid="metaid_M_C11865_c" id="M_C11865_c" name="Gibberellin A51" compartment="C_c" initialAmount="0" boundaryCondition="false" sboTerm="SBO:0000299"></species>
<species metaid="metaid_M_C00144_c" id="M_C00144_c" name="GMP" compartment="C_c" initialAmount="0" boundaryCondition="false" sboTerm="SBO:0000299"></species>
<species metaid="metaid_M_C00013_c" id="M_C00013_c" name="Diphosphate" compartment="C_c" initialAmount="0" boundaryCondition="false" sboTerm="SBO:0000299"></species>
<species metaid="metaid_M_C01304_c" id="M_C01304_c" name="2,5-Diamino-6-(5-phospho-D-ribosylamino)pyrimidin-4(3H)-one" compartment="C_c" initialAmount="0" boundaryCondition="false" sboTerm="SBO:0000299"></species>
<species metaid="metaid_M_C00058_c" id="M_C00058_c" name="Formate" compartment="C_c" initialAmount="0" boundaryCondition="false" sboTerm="SBO:0000299"></species>
<species metaid="metaid_M_G10504_c" id="M_G10504_c" name="G10504_c" compartment="C_c" initialAmount="0" boundaryCondition="false" sboTerm="SBO:0000299"></species>
<species metaid="metaid_M_C00124_c" id="M_C00124_c" name="D-Galactose" compartment="C_c" initialAmount="0" boundaryCondition="false" sboTerm="SBO:0000299"></species>
<species metaid="metaid_M_C00031_c" id="M_C00031_c" name="D-Glucose" compartment="C_c" initialAmount="0" boundaryCondition="false" sboTerm="SBO:0000299"></species>
<species metaid="metaid_M_C00031_r" id="M_C00031_r" name="D-Glucose" compartment="C_r" initialAmount="0" boundaryCondition="false" sboTerm="SBO:0000299"></species>
<species metaid="metaid_M_C00124_r" id="M_C00124_r" name="D-Galactose" compartment="C_r" initialAmount="0" boundaryCondition="false" sboTerm="SBO:0000299"></species>
<species metaid="metaid_M_G10504_r" id="M_G10504_r" name="G10504_r" compartment="C_r" initialAmount="0" boundaryCondition="false" sboTerm="SBO:0000299"></species>
<species metaid="metaid_M_C00001_r" id="M_C00001_r" name="H2O" compartment="C_r" initialAmount="0" boundaryCondition="false" sboTerm="SBO:0000299"></species>
<species metaid="metaid_M_C00040_c" id="M_C00040_c" name="Acyl-CoA" compartment="C_c" initialAmount="0" boundaryCondition="false" sboTerm="SBO:0000299"></species>
<species metaid="metaid_M_C00157_c" id="M_C00157_c" name="Phosphatidylcholine" compartment="C_c" initialAmount="0" boundaryCondition="false" sboTerm="SBO:0000299"></species>
<species metaid="metaid_M_C00010_c" id="M_C00010_c" name="CoA" compartment="C_c" initialAmount="0" boundaryCondition="false" sboTerm="SBO:0000299"></species>
<species metaid="metaid_M_C04230_c" id="M_C04230_c" name="1-Acyl-sn-glycero-3-phosphocholine" compartment="C_c" initialAmount="0" boundaryCondition="false" sboTerm="SBO:0000299"></species>
<species metaid="metaid_M_C00010_r" id="M_C00010_r" name="CoA" compartment="C_r" initialAmount="0" boundaryCondition="false" sboTerm="SBO:0000299"></species>
<species metaid="metaid_M_C00157_r" id="M_C00157_r" name="Phosphatidylcholine" compartment="C_r" initialAmount="0" boundaryCondition="false" sboTerm="SBO:0000299"></species>
<species metaid="metaid_M_C00040_r" id="M_C00040_r" name="Acyl-CoA" compartment="C_r" initialAmount="0" boundaryCondition="false" sboTerm="SBO:0000299"></species>
<species metaid="metaid_M_C04230_r" id="M_C04230_r" name="1-Acyl-sn-glycero-3-phosphocholine" compartment="C_r" initialAmount="0" boundaryCondition="false" sboTerm="SBO:0000299"></species>
<species metaid="metaid_M_C00448_c" id="M_C00448_c" name="trans,trans-Farnesyl diphosphate" compartment="C_c" initialAmount="0" boundaryCondition="false" sboTerm="SBO:0000299"></species>
<species metaid="metaid_M_C04574_c" id="M_C04574_c" name="di-trans,poly-cis-Undecaprenyl diphosphate" compartment="C_c" initialAmount="0" boundaryCondition="false" sboTerm="SBO:0000299"></species>
<species metaid="metaid_M_C00129_c" id="M_C00129_c" name="Isopentenyl diphosphate" compartment="C_c" initialAmount="0" boundaryCondition="false" sboTerm="SBO:0000299"></species>
<species metaid="metaid_M_C00448_r" id="M_C00448_r" name="trans,trans-Farnesyl diphosphate" compartment="C_r" initialAmount="0" boundaryCondition="false" sboTerm="SBO:0000299"></species>
<species metaid="metaid_M_C04574_r" id="M_C04574_r" name="di-trans,poly-cis-Undecaprenyl diphosphate" compartment="C_r" initialAmount="0" boundaryCondition="false" sboTerm="SBO:0000299"></species>
<species metaid="metaid_M_C00129_r" id="M_C00129_r" name="Isopentenyl diphosphate" compartment="C_r" initialAmount="0" boundaryCondition="false" sboTerm="SBO:0000299"></species>
<species metaid="metaid_M_C00013_r" id="M_C00013_r" name="Diphosphate" compartment="C_r" initialAmount="0" boundaryCondition="false" sboTerm="SBO:0000299"></species>
<species metaid="metaid_M_C00989_c" id="M_C00989_c" name="4-Hydroxybutanoic acid" compartment="C_c" initialAmount="0" boundaryCondition="false" sboTerm="SBO:0000299"></species>
<species metaid="metaid_M_C00232_c" id="M_C00232_c" name="Succinate semialdehyde" compartment="C_c" initialAmount="0" boundaryCondition="false" sboTerm="SBO:0000299"></species>
<species metaid="metaid_M_C00114_c" id="M_C00114_c" name="Choline" compartment="C_c" initialAmount="0" boundaryCondition="false" sboTerm="SBO:0000299"></species>
<species metaid="metaid_M_C00416_c" id="M_C00416_c" name="Phosphatidate" compartment="C_c" initialAmount="0" boundaryCondition="false" sboTerm="SBO:0000299"></species>
<species metaid="metaid_M_C00416_r" id="M_C00416_r" name="Phosphatidate" compartment="C_r" initialAmount="0" boundaryCondition="false" sboTerm="SBO:0000299"></species>
<species metaid="metaid_M_C00114_r" id="M_C00114_r" name="Choline" compartment="C_r" initialAmount="0" boundaryCondition="false" sboTerm="SBO:0000299"></species>
<species metaid="metaid_M_C00219_c" id="M_C00219_c" name="Arachidonate" compartment="C_c" initialAmount="0" boundaryCondition="false" sboTerm="SBO:0000299"></species>
<species metaid="metaid_M_C00219_r" id="M_C00219_r" name="Arachidonate" compartment="C_r" initialAmount="0" boundaryCondition="false" sboTerm="SBO:0000299"></species>
<species metaid="metaid_M_C00157_m" id="M_C00157_m" name="Phosphatidylcholine" compartment="C_m" initialAmount="0" boundaryCondition="false" sboTerm="SBO:0000299"></species>
<species metaid="metaid_M_C00001_m" id="M_C00001_m" name="H2O" compartment="C_m" initialAmount="0" boundaryCondition="false" sboTerm="SBO:0000299"></species>
<species metaid="metaid_M_C00219_m" id="M_C00219_m" name="Arachidonate" compartment="C_m" initialAmount="0" boundaryCondition="false" sboTerm="SBO:0000299"></species>
<species metaid="metaid_M_C04230_m" id="M_C04230_m" name="1-Acyl-sn-glycero-3-phosphocholine" compartment="C_m" initialAmount="0" boundaryCondition="false" sboTerm="SBO:0000299"></species>
<species metaid="metaid_M_C00468_c" id="M_C00468_c" name="Estrone" compartment="C_c" initialAmount="0" boundaryCondition="false" sboTerm="SBO:0000299"></species>
<species metaid="metaid_M_C00951_c" id="M_C00951_c" name="Estradiol-17beta" compartment="C_c" initialAmount="0" boundaryCondition="false" sboTerm="SBO:0000299"></species>
<species metaid="metaid_M_C00003_r" id="M_C00003_r" name="NAD+" compartment="C_r" initialAmount="0" boundaryCondition="false" sboTerm="SBO:0000299"></species>
<species metaid="metaid_M_C00004_r" id="M_C00004_r" name="NADH" compartment="C_r" initialAmount="0" boundaryCondition="false" sboTerm="SBO:0000299"></species>
<species metaid="metaid_M_C00951_r" id="M_C00951_r" name="Estradiol-17beta" compartment="C_r" initialAmount="0" boundaryCondition="false" sboTerm="SBO:0000299"></species>
<species metaid="metaid_M_C00468_r" id="M_C00468_r" name="Estrone" compartment="C_r" initialAmount="0" boundaryCondition="false" sboTerm="SBO:0000299"></species>
<species metaid="metaid_M_C00080_r" id="M_C00080_r" name="H+" compartment="C_r" initialAmount="0" boundaryCondition="false" sboTerm="SBO:0000299"></species>
<species metaid="metaid_M_C00080_m" id="M_C00080_m" name="H+" compartment="C_m" initialAmount="0" boundaryCondition="false" sboTerm="SBO:0000299"></species>
<species metaid="metaid_M_C00004_m" id="M_C00004_m" name="NADH" compartment="C_m" initialAmount="0" boundaryCondition="false" sboTerm="SBO:0000299"></species>
<species metaid="metaid_M_C00951_m" id="M_C00951_m" name="Estradiol-17beta" compartment="C_m" initialAmount="0" boundaryCondition="false" sboTerm="SBO:0000299"></species>
<species metaid="metaid_M_C00468_m" id="M_C00468_m" name="Estrone" compartment="C_m" initialAmount="0" boundaryCondition="false" sboTerm="SBO:0000299"></species>
<species metaid="metaid_M_C00003_m" id="M_C00003_m" name="NAD+" compartment="C_m" initialAmount="0" boundaryCondition="false" sboTerm="SBO:0000299"></species>
<species metaid="metaid_M_C00006_c" id="M_C00006_c" name="NADP+" compartment="C_c" initialAmount="0" boundaryCondition="false" sboTerm="SBO:0000299"></species>
<species metaid="metaid_M_C00005_c" id="M_C00005_c" name="NADPH" compartment="C_c" initialAmount="0" boundaryCondition="false" sboTerm="SBO:0000299"></species>
<species metaid="metaid_M_C00006_r" id="M_C00006_r" name="NADP+" compartment="C_r" initialAmount="0" boundaryCondition="false" sboTerm="SBO:0000299"></species>
<species metaid="metaid_M_C00005_r" id="M_C00005_r" name="NADPH" compartment="C_r" initialAmount="0" boundaryCondition="false" sboTerm="SBO:0000299"></species>
<species metaid="metaid_M_C00006_m" id="M_C00006_m" name="NADP+" compartment="C_m" initialAmount="0" boundaryCondition="false" sboTerm="SBO:0000299"></species>
<species metaid="metaid_M_C00005_m" id="M_C00005_m" name="NADPH" compartment="C_m" initialAmount="0" boundaryCondition="false" sboTerm="SBO:0000299"></species>
<species metaid="metaid_M_C05300_c" id="M_C05300_c" name="16alpha-Hydroxyestrone" compartment="C_c" initialAmount="0" boundaryCondition="false" sboTerm="SBO:0000299"></species>
<species metaid="metaid_M_C05300_r" id="M_C05300_r" name="16alpha-Hydroxyestrone" compartment="C_r" initialAmount="0" boundaryCondition="false" sboTerm="SBO:0000299"></species>
<species metaid="metaid_M_C00007_r" id="M_C00007_r" name="Oxygen" compartment="C_r" initialAmount="0" boundaryCondition="false" sboTerm="SBO:0000299"></species>
<species metaid="metaid_M_C15786_c" id="M_C15786_c" name="5alpha-Campestan-3-one" compartment="C_c" initialAmount="0" boundaryCondition="false" sboTerm="SBO:0000299"></species>
<species metaid="metaid_M_C15785_c" id="M_C15785_c" name="Campest-4-en-3-one" compartment="C_c" initialAmount="0" boundaryCondition="false" sboTerm="SBO:0000299"></species>
<species metaid="metaid_M_C15785_r" id="M_C15785_r" name="Campest-4-en-3-one" compartment="C_r" initialAmount="0" boundaryCondition="false" sboTerm="SBO:0000299"></species>
<species metaid="metaid_M_C15786_r" id="M_C15786_r" name="5alpha-Campestan-3-one" compartment="C_r" initialAmount="0" boundaryCondition="false" sboTerm="SBO:0000299"></species>
<species metaid="metaid_M_C00015_c" id="M_C00015_c" name="UDP" compartment="C_c" initialAmount="0" boundaryCondition="false" sboTerm="SBO:0000299"></species>
<species metaid="metaid_M_C00167_c" id="M_C00167_c" name="UDP-glucuronate" compartment="C_c" initialAmount="0" boundaryCondition="false" sboTerm="SBO:0000299"></species>
<species metaid="metaid_M_C11133_c" id="M_C11133_c" name="Estrone glucuronide" compartment="C_c" initialAmount="0" boundaryCondition="false" sboTerm="SBO:0000299"></species>
<species metaid="metaid_M_C15805_m" id="M_C15805_m" name="Guaiacyl lignin" compartment="C_m" initialAmount="0" boundaryCondition="false" sboTerm="SBO:0000299"></species>
<species metaid="metaid_M_C00590_m" id="M_C00590_m" name="Coniferyl alcohol" compartment="C_m" initialAmount="0" boundaryCondition="false" sboTerm="SBO:0000299"></species>
<species metaid="metaid_M_C15805_c" id="M_C15805_c" name="Guaiacyl lignin" compartment="C_c" initialAmount="0" boundaryCondition="false" sboTerm="SBO:0000299"></species>
<species metaid="metaid_M_C00590_c" id="M_C00590_c" name="Coniferyl alcohol" compartment="C_c" initialAmount="0" boundaryCondition="false" sboTerm="SBO:0000299"></species>
<species metaid="metaid_M_C00063_r" id="M_C00063_r" name="CTP" compartment="C_r" initialAmount="0" boundaryCondition="false" sboTerm="SBO:0000299"></species>
<species metaid="metaid_M_C06459_r" id="M_C06459_r" name="N-Trimethyl-2-aminoethylphosphonate" compartment="C_r" initialAmount="0" boundaryCondition="false" sboTerm="SBO:0000299"></species>
<species metaid="metaid_M_C05674_r" id="M_C05674_r" name="CMP-N-trimethyl-2-aminoethylphosphonate" compartment="C_r" initialAmount="0" boundaryCondition="false" sboTerm="SBO:0000299"></species>
<species metaid="metaid_M_C02666_c" id="M_C02666_c" name="Coniferyl aldehyde" compartment="C_c" initialAmount="0" boundaryCondition="false" sboTerm="SBO:0000299"></species>
<species metaid="metaid_M_C00025_c" id="M_C00025_c" name="L-Glutamate" compartment="C_c" initialAmount="0" boundaryCondition="false" sboTerm="SBO:0000299"></species>
<species metaid="metaid_M_C01179_c" id="M_C01179_c" name="3-(4-Hydroxyphenyl)pyruvate" compartment="C_c" initialAmount="0" boundaryCondition="false" sboTerm="SBO:0000299"></species>
<species metaid="metaid_M_C00082_c" id="M_C00082_c" name="L-Tyrosine" compartment="C_c" initialAmount="0" boundaryCondition="false" sboTerm="SBO:0000299"></species>
<species metaid="metaid_M_C00025_m" id="M_C00025_m" name="L-Glutamate" compartment="C_m" initialAmount="0" boundaryCondition="false" sboTerm="SBO:0000299"></species>
<species metaid="metaid_M_C01179_m" id="M_C01179_m" name="3-(4-Hydroxyphenyl)pyruvate" compartment="C_m" initialAmount="0" boundaryCondition="false" sboTerm="SBO:0000299"></species>
<species metaid="metaid_M_C00026_m" id="M_C00026_m" name="2-Oxoglutarate" compartment="C_m" initialAmount="0" boundaryCondition="false" sboTerm="SBO:0000299"></species>
<species metaid="metaid_M_C00082_m" id="M_C00082_m" name="L-Tyrosine" compartment="C_m" initialAmount="0" boundaryCondition="false" sboTerm="SBO:0000299"></species>
<species metaid="metaid_M_C00355_c" id="M_C00355_c" name="3,4-Dihydroxy-L-phenylalanine" compartment="C_c" initialAmount="0" boundaryCondition="false" sboTerm="SBO:0000299"></species>
<species metaid="metaid_M_C00110_c" id="M_C00110_c" name="Dolichyl phosphate" compartment="C_c" initialAmount="0" boundaryCondition="false" sboTerm="SBO:0000299"></species>
<species metaid="metaid_M_C00029_c" id="M_C00029_c" name="UDP-glucose" compartment="C_c" initialAmount="0" boundaryCondition="false" sboTerm="SBO:0000299"></species>
<species metaid="metaid_M_C01246_c" id="M_C01246_c" name="Dolichyl beta-D-glucosyl phosphate" compartment="C_c" initialAmount="0" boundaryCondition="false" sboTerm="SBO:0000299"></species>
<species metaid="metaid_M_C00029_r" id="M_C00029_r" name="UDP-glucose" compartment="C_r" initialAmount="0" boundaryCondition="false" sboTerm="SBO:0000299"></species>
<species metaid="metaid_M_C00015_r" id="M_C00015_r" name="UDP" compartment="C_r" initialAmount="0" boundaryCondition="false" sboTerm="SBO:0000299"></species>
<species metaid="metaid_M_C00110_r" id="M_C00110_r" name="Dolichyl phosphate" compartment="C_r" initialAmount="0" boundaryCondition="false" sboTerm="SBO:0000299"></species>
<species metaid="metaid_M_C01246_r" id="M_C01246_r" name="Dolichyl beta-D-glucosyl phosphate" compartment="C_r" initialAmount="0" boundaryCondition="false" sboTerm="SBO:0000299"></species>
<species metaid="metaid_M_C00621_c" id="M_C00621_c" name="Dolichyl diphosphate" compartment="C_c" initialAmount="0" boundaryCondition="false" sboTerm="SBO:0000299"></species>
<species metaid="metaid_M_C00009_c" id="M_C00009_c" name="Orthophosphate" compartment="C_c" initialAmount="0" boundaryCondition="false" sboTerm="SBO:0000299"></species>
<species metaid="metaid_M_C00621_r" id="M_C00621_r" name="Dolichyl diphosphate" compartment="C_r" initialAmount="0" boundaryCondition="false" sboTerm="SBO:0000299"></species>
<species metaid="metaid_M_C00009_r" id="M_C00009_r" name="Orthophosphate" compartment="C_r" initialAmount="0" boundaryCondition="false" sboTerm="SBO:0000299"></species>
<species metaid="metaid_M_C00014_c" id="M_C00014_c" name="Ammonia" compartment="C_c" initialAmount="0" boundaryCondition="false" sboTerm="SBO:0000299"></species>
<species metaid="metaid_M_C02291_c" id="M_C02291_c" name="L-Cystathionine" compartment="C_c" initialAmount="0" boundaryCondition="false" sboTerm="SBO:0000299"></species>
<species metaid="metaid_M_C00097_c" id="M_C00097_c" name="L-Cysteine" compartment="C_c" initialAmount="0" boundaryCondition="false" sboTerm="SBO:0000299"></species>
<species metaid="metaid_M_C00109_c" id="M_C00109_c" name="2-Oxobutanoate" compartment="C_c" initialAmount="0" boundaryCondition="false" sboTerm="SBO:0000299"></species>
<species metaid="metaid_M_C03862_c" id="M_C03862_c" name="Dolichyl phosphate D-mannose" compartment="C_c" initialAmount="0" boundaryCondition="false" sboTerm="SBO:0000299"></species>
<species metaid="metaid_M_C00035_c" id="M_C00035_c" name="GDP" compartment="C_c" initialAmount="0" boundaryCondition="false" sboTerm="SBO:0000299"></species>
<species metaid="metaid_M_C00096_c" id="M_C00096_c" name="GDP-mannose" compartment="C_c" initialAmount="0" boundaryCondition="false" sboTerm="SBO:0000299"></species>
<species metaid="metaid_M_C03862_r" id="M_C03862_r" name="Dolichyl phosphate D-mannose" compartment="C_r" initialAmount="0" boundaryCondition="false" sboTerm="SBO:0000299"></species>
<species metaid="metaid_M_C00035_r" id="M_C00035_r" name="GDP" compartment="C_r" initialAmount="0" boundaryCondition="false" sboTerm="SBO:0000299"></species>
<species metaid="metaid_M_C00096_r" id="M_C00096_r" name="GDP-mannose" compartment="C_r" initialAmount="0" boundaryCondition="false" sboTerm="SBO:0000299"></species>
<species metaid="metaid_M_C00021_c" id="M_C00021_c" name="S-Adenosyl-L-homocysteine" compartment="C_c" initialAmount="0" boundaryCondition="false" sboTerm="SBO:0000299"></species>
<species metaid="metaid_M_C00019_c" id="M_C00019_c" name="S-Adenosyl-L-methionine" compartment="C_c" initialAmount="0" boundaryCondition="false" sboTerm="SBO:0000299"></species>
<species metaid="metaid_M_C04154_c" id="M_C04154_c" name="rRNA containing N6-methyladenine" compartment="C_c" initialAmount="0" boundaryCondition="false" sboTerm="SBO:0000299"></species>
<species metaid="metaid_M_C20648_c" id="M_C20648_c" name="Adenine in rRNA" compartment="C_c" initialAmount="0" boundaryCondition="false" sboTerm="SBO:0000299"></species>
<species metaid="metaid_M_C12215_p" id="M_C12215_p" name="Iminoerythrose 4-phosphate" compartment="C_p" initialAmount="0" boundaryCondition="false" sboTerm="SBO:0000299"></species>
<species metaid="metaid_M_C12214_p" id="M_C12214_p" name="Aminofructose 6-phosphate" compartment="C_p" initialAmount="0" boundaryCondition="false" sboTerm="SBO:0000299"></species>
<species metaid="metaid_M_C05382_p" id="M_C05382_p" name="Sedoheptulose 7-phosphate" compartment="C_p" initialAmount="0" boundaryCondition="false" sboTerm="SBO:0000299"></species>
<species metaid="metaid_M_C00117_p" id="M_C00117_p" name="D-Ribose 5-phosphate" compartment="C_p" initialAmount="0" boundaryCondition="false" sboTerm="SBO:0000299"></species>
<species metaid="metaid_M_C00500_c" id="M_C00500_c" name="Biliverdin" compartment="C_c" initialAmount="0" boundaryCondition="false" sboTerm="SBO:0000299"></species>
<species metaid="metaid_M_C00486_c" id="M_C00486_c" name="Bilirubin" compartment="C_c" initialAmount="0" boundaryCondition="false" sboTerm="SBO:0000299"></species>
<species metaid="metaid_M_C01187_c" id="M_C01187_c" name="3-Deoxy-D-manno-octulosonate" compartment="C_c" initialAmount="0" boundaryCondition="false" sboTerm="SBO:0000299"></species>
<species metaid="metaid_M_C00063_c" id="M_C00063_c" name="CTP" compartment="C_c" initialAmount="0" boundaryCondition="false" sboTerm="SBO:0000299"></species>
<species metaid="metaid_M_C04121_c" id="M_C04121_c" name="CMP-3-deoxy-D-manno-octulosonate" compartment="C_c" initialAmount="0" boundaryCondition="false" sboTerm="SBO:0000299"></species>
<species metaid="metaid_M_C00800_c" id="M_C00800_c" name="L-Gulonate" compartment="C_c" initialAmount="0" boundaryCondition="false" sboTerm="SBO:0000299"></species>
<species metaid="metaid_M_C00191_c" id="M_C00191_c" name="D-Glucuronate" compartment="C_c" initialAmount="0" boundaryCondition="false" sboTerm="SBO:0000299"></species>
<species metaid="metaid_M_C00052_c" id="M_C00052_c" name="UDP-alpha-D-galactose" compartment="C_c" initialAmount="0" boundaryCondition="false" sboTerm="SBO:0000299"></species>
<species metaid="metaid_M_C01190_c" id="M_C01190_c" name="beta-D-Glucosyl-(1&lt;-&gt;1)-ceramide" compartment="C_c" initialAmount="0" boundaryCondition="false" sboTerm="SBO:0000299"></species>
<species metaid="metaid_M_C01290_c" id="M_C01290_c" name="beta-D-Galactosyl-(1-&gt;4)-beta-D-glucosyl-(1&lt;-&gt;1)-ceramide" compartment="C_c" initialAmount="0" boundaryCondition="false" sboTerm="SBO:0000299"></species>
<species metaid="metaid_M_C01190_g" id="M_C01190_g" name="beta-D-Glucosyl-(1&lt;-&gt;1)-ceramide" compartment="C_g" initialAmount="0" boundaryCondition="false" sboTerm="SBO:0000299"></species>
<species metaid="metaid_M_C00052_g" id="M_C00052_g" name="UDP-alpha-D-galactose" compartment="C_g" initialAmount="0" boundaryCondition="false" sboTerm="SBO:0000299"></species>
<species metaid="metaid_M_C01290_g" id="M_C01290_g" name="beta-D-Galactosyl-(1-&gt;4)-beta-D-glucosyl-(1&lt;-&gt;1)-ceramide" compartment="C_g" initialAmount="0" boundaryCondition="false" sboTerm="SBO:0000299"></species>
<species metaid="metaid_M_C00015_g" id="M_C00015_g" name="UDP" compartment="C_g" initialAmount="0" boundaryCondition="false" sboTerm="SBO:0000299"></species>
<species metaid="metaid_M_C00099_c" id="M_C00099_c" name="beta-Alanine" compartment="C_c" initialAmount="0" boundaryCondition="false" sboTerm="SBO:0000299"></species>
<species metaid="metaid_M_C05665_c" id="M_C05665_c" name="3-Aminopropanal" compartment="C_c" initialAmount="0" boundaryCondition="false" sboTerm="SBO:0000299"></species>
<species metaid="metaid_M_C00099_m" id="M_C00099_m" name="beta-Alanine" compartment="C_m" initialAmount="0" boundaryCondition="false" sboTerm="SBO:0000299"></species>
<species metaid="metaid_M_C05665_m" id="M_C05665_m" name="3-Aminopropanal" compartment="C_m" initialAmount="0" boundaryCondition="false" sboTerm="SBO:0000299"></species>
<species metaid="metaid_M_C00153_c" id="M_C00153_c" name="Nicotinamide" compartment="C_c" initialAmount="0" boundaryCondition="false" sboTerm="SBO:0000299"></species>
<species metaid="metaid_M_C00253_c" id="M_C00253_c" name="Nicotinate" compartment="C_c" initialAmount="0" boundaryCondition="false" sboTerm="SBO:0000299"></species>
<species metaid="metaid_M_C03508_m" id="M_C03508_m" name="L-2-Amino-3-oxobutanoic acid" compartment="C_m" initialAmount="0" boundaryCondition="false" sboTerm="SBO:0000299"></species>
<species metaid="metaid_M_C00188_m" id="M_C00188_m" name="L-Threonine" compartment="C_m" initialAmount="0" boundaryCondition="false" sboTerm="SBO:0000299"></species>
<species metaid="metaid_M_C00187_c" id="M_C00187_c" name="Cholesterol" compartment="C_c" initialAmount="0" boundaryCondition="false" sboTerm="SBO:0000299"></species>
<species metaid="metaid_M_C02530_c" id="M_C02530_c" name="Cholesterol ester" compartment="C_c" initialAmount="0" boundaryCondition="false" sboTerm="SBO:0000299"></species>
<species metaid="metaid_M_C02530_r" id="M_C02530_r" name="Cholesterol ester" compartment="C_r" initialAmount="0" boundaryCondition="false" sboTerm="SBO:0000299"></species>
<species metaid="metaid_M_C00187_r" id="M_C00187_r" name="Cholesterol" compartment="C_r" initialAmount="0" boundaryCondition="false" sboTerm="SBO:0000299"></species>
<species metaid="metaid_M_C00014_m" id="M_C00014_m" name="Ammonia" compartment="C_m" initialAmount="0" boundaryCondition="false" sboTerm="SBO:0000299"></species>
<species metaid="metaid_M_C00109_m" id="M_C00109_m" name="2-Oxobutanoate" compartment="C_m" initialAmount="0" boundaryCondition="false" sboTerm="SBO:0000299"></species>
<species metaid="metaid_M_C01234_c" id="M_C01234_c" name="1-Aminocyclopropane-1-carboxylate" compartment="C_c" initialAmount="0" boundaryCondition="false" sboTerm="SBO:0000299"></species>
<species metaid="metaid_M_C06032_c" id="M_C06032_c" name="D-erythro-3-Methylmalate" compartment="C_c" initialAmount="0" boundaryCondition="false" sboTerm="SBO:0000299"></species>
<species metaid="metaid_M_C01352_m" id="M_C01352_m" name="FADH2" compartment="C_m" initialAmount="0" boundaryCondition="false" sboTerm="SBO:0000299"></species>
<species metaid="metaid_M_C00016_m" id="M_C00016_m" name="FAD" compartment="C_m" initialAmount="0" boundaryCondition="false" sboTerm="SBO:0000299"></species>
<species metaid="metaid_M_C00093_m" id="M_C00093_m" name="sn-Glycerol 3-phosphate" compartment="C_m" initialAmount="0" boundaryCondition="false" sboTerm="SBO:0000299"></species>
<species metaid="metaid_M_C00111_m" id="M_C00111_m" name="Glycerone phosphate" compartment="C_m" initialAmount="0" boundaryCondition="false" sboTerm="SBO:0000299"></species>
<species metaid="metaid_M_C00111_p" id="M_C00111_p" name="Glycerone phosphate" compartment="C_p" initialAmount="0" boundaryCondition="false" sboTerm="SBO:0000299"></species>
<species metaid="metaid_M_C00005_p" id="M_C00005_p" name="NADPH" compartment="C_p" initialAmount="0" boundaryCondition="false" sboTerm="SBO:0000299"></species>
<species metaid="metaid_M_C00093_p" id="M_C00093_p" name="sn-Glycerol 3-phosphate" compartment="C_p" initialAmount="0" boundaryCondition="false" sboTerm="SBO:0000299"></species>
<species metaid="metaid_M_C00080_p" id="M_C00080_p" name="H+" compartment="C_p" initialAmount="0" boundaryCondition="false" sboTerm="SBO:0000299"></species>
<species metaid="metaid_M_C00006_p" id="M_C00006_p" name="NADP+" compartment="C_p" initialAmount="0" boundaryCondition="false" sboTerm="SBO:0000299"></species>
<species metaid="metaid_M_C00631_r" id="M_C00631_r" name="2-Phospho-D-glycerate" compartment="C_r" initialAmount="0" boundaryCondition="false" sboTerm="SBO:0000299"></species>
<species metaid="metaid_M_C01159_r" id="M_C01159_r" name="2,3-Bisphospho-D-glycerate" compartment="C_r" initialAmount="0" boundaryCondition="false" sboTerm="SBO:0000299"></species>
<species metaid="metaid_M_C05981_c" id="M_C05981_c" name="Phosphatidylinositol-3,4,5-trisphosphate" compartment="C_c" initialAmount="0" boundaryCondition="false" sboTerm="SBO:0000299"></species>
<species metaid="metaid_M_C11554_c" id="M_C11554_c" name="1-Phosphatidyl-1D-myo-inositol 3,4-bisphosphate" compartment="C_c" initialAmount="0" boundaryCondition="false" sboTerm="SBO:0000299"></species>
<species metaid="metaid_M_C00116_p" id="M_C00116_p" name="Glycerol" compartment="C_p" initialAmount="0" boundaryCondition="false" sboTerm="SBO:0000299"></species>
<species metaid="metaid_M_C00002_p" id="M_C00002_p" name="ATP" compartment="C_p" initialAmount="0" boundaryCondition="false" sboTerm="SBO:0000299"></species>
<species metaid="metaid_M_C00008_p" id="M_C00008_p" name="ADP" compartment="C_p" initialAmount="0" boundaryCondition="false" sboTerm="SBO:0000299"></species>
<species metaid="metaid_M_C00004_p" id="M_C00004_p" name="NADH" compartment="C_p" initialAmount="0" boundaryCondition="false" sboTerm="SBO:0000299"></species>
<species metaid="metaid_M_C00003_p" id="M_C00003_p" name="NAD+" compartment="C_p" initialAmount="0" boundaryCondition="false" sboTerm="SBO:0000299"></species>
<species metaid="metaid_M_C00093_c" id="M_C00093_c" name="sn-Glycerol 3-phosphate" compartment="C_c" initialAmount="0" boundaryCondition="false" sboTerm="SBO:0000299"></species>
<species metaid="metaid_M_C00111_c" id="M_C00111_c" name="Glycerone phosphate" compartment="C_c" initialAmount="0" boundaryCondition="false" sboTerm="SBO:0000299"></species>
<species metaid="metaid_M_C00019_m" id="M_C00019_m" name="S-Adenosyl-L-methionine" compartment="C_m" initialAmount="0" boundaryCondition="false" sboTerm="SBO:0000299"></species>
<species metaid="metaid_M_C17568_m" id="M_C17568_m" name="Ubiquinone-6" compartment="C_m" initialAmount="0" boundaryCondition="false" sboTerm="SBO:0000299"></species>
<species metaid="metaid_M_C05805_m" id="M_C05805_m" name="2-Hexaprenyl-3-methyl-5-hydroxy-6-methoxy-1,4-benzoquinone" compartment="C_m" initialAmount="0" boundaryCondition="false" sboTerm="SBO:0000299"></species>
<species metaid="metaid_M_C00021_m" id="M_C00021_m" name="S-Adenosyl-L-homocysteine" compartment="C_m" initialAmount="0" boundaryCondition="false" sboTerm="SBO:0000299"></species>
<species metaid="metaid_M_C00155_c" id="M_C00155_c" name="L-Homocysteine" compartment="C_c" initialAmount="0" boundaryCondition="false" sboTerm="SBO:0000299"></species>
<species metaid="metaid_M_C00212_c" id="M_C00212_c" name="Adenosine" compartment="C_c" initialAmount="0" boundaryCondition="false" sboTerm="SBO:0000299"></species>
<species metaid="metaid_M_C08592_p" id="M_C08592_p" name="Echinenone" compartment="C_p" initialAmount="0" boundaryCondition="false" sboTerm="SBO:0000299"></species>
<species metaid="metaid_M_C02094_p" id="M_C02094_p" name="beta-Carotene" compartment="C_p" initialAmount="0" boundaryCondition="false" sboTerm="SBO:0000299"></species>
<species metaid="metaid_M_C02094_m" id="M_C02094_m" name="beta-Carotene" compartment="C_m" initialAmount="0" boundaryCondition="false" sboTerm="SBO:0000299"></species>
<species metaid="metaid_M_C08592_m" id="M_C08592_m" name="Echinenone" compartment="C_m" initialAmount="0" boundaryCondition="false" sboTerm="SBO:0000299"></species>
<species metaid="metaid_M_C00119_c" id="M_C00119_c" name="5-Phospho-alpha-D-ribose 1-diphosphate" compartment="C_c" initialAmount="0" boundaryCondition="false" sboTerm="SBO:0000299"></species>
<species metaid="metaid_M_C00020_c" id="M_C00020_c" name="AMP" compartment="C_c" initialAmount="0" boundaryCondition="false" sboTerm="SBO:0000299"></species>
<species metaid="metaid_M_C00147_c" id="M_C00147_c" name="Adenine" compartment="C_c" initialAmount="0" boundaryCondition="false" sboTerm="SBO:0000299"></species>
<species metaid="metaid_M_C00575_c" id="M_C00575_c" name="3&apos;,5&apos;-Cyclic AMP" compartment="C_c" initialAmount="0" boundaryCondition="false" sboTerm="SBO:0000299"></species>
<species metaid="metaid_M_C00022_m" id="M_C00022_m" name="Pyruvate" compartment="C_m" initialAmount="0" boundaryCondition="false" sboTerm="SBO:0000299"></species>
<species metaid="metaid_M_C00126_m" id="M_C00126_m" name="Ferrocytochrome c" compartment="C_m" initialAmount="0" boundaryCondition="false" sboTerm="SBO:0000299"></species>
<species metaid="metaid_M_C00125_m" id="M_C00125_m" name="Ferricytochrome c" compartment="C_m" initialAmount="0" boundaryCondition="false" sboTerm="SBO:0000299"></species>
<species metaid="metaid_M_C00256_m" id="M_C00256_m" name="(R)-Lactate" compartment="C_m" initialAmount="0" boundaryCondition="false" sboTerm="SBO:0000299"></species>
<species metaid="metaid_M_G13051_r" id="M_G13051_r" name="G13051_r" compartment="C_r" initialAmount="0" boundaryCondition="false" sboTerm="SBO:0000299"></species>
<species metaid="metaid_M_C02189_r" id="M_C02189_r" name="[Protein]-L-serine" compartment="C_r" initialAmount="0" boundaryCondition="false" sboTerm="SBO:0000299"></species>
<species metaid="metaid_M_G10608_r" id="M_G10608_r" name="G10608_r" compartment="C_r" initialAmount="0" boundaryCondition="false" sboTerm="SBO:0000299"></species>
<species metaid="metaid_M_G10619_r" id="M_G10619_r" name="G10619_r" compartment="C_r" initialAmount="0" boundaryCondition="false" sboTerm="SBO:0000299"></species>
<species metaid="metaid_M_C14099_c" id="M_C14099_c" name="2-Naphthaldehyde" compartment="C_c" initialAmount="0" boundaryCondition="false" sboTerm="SBO:0000299"></species>
<species metaid="metaid_M_C02909_c" id="M_C02909_c" name="(2-Naphthyl)methanol" compartment="C_c" initialAmount="0" boundaryCondition="false" sboTerm="SBO:0000299"></species>
<species metaid="metaid_M_C00019_v" id="M_C00019_v" name="S-Adenosyl-L-methionine" compartment="C_v" initialAmount="0" boundaryCondition="false" sboTerm="SBO:0000299"></species>
<species metaid="metaid_M_C05302_v" id="M_C05302_v" name="2-Methoxy-17beta-estradiol" compartment="C_v" initialAmount="0" boundaryCondition="false" sboTerm="SBO:0000299"></species>
<species metaid="metaid_M_C05301_v" id="M_C05301_v" name="2-Hydroxyestradiol" compartment="C_v" initialAmount="0" boundaryCondition="false" sboTerm="SBO:0000299"></species>
<species metaid="metaid_M_C00021_v" id="M_C00021_v" name="S-Adenosyl-L-homocysteine" compartment="C_v" initialAmount="0" boundaryCondition="false" sboTerm="SBO:0000299"></species>
<species metaid="metaid_M_C05262_m" id="M_C05262_m" name="(S)-3-Hydroxydodecanoyl-CoA" compartment="C_m" initialAmount="0" boundaryCondition="false" sboTerm="SBO:0000299"></species>
<species metaid="metaid_M_C05263_m" id="M_C05263_m" name="3-Oxododecanoyl-CoA" compartment="C_m" initialAmount="0" boundaryCondition="false" sboTerm="SBO:0000299"></species>
<species metaid="metaid_M_C19787_m" id="M_C19787_m" name="5&apos;-S-Methyl-5&apos;-thioinosine" compartment="C_m" initialAmount="0" boundaryCondition="false" sboTerm="SBO:0000299"></species>
<species metaid="metaid_M_C04188_m" id="M_C04188_m" name="S-Methyl-5-thio-D-ribose 1-phosphate" compartment="C_m" initialAmount="0" boundaryCondition="false" sboTerm="SBO:0000299"></species>
<species metaid="metaid_M_C00009_m" id="M_C00009_m" name="Orthophosphate" compartment="C_m" initialAmount="0" boundaryCondition="false" sboTerm="SBO:0000299"></species>
<species metaid="metaid_M_C00262_m" id="M_C00262_m" name="Hypoxanthine" compartment="C_m" initialAmount="0" boundaryCondition="false" sboTerm="SBO:0000299"></species>
<species metaid="metaid_M_C00341_c" id="M_C00341_c" name="Geranyl diphosphate" compartment="C_c" initialAmount="0" boundaryCondition="false" sboTerm="SBO:0000299"></species>
<species metaid="metaid_M_C00221_p" id="M_C00221_p" name="beta-D-Glucose" compartment="C_p" initialAmount="0" boundaryCondition="false" sboTerm="SBO:0000299"></species>
<species metaid="metaid_M_C00001_p" id="M_C00001_p" name="H2O" compartment="C_p" initialAmount="0" boundaryCondition="false" sboTerm="SBO:0000299"></species>
<species metaid="metaid_M_C03742_p" id="M_C03742_p" name="(S)-4-Hydroxymandelonitrile" compartment="C_p" initialAmount="0" boundaryCondition="false" sboTerm="SBO:0000299"></species>
<species metaid="metaid_M_C05143_p" id="M_C05143_p" name="Dhurrin" compartment="C_p" initialAmount="0" boundaryCondition="false" sboTerm="SBO:0000299"></species>
<species metaid="metaid_M_C05143_c" id="M_C05143_c" name="Dhurrin" compartment="C_c" initialAmount="0" boundaryCondition="false" sboTerm="SBO:0000299"></species>
<species metaid="metaid_M_C03742_c" id="M_C03742_c" name="(S)-4-Hydroxymandelonitrile" compartment="C_c" initialAmount="0" boundaryCondition="false" sboTerm="SBO:0000299"></species>
<species metaid="metaid_M_C00221_c" id="M_C00221_c" name="beta-D-Glucose" compartment="C_c" initialAmount="0" boundaryCondition="false" sboTerm="SBO:0000299"></species>
<species metaid="metaid_M_C00221_r" id="M_C00221_r" name="beta-D-Glucose" compartment="C_r" initialAmount="0" boundaryCondition="false" sboTerm="SBO:0000299"></species>
<species metaid="metaid_M_C03742_r" id="M_C03742_r" name="(S)-4-Hydroxymandelonitrile" compartment="C_r" initialAmount="0" boundaryCondition="false" sboTerm="SBO:0000299"></species>
<species metaid="metaid_M_C05143_r" id="M_C05143_r" name="Dhurrin" compartment="C_r" initialAmount="0" boundaryCondition="false" sboTerm="SBO:0000299"></species>
<species metaid="metaid_M_C04554_c" id="M_C04554_c" name="3alpha,7alpha-Dihydroxy-5beta-cholestanate" compartment="C_c" initialAmount="0" boundaryCondition="false" sboTerm="SBO:0000299"></species>
<species metaid="metaid_M_C05445_c" id="M_C05445_c" name="3alpha,7alpha-Dihydroxy-5beta-cholestan-26-al" compartment="C_c" initialAmount="0" boundaryCondition="false" sboTerm="SBO:0000299"></species>
<species metaid="metaid_M_C04554_m" id="M_C04554_m" name="3alpha,7alpha-Dihydroxy-5beta-cholestanate" compartment="C_m" initialAmount="0" boundaryCondition="false" sboTerm="SBO:0000299"></species>
<species metaid="metaid_M_C05445_m" id="M_C05445_m" name="3alpha,7alpha-Dihydroxy-5beta-cholestan-26-al" compartment="C_m" initialAmount="0" boundaryCondition="false" sboTerm="SBO:0000299"></species>
<species metaid="metaid_M_C05804_m" id="M_C05804_m" name="2-Hexaprenyl-3-methyl-6-methoxy-1,4-benzoquinone" compartment="C_m" initialAmount="0" boundaryCondition="false" sboTerm="SBO:0000299"></species>
<species metaid="metaid_M_C05803_m" id="M_C05803_m" name="2-Hexaprenyl-6-methoxy-1,4-benzoquinone" compartment="C_m" initialAmount="0" boundaryCondition="false" sboTerm="SBO:0000299"></species>
<species metaid="metaid_M_C00007_m" id="M_C00007_m" name="Oxygen" compartment="C_m" initialAmount="0" boundaryCondition="false" sboTerm="SBO:0000299"></species>
<species metaid="metaid_M_C05802_m" id="M_C05802_m" name="2-Hexaprenyl-6-methoxyphenol" compartment="C_m" initialAmount="0" boundaryCondition="false" sboTerm="SBO:0000299"></species>
<species metaid="metaid_M_C03201_c" id="M_C03201_c" name="1-Alkyl-2-acylglycerol" compartment="C_c" initialAmount="0" boundaryCondition="false" sboTerm="SBO:0000299"></species>
<species metaid="metaid_M_C20859_c" id="M_C20859_c" name="Galactosyl-1-alkyl-2-acylglycerol" compartment="C_c" initialAmount="0" boundaryCondition="false" sboTerm="SBO:0000299"></species>
<species metaid="metaid_M_C00002_c" id="M_C00002_c" name="ATP" compartment="C_c" initialAmount="0" boundaryCondition="false" sboTerm="SBO:0000299"></species>
<species metaid="metaid_M_C00156_c" id="M_C00156_c" name="4-Hydroxybenzoate" compartment="C_c" initialAmount="0" boundaryCondition="false" sboTerm="SBO:0000299"></species>
<species metaid="metaid_M_C01230_c" id="M_C01230_c" name="all-trans-Hexaprenyl diphosphate" compartment="C_c" initialAmount="0" boundaryCondition="false" sboTerm="SBO:0000299"></species>
<species metaid="metaid_M_C13425_c" id="M_C13425_c" name="3-Hexaprenyl-4-hydroxybenzoate" compartment="C_c" initialAmount="0" boundaryCondition="false" sboTerm="SBO:0000299"></species>
<species metaid="metaid_M_C01230_m" id="M_C01230_m" name="all-trans-Hexaprenyl diphosphate" compartment="C_m" initialAmount="0" boundaryCondition="false" sboTerm="SBO:0000299"></species>
<species metaid="metaid_M_C00156_m" id="M_C00156_m" name="4-Hydroxybenzoate" compartment="C_m" initialAmount="0" boundaryCondition="false" sboTerm="SBO:0000299"></species>
<species metaid="metaid_M_C00013_m" id="M_C00013_m" name="Diphosphate" compartment="C_m" initialAmount="0" boundaryCondition="false" sboTerm="SBO:0000299"></species>
<species metaid="metaid_M_C13425_m" id="M_C13425_m" name="3-Hexaprenyl-4-hydroxybenzoate" compartment="C_m" initialAmount="0" boundaryCondition="false" sboTerm="SBO:0000299"></species>
<species metaid="metaid_M_C04246_p" id="M_C04246_p" name="But-2-enoyl-[acyl-carrier protein]" compartment="C_p" initialAmount="0" boundaryCondition="false" sboTerm="SBO:0000299"></species>
<species metaid="metaid_M_C05745_p" id="M_C05745_p" name="Butyryl-[acp]" compartment="C_p" initialAmount="0" boundaryCondition="false" sboTerm="SBO:0000299"></species>
<species metaid="metaid_M_C04246_c" id="M_C04246_c" name="But-2-enoyl-[acyl-carrier protein]" compartment="C_c" initialAmount="0" boundaryCondition="false" sboTerm="SBO:0000299"></species>
<species metaid="metaid_M_C05745_c" id="M_C05745_c" name="Butyryl-[acp]" compartment="C_c" initialAmount="0" boundaryCondition="false" sboTerm="SBO:0000299"></species>
<species metaid="metaid_M_C05745_m" id="M_C05745_m" name="Butyryl-[acp]" compartment="C_m" initialAmount="0" boundaryCondition="false" sboTerm="SBO:0000299"></species>
<species metaid="metaid_M_C04246_m" id="M_C04246_m" name="But-2-enoyl-[acyl-carrier protein]" compartment="C_m" initialAmount="0" boundaryCondition="false" sboTerm="SBO:0000299"></species>
<species metaid="metaid_M_C00011_m" id="M_C00011_m" name="CO2" compartment="C_m" initialAmount="0" boundaryCondition="false" sboTerm="SBO:0000299"></species>
<species metaid="metaid_M_C01242_m" id="M_C01242_m" name="S-Aminomethyldihydrolipoylprotein" compartment="C_m" initialAmount="0" boundaryCondition="false" sboTerm="SBO:0000299"></species>
<species metaid="metaid_M_C00037_m" id="M_C00037_m" name="Glycine" compartment="C_m" initialAmount="0" boundaryCondition="false" sboTerm="SBO:0000299"></species>
<species metaid="metaid_M_C02051_m" id="M_C02051_m" name="Lipoylprotein" compartment="C_m" initialAmount="0" boundaryCondition="false" sboTerm="SBO:0000299"></species>
<species metaid="metaid_M_C00894_m" id="M_C00894_m" name="Propenoyl-CoA" compartment="C_m" initialAmount="0" boundaryCondition="false" sboTerm="SBO:0000299"></species>
<species metaid="metaid_M_C00100_m" id="M_C00100_m" name="Propanoyl-CoA" compartment="C_m" initialAmount="0" boundaryCondition="false" sboTerm="SBO:0000299"></species>
<species metaid="metaid_M_C04253_m" id="M_C04253_m" name="Electron-transferring flavoprotein" compartment="C_m" initialAmount="0" boundaryCondition="false" sboTerm="SBO:0000299"></species>
<species metaid="metaid_M_C04570_m" id="M_C04570_m" name="Reduced electron-transferring flavoprotein" compartment="C_m" initialAmount="0" boundaryCondition="false" sboTerm="SBO:0000299"></species>
<species metaid="metaid_M_C05659_c" id="M_C05659_c" name="5-Methoxytryptamine" compartment="C_c" initialAmount="0" boundaryCondition="false" sboTerm="SBO:0000299"></species>
<species metaid="metaid_M_C00440_c" id="M_C00440_c" name="5-Methyltetrahydrofolate" compartment="C_c" initialAmount="0" boundaryCondition="false" sboTerm="SBO:0000299"></species>
<species metaid="metaid_M_C00780_c" id="M_C00780_c" name="Serotonin" compartment="C_c" initialAmount="0" boundaryCondition="false" sboTerm="SBO:0000299"></species>
<species metaid="metaid_M_C00101_c" id="M_C00101_c" name="Tetrahydrofolate" compartment="C_c" initialAmount="0" boundaryCondition="false" sboTerm="SBO:0000299"></species>
<species metaid="metaid_M_C01243_c" id="M_C01243_c" name="1D-myo-Inositol 1,3,4-trisphosphate" compartment="C_c" initialAmount="0" boundaryCondition="false" sboTerm="SBO:0000299"></species>
<species metaid="metaid_M_C01272_c" id="M_C01272_c" name="1D-myo-Inositol 1,3,4,5-tetrakisphosphate" compartment="C_c" initialAmount="0" boundaryCondition="false" sboTerm="SBO:0000299"></species>
<species metaid="metaid_M_C00008_c" id="M_C00008_c" name="ADP" compartment="C_c" initialAmount="0" boundaryCondition="false" sboTerm="SBO:0000299"></species>
<species metaid="metaid_M_C03680_c" id="M_C03680_c" name="4-Imidazolone-5-propanoate" compartment="C_c" initialAmount="0" boundaryCondition="false" sboTerm="SBO:0000299"></species>
<species metaid="metaid_M_C00785_c" id="M_C00785_c" name="Urocanate" compartment="C_c" initialAmount="0" boundaryCondition="false" sboTerm="SBO:0000299"></species>
<species metaid="metaid_M_C00334_m" id="M_C00334_m" name="4-Aminobutanoate" compartment="C_m" initialAmount="0" boundaryCondition="false" sboTerm="SBO:0000299"></species>
<species metaid="metaid_M_C00232_m" id="M_C00232_m" name="Succinate semialdehyde" compartment="C_m" initialAmount="0" boundaryCondition="false" sboTerm="SBO:0000299"></species>
<species metaid="metaid_M_C03284_m" id="M_C03284_m" name="L-3-Aminoisobutanoate" compartment="C_m" initialAmount="0" boundaryCondition="false" sboTerm="SBO:0000299"></species>
<species metaid="metaid_M_C06002_m" id="M_C06002_m" name="(S)-Methylmalonate semialdehyde" compartment="C_m" initialAmount="0" boundaryCondition="false" sboTerm="SBO:0000299"></species>
<species metaid="metaid_M_C00231_p" id="M_C00231_p" name="D-Xylulose 5-phosphate" compartment="C_p" initialAmount="0" boundaryCondition="false" sboTerm="SBO:0000299"></species>
<species metaid="metaid_M_C00118_p" id="M_C00118_p" name="D-Glyceraldehyde 3-phosphate" compartment="C_p" initialAmount="0" boundaryCondition="false" sboTerm="SBO:0000299"></species>
<species metaid="metaid_M_C00149_m" id="M_C00149_m" name="(S)-Malate" compartment="C_m" initialAmount="0" boundaryCondition="false" sboTerm="SBO:0000299"></species>
<species metaid="metaid_M_C00149_c" id="M_C00149_c" name="(S)-Malate" compartment="C_c" initialAmount="0" boundaryCondition="false" sboTerm="SBO:0000299"></species>
<species metaid="metaid_M_C00022_c" id="M_C00022_c" name="Pyruvate" compartment="C_c" initialAmount="0" boundaryCondition="false" sboTerm="SBO:0000299"></species>
<species metaid="metaid_M_C00055_c" id="M_C00055_c" name="CMP" compartment="C_c" initialAmount="0" boundaryCondition="false" sboTerm="SBO:0000299"></species>
<species metaid="metaid_M_C03492_c" id="M_C03492_c" name="D-4&apos;-Phosphopantothenate" compartment="C_c" initialAmount="0" boundaryCondition="false" sboTerm="SBO:0000299"></species>
<species metaid="metaid_M_C04352_c" id="M_C04352_c" name="(R)-4&apos;-Phosphopantothenoyl-L-cysteine" compartment="C_c" initialAmount="0" boundaryCondition="false" sboTerm="SBO:0000299"></species>
<species metaid="metaid_M_C00286_c" id="M_C00286_c" name="dGTP" compartment="C_c" initialAmount="0" boundaryCondition="false" sboTerm="SBO:0000299"></species>
<species metaid="metaid_M_C00362_c" id="M_C00362_c" name="dGMP" compartment="C_c" initialAmount="0" boundaryCondition="false" sboTerm="SBO:0000299"></species>
<species metaid="metaid_M_C00361_c" id="M_C00361_c" name="dGDP" compartment="C_c" initialAmount="0" boundaryCondition="false" sboTerm="SBO:0000299"></species>
<species metaid="metaid_M_C00053_c" id="M_C00053_c" name="3&apos;-Phosphoadenylyl sulfate" compartment="C_c" initialAmount="0" boundaryCondition="false" sboTerm="SBO:0000299"></species>
<species metaid="metaid_M_C00224_c" id="M_C00224_c" name="Adenylyl sulfate" compartment="C_c" initialAmount="0" boundaryCondition="false" sboTerm="SBO:0000299"></species>
<species metaid="metaid_M_C03319_c" id="M_C03319_c" name="dTDP-L-rhamnose" compartment="C_c" initialAmount="0" boundaryCondition="false" sboTerm="SBO:0000299"></species>
<species metaid="metaid_M_C00688_c" id="M_C00688_c" name="dTDP-4-dehydro-beta-L-rhamnose" compartment="C_c" initialAmount="0" boundaryCondition="false" sboTerm="SBO:0000299"></species>
<species metaid="metaid_M_C01083_c" id="M_C01083_c" name="alpha,alpha-Trehalose" compartment="C_c" initialAmount="0" boundaryCondition="false" sboTerm="SBO:0000299"></species>
<species metaid="metaid_M_C00689_c" id="M_C00689_c" name="alpha,alpha&apos;-Trehalose 6-phosphate" compartment="C_c" initialAmount="0" boundaryCondition="false" sboTerm="SBO:0000299"></species>
<species metaid="metaid_M_C00074_c" id="M_C00074_c" name="Phosphoenolpyruvate" compartment="C_c" initialAmount="0" boundaryCondition="false" sboTerm="SBO:0000299"></species>
<species metaid="metaid_M_C00008_m" id="M_C00008_m" name="ADP" compartment="C_m" initialAmount="0" boundaryCondition="false" sboTerm="SBO:0000299"></species>
<species metaid="metaid_M_C00002_m" id="M_C00002_m" name="ATP" compartment="C_m" initialAmount="0" boundaryCondition="false" sboTerm="SBO:0000299"></species>
<species metaid="metaid_M_C00288_m" id="M_C00288_m" name="HCO3-" compartment="C_m" initialAmount="0" boundaryCondition="false" sboTerm="SBO:0000299"></species>
<species metaid="metaid_M_C00683_m" id="M_C00683_m" name="(S)-Methylmalonyl-CoA" compartment="C_m" initialAmount="0" boundaryCondition="false" sboTerm="SBO:0000299"></species>
<species metaid="metaid_M_C00243_c" id="M_C00243_c" name="Lactose" compartment="C_c" initialAmount="0" boundaryCondition="false" sboTerm="SBO:0000299"></species>
<species metaid="metaid_M_C00243_g" id="M_C00243_g" name="Lactose" compartment="C_g" initialAmount="0" boundaryCondition="false" sboTerm="SBO:0000299"></species>
<species metaid="metaid_M_C00031_g" id="M_C00031_g" name="D-Glucose" compartment="C_g" initialAmount="0" boundaryCondition="false" sboTerm="SBO:0000299"></species>
<species metaid="metaid_M_C00075_c" id="M_C00075_c" name="UTP" compartment="C_c" initialAmount="0" boundaryCondition="false" sboTerm="SBO:0000299"></species>
<species metaid="metaid_M_C00446_c" id="M_C00446_c" name="alpha-D-Galactose 1-phosphate" compartment="C_c" initialAmount="0" boundaryCondition="false" sboTerm="SBO:0000299"></species>
<species metaid="metaid_M_C00705_c" id="M_C00705_c" name="dCDP" compartment="C_c" initialAmount="0" boundaryCondition="false" sboTerm="SBO:0000299"></species>
<species metaid="metaid_M_C00342_c" id="M_C00342_c" name="Thioredoxin" compartment="C_c" initialAmount="0" boundaryCondition="false" sboTerm="SBO:0000299"></species>
<species metaid="metaid_M_C00343_c" id="M_C00343_c" name="Thioredoxin disulfide" compartment="C_c" initialAmount="0" boundaryCondition="false" sboTerm="SBO:0000299"></species>
<species metaid="metaid_M_C00112_c" id="M_C00112_c" name="CDP" compartment="C_c" initialAmount="0" boundaryCondition="false" sboTerm="SBO:0000299"></species>
<species metaid="metaid_M_C00073_c" id="M_C00073_c" name="L-Methionine" compartment="C_c" initialAmount="0" boundaryCondition="false" sboTerm="SBO:0000299"></species>
<species metaid="metaid_M_C02989_c" id="M_C02989_c" name="L-Methionine S-oxide" compartment="C_c" initialAmount="0" boundaryCondition="false" sboTerm="SBO:0000299"></species>
<species metaid="metaid_M_G00141_c" id="M_G00141_c" name="G00141_c" compartment="C_c" initialAmount="0" boundaryCondition="false" sboTerm="SBO:0000299"></species>
<species metaid="metaid_M_G00140_c" id="M_G00140_c" name="G00140_c" compartment="C_c" initialAmount="0" boundaryCondition="false" sboTerm="SBO:0000299"></species>
<species metaid="metaid_M_C00350_c" id="M_C00350_c" name="Phosphatidylethanolamine" compartment="C_c" initialAmount="0" boundaryCondition="false" sboTerm="SBO:0000299"></species>
<species metaid="metaid_M_C00641_c" id="M_C00641_c" name="1,2-Diacyl-sn-glycerol" compartment="C_c" initialAmount="0" boundaryCondition="false" sboTerm="SBO:0000299"></species>
<species metaid="metaid_M_C00350_r" id="M_C00350_r" name="Phosphatidylethanolamine" compartment="C_r" initialAmount="0" boundaryCondition="false" sboTerm="SBO:0000299"></species>
<species metaid="metaid_M_C00641_r" id="M_C00641_r" name="1,2-Diacyl-sn-glycerol" compartment="C_r" initialAmount="0" boundaryCondition="false" sboTerm="SBO:0000299"></species>
<species metaid="metaid_M_G00141_r" id="M_G00141_r" name="G00141_r" compartment="C_r" initialAmount="0" boundaryCondition="false" sboTerm="SBO:0000299"></species>
<species metaid="metaid_M_G00140_r" id="M_G00140_r" name="G00140_r" compartment="C_r" initialAmount="0" boundaryCondition="false" sboTerm="SBO:0000299"></species>
<species metaid="metaid_M_C01036_c" id="M_C01036_c" name="4-Maleylacetoacetate" compartment="C_c" initialAmount="0" boundaryCondition="false" sboTerm="SBO:0000299"></species>
<species metaid="metaid_M_C01061_c" id="M_C01061_c" name="4-Fumarylacetoacetate" compartment="C_c" initialAmount="0" boundaryCondition="false" sboTerm="SBO:0000299"></species>
<species metaid="metaid_M_C01909_m" id="M_C01909_m" name="Dethiobiotin" compartment="C_m" initialAmount="0" boundaryCondition="false" sboTerm="SBO:0000299"></species>
<species metaid="metaid_M_C01037_m" id="M_C01037_m" name="7,8-Diaminononanoate" compartment="C_m" initialAmount="0" boundaryCondition="false" sboTerm="SBO:0000299"></species>
<species metaid="metaid_M_C05172_c" id="M_C05172_c" name="Selenophosphoric acid" compartment="C_c" initialAmount="0" boundaryCondition="false" sboTerm="SBO:0000299"></species>
<species metaid="metaid_M_C02990_c" id="M_C02990_c" name="L-Palmitoylcarnitine" compartment="C_c" initialAmount="0" boundaryCondition="false" sboTerm="SBO:0000299"></species>
<species metaid="metaid_M_C00154_c" id="M_C00154_c" name="Palmitoyl-CoA" compartment="C_c" initialAmount="0" boundaryCondition="false" sboTerm="SBO:0000299"></species>
<species metaid="metaid_M_C00318_c" id="M_C00318_c" name="L-Carnitine" compartment="C_c" initialAmount="0" boundaryCondition="false" sboTerm="SBO:0000299"></species>
<species metaid="metaid_M_C02990_m" id="M_C02990_m" name="L-Palmitoylcarnitine" compartment="C_m" initialAmount="0" boundaryCondition="false" sboTerm="SBO:0000299"></species>
<species metaid="metaid_M_C00154_m" id="M_C00154_m" name="Palmitoyl-CoA" compartment="C_m" initialAmount="0" boundaryCondition="false" sboTerm="SBO:0000299"></species>
<species metaid="metaid_M_C00010_m" id="M_C00010_m" name="CoA" compartment="C_m" initialAmount="0" boundaryCondition="false" sboTerm="SBO:0000299"></species>
<species metaid="metaid_M_C00318_m" id="M_C00318_m" name="L-Carnitine" compartment="C_m" initialAmount="0" boundaryCondition="false" sboTerm="SBO:0000299"></species>
<species metaid="metaid_M_C00319_m" id="M_C00319_m" name="Sphingosine" compartment="C_m" initialAmount="0" boundaryCondition="false" sboTerm="SBO:0000299"></species>
<species metaid="metaid_M_C06124_m" id="M_C06124_m" name="Sphingosine 1-phosphate" compartment="C_m" initialAmount="0" boundaryCondition="false" sboTerm="SBO:0000299"></species>
<species metaid="metaid_M_C11860_c" id="M_C11860_c" name="Gibberellin A15 open lactone" compartment="C_c" initialAmount="0" boundaryCondition="false" sboTerm="SBO:0000299"></species>
<species metaid="metaid_M_C11861_c" id="M_C11861_c" name="Gibberellin A24" compartment="C_c" initialAmount="0" boundaryCondition="false" sboTerm="SBO:0000299"></species>
<species metaid="metaid_M_C00042_m" id="M_C00042_m" name="Succinate" compartment="C_m" initialAmount="0" boundaryCondition="false" sboTerm="SBO:0000299"></species>
<species metaid="metaid_M_C00044_m" id="M_C00044_m" name="GTP" compartment="C_m" initialAmount="0" boundaryCondition="false" sboTerm="SBO:0000299"></species>
<species metaid="metaid_M_C00035_m" id="M_C00035_m" name="GDP" compartment="C_m" initialAmount="0" boundaryCondition="false" sboTerm="SBO:0000299"></species>
<species metaid="metaid_M_C00091_m" id="M_C00091_m" name="Succinyl-CoA" compartment="C_m" initialAmount="0" boundaryCondition="false" sboTerm="SBO:0000299"></species>
<species metaid="metaid_M_C00620_c" id="M_C00620_c" name="alpha-D-Ribose 1-phosphate" compartment="C_c" initialAmount="0" boundaryCondition="false" sboTerm="SBO:0000299"></species>
<species metaid="metaid_M_C07649_c" id="M_C07649_c" name="5-FU" compartment="C_c" initialAmount="0" boundaryCondition="false" sboTerm="SBO:0000299"></species>
<species metaid="metaid_M_C16633_c" id="M_C16633_c" name="5-Fluorouridine" compartment="C_c" initialAmount="0" boundaryCondition="false" sboTerm="SBO:0000299"></species>
<species metaid="metaid_M_C00267_c" id="M_C00267_c" name="alpha-D-Glucose" compartment="C_c" initialAmount="0" boundaryCondition="false" sboTerm="SBO:0000299"></species>
<species metaid="metaid_M_C00267_r" id="M_C00267_r" name="alpha-D-Glucose" compartment="C_r" initialAmount="0" boundaryCondition="false" sboTerm="SBO:0000299"></species>
<species metaid="metaid_M_C00243_r" id="M_C00243_r" name="Lactose" compartment="C_r" initialAmount="0" boundaryCondition="false" sboTerm="SBO:0000299"></species>
<species metaid="metaid_M_C00385_c" id="M_C00385_c" name="Xanthine" compartment="C_c" initialAmount="0" boundaryCondition="false" sboTerm="SBO:0000299"></species>
<species metaid="metaid_M_C00242_c" id="M_C00242_c" name="Guanine" compartment="C_c" initialAmount="0" boundaryCondition="false" sboTerm="SBO:0000299"></species>
<species metaid="metaid_M_C00118_c" id="M_C00118_c" name="D-Glyceraldehyde 3-phosphate" compartment="C_c" initialAmount="0" boundaryCondition="false" sboTerm="SBO:0000299"></species>
<species metaid="metaid_M_C00463_c" id="M_C00463_c" name="Indole" compartment="C_c" initialAmount="0" boundaryCondition="false" sboTerm="SBO:0000299"></species>
<species metaid="metaid_M_C03506_c" id="M_C03506_c" name="Indoleglycerol phosphate" compartment="C_c" initialAmount="0" boundaryCondition="false" sboTerm="SBO:0000299"></species>
<species metaid="metaid_M_C15813_c" id="M_C15813_c" name="C15813" compartment="C_c" initialAmount="0" boundaryCondition="false" sboTerm="SBO:0000299"></species>
<species metaid="metaid_M_C15810_c" id="M_C15810_c" name="C15810" compartment="C_c" initialAmount="0" boundaryCondition="false" sboTerm="SBO:0000299"></species>
<species metaid="metaid_M_C00027_p" id="M_C00027_p" name="Hydrogen peroxide" compartment="C_p" initialAmount="0" boundaryCondition="false" sboTerm="SBO:0000299"></species>
<species metaid="metaid_M_C00011_p" id="M_C00011_p" name="CO2" compartment="C_p" initialAmount="0" boundaryCondition="false" sboTerm="SBO:0000299"></species>
<species metaid="metaid_M_C16361_p" id="M_C16361_p" name="1,3,7-Trimethyluric acid" compartment="C_p" initialAmount="0" boundaryCondition="false" sboTerm="SBO:0000299"></species>
<species metaid="metaid_M_C16362_p" id="M_C16362_p" name="3,6,8-Trimethylallantoin" compartment="C_p" initialAmount="0" boundaryCondition="false" sboTerm="SBO:0000299"></species>
<species metaid="metaid_M_C00007_p" id="M_C00007_p" name="Oxygen" compartment="C_p" initialAmount="0" boundaryCondition="false" sboTerm="SBO:0000299"></species>
<species metaid="metaid_M_C00199_c" id="M_C00199_c" name="D-Ribulose 5-phosphate" compartment="C_c" initialAmount="0" boundaryCondition="false" sboTerm="SBO:0000299"></species>
<species metaid="metaid_M_C00064_c" id="M_C00064_c" name="L-Glutamine" compartment="C_c" initialAmount="0" boundaryCondition="false" sboTerm="SBO:0000299"></species>
<species metaid="metaid_M_C00018_c" id="M_C00018_c" name="Pyridoxal phosphate" compartment="C_c" initialAmount="0" boundaryCondition="false" sboTerm="SBO:0000299"></species>
<species metaid="metaid_M_C00584_c" id="M_C00584_c" name="Prostaglandin E2" compartment="C_c" initialAmount="0" boundaryCondition="false" sboTerm="SBO:0000299"></species>
<species metaid="metaid_M_C00639_c" id="M_C00639_c" name="Prostaglandin F2alpha" compartment="C_c" initialAmount="0" boundaryCondition="false" sboTerm="SBO:0000299"></species>
<species metaid="metaid_M_C00584_r" id="M_C00584_r" name="Prostaglandin E2" compartment="C_r" initialAmount="0" boundaryCondition="false" sboTerm="SBO:0000299"></species>
<species metaid="metaid_M_C00639_r" id="M_C00639_r" name="Prostaglandin F2alpha" compartment="C_r" initialAmount="0" boundaryCondition="false" sboTerm="SBO:0000299"></species>
<species metaid="metaid_M_C04281_c" id="M_C04281_c" name="L-1-Pyrroline-3-hydroxy-5-carboxylate" compartment="C_c" initialAmount="0" boundaryCondition="false" sboTerm="SBO:0000299"></species>
<species metaid="metaid_M_C01157_c" id="M_C01157_c" name="Hydroxyproline" compartment="C_c" initialAmount="0" boundaryCondition="false" sboTerm="SBO:0000299"></species>
<species metaid="metaid_M_C00229_c" id="M_C00229_c" name="Acyl-carrier protein" compartment="C_c" initialAmount="0" boundaryCondition="false" sboTerm="SBO:0000299"></species>
<species metaid="metaid_M_C05746_c" id="M_C05746_c" name="3-Oxohexanoyl-[acp]" compartment="C_c" initialAmount="0" boundaryCondition="false" sboTerm="SBO:0000299"></species>
<species metaid="metaid_M_C01209_c" id="M_C01209_c" name="Malonyl-[acyl-carrier protein]" compartment="C_c" initialAmount="0" boundaryCondition="false" sboTerm="SBO:0000299"></species>
<species metaid="metaid_M_C01209_m" id="M_C01209_m" name="Malonyl-[acyl-carrier protein]" compartment="C_m" initialAmount="0" boundaryCondition="false" sboTerm="SBO:0000299"></species>
<species metaid="metaid_M_C00229_m" id="M_C00229_m" name="Acyl-carrier protein" compartment="C_m" initialAmount="0" boundaryCondition="false" sboTerm="SBO:0000299"></species>
<species metaid="metaid_M_C05746_m" id="M_C05746_m" name="3-Oxohexanoyl-[acp]" compartment="C_m" initialAmount="0" boundaryCondition="false" sboTerm="SBO:0000299"></species>
<species metaid="metaid_M_C00081_m" id="M_C00081_m" name="ITP" compartment="C_m" initialAmount="0" boundaryCondition="false" sboTerm="SBO:0000299"></species>
<species metaid="metaid_M_C00104_m" id="M_C00104_m" name="IDP" compartment="C_m" initialAmount="0" boundaryCondition="false" sboTerm="SBO:0000299"></species>
<species metaid="metaid_M_C00130_c" id="M_C00130_c" name="IMP" compartment="C_c" initialAmount="0" boundaryCondition="false" sboTerm="SBO:0000299"></species>
<species metaid="metaid_M_C00081_c" id="M_C00081_c" name="ITP" compartment="C_c" initialAmount="0" boundaryCondition="false" sboTerm="SBO:0000299"></species>
<species metaid="metaid_M_C00104_c" id="M_C00104_c" name="IDP" compartment="C_c" initialAmount="0" boundaryCondition="false" sboTerm="SBO:0000299"></species>
<species metaid="metaid_M_C03090_c" id="M_C03090_c" name="5-Phosphoribosylamine" compartment="C_c" initialAmount="0" boundaryCondition="false" sboTerm="SBO:0000299"></species>
<species metaid="metaid_M_C04302_c" id="M_C04302_c" name="N-(5-Phospho-D-ribosyl)anthranilate" compartment="C_c" initialAmount="0" boundaryCondition="false" sboTerm="SBO:0000299"></species>
<species metaid="metaid_M_C00108_c" id="M_C00108_c" name="Anthranilate" compartment="C_c" initialAmount="0" boundaryCondition="false" sboTerm="SBO:0000299"></species>
<species metaid="metaid_M_C05378_c" id="M_C05378_c" name="beta-D-Fructose 1,6-bisphosphate" compartment="C_c" initialAmount="0" boundaryCondition="false" sboTerm="SBO:0000299"></species>
<species metaid="metaid_M_C02739_c" id="M_C02739_c" name="1-(5-Phospho-D-ribosyl)-ATP" compartment="C_c" initialAmount="0" boundaryCondition="false" sboTerm="SBO:0000299"></species>
<species metaid="metaid_M_C00120_c" id="M_C00120_c" name="Biotin" compartment="C_c" initialAmount="0" boundaryCondition="false" sboTerm="SBO:0000299"></species>
<species metaid="metaid_M_C05921_c" id="M_C05921_c" name="Biotinyl-5&apos;-AMP" compartment="C_c" initialAmount="0" boundaryCondition="false" sboTerm="SBO:0000299"></species>
<species metaid="metaid_M_C00073_m" id="M_C00073_m" name="L-Methionine" compartment="C_m" initialAmount="0" boundaryCondition="false" sboTerm="SBO:0000299"></species>
<species metaid="metaid_M_C05848_c" id="M_C05848_c" name="4-Hydroxy-3-polyprenylbenzoate" compartment="C_c" initialAmount="0" boundaryCondition="false" sboTerm="SBO:0000299"></species>
<species metaid="metaid_M_C05847_c" id="M_C05847_c" name="all-trans-Polyprenyl diphosphate" compartment="C_c" initialAmount="0" boundaryCondition="false" sboTerm="SBO:0000299"></species>
<species metaid="metaid_M_C05847_m" id="M_C05847_m" name="all-trans-Polyprenyl diphosphate" compartment="C_m" initialAmount="0" boundaryCondition="false" sboTerm="SBO:0000299"></species>
<species metaid="metaid_M_C05848_m" id="M_C05848_m" name="4-Hydroxy-3-polyprenylbenzoate" compartment="C_m" initialAmount="0" boundaryCondition="false" sboTerm="SBO:0000299"></species>
<species metaid="metaid_M_C05749_p" id="M_C05749_p" name="Hexanoyl-[acp]" compartment="C_p" initialAmount="0" boundaryCondition="false" sboTerm="SBO:0000299"></species>
<species metaid="metaid_M_C05748_p" id="M_C05748_p" name="trans-Hex-2-enoyl-[acp]" compartment="C_p" initialAmount="0" boundaryCondition="false" sboTerm="SBO:0000299"></species>
<species metaid="metaid_M_C05749_c" id="M_C05749_c" name="Hexanoyl-[acp]" compartment="C_c" initialAmount="0" boundaryCondition="false" sboTerm="SBO:0000299"></species>
<species metaid="metaid_M_C05748_c" id="M_C05748_c" name="trans-Hex-2-enoyl-[acp]" compartment="C_c" initialAmount="0" boundaryCondition="false" sboTerm="SBO:0000299"></species>
<species metaid="metaid_M_C05749_m" id="M_C05749_m" name="Hexanoyl-[acp]" compartment="C_m" initialAmount="0" boundaryCondition="false" sboTerm="SBO:0000299"></species>
<species metaid="metaid_M_C05748_m" id="M_C05748_m" name="trans-Hex-2-enoyl-[acp]" compartment="C_m" initialAmount="0" boundaryCondition="false" sboTerm="SBO:0000299"></species>
<species metaid="metaid_M_C01277_c" id="M_C01277_c" name="1-Phosphatidyl-1D-myo-inositol 4-phosphate" compartment="C_c" initialAmount="0" boundaryCondition="false" sboTerm="SBO:0000299"></species>
<species metaid="metaid_M_C01194_c" id="M_C01194_c" name="1-Phosphatidyl-D-myo-inositol" compartment="C_c" initialAmount="0" boundaryCondition="false" sboTerm="SBO:0000299"></species>
<species metaid="metaid_M_C04549_c" id="M_C04549_c" name="1-Phosphatidyl-1D-myo-inositol 3-phosphate" compartment="C_c" initialAmount="0" boundaryCondition="false" sboTerm="SBO:0000299"></species>
<species metaid="metaid_M_C00013_p" id="M_C00013_p" name="Diphosphate" compartment="C_p" initialAmount="0" boundaryCondition="false" sboTerm="SBO:0000299"></species>
<species metaid="metaid_M_C12203_p" id="M_C12203_p" name="5-Hydroxyferuloyl-CoA" compartment="C_p" initialAmount="0" boundaryCondition="false" sboTerm="SBO:0000299"></species>
<species metaid="metaid_M_C05619_p" id="M_C05619_p" name="5-Hydroxyferulic acid methyl ester" compartment="C_p" initialAmount="0" boundaryCondition="false" sboTerm="SBO:0000299"></species>
<species metaid="metaid_M_C00010_p" id="M_C00010_p" name="CoA" compartment="C_p" initialAmount="0" boundaryCondition="false" sboTerm="SBO:0000299"></species>
<species metaid="metaid_M_C00020_p" id="M_C00020_p" name="AMP" compartment="C_p" initialAmount="0" boundaryCondition="false" sboTerm="SBO:0000299"></species>
<species metaid="metaid_M_C06427_c" id="M_C06427_c" name="(9Z,12Z,15Z)-Octadecatrienoic acid" compartment="C_c" initialAmount="0" boundaryCondition="false" sboTerm="SBO:0000299"></species>
<species metaid="metaid_M_C06427_r" id="M_C06427_r" name="(9Z,12Z,15Z)-Octadecatrienoic acid" compartment="C_r" initialAmount="0" boundaryCondition="false" sboTerm="SBO:0000299"></species>
<species metaid="metaid_M_C06427_m" id="M_C06427_m" name="(9Z,12Z,15Z)-Octadecatrienoic acid" compartment="C_m" initialAmount="0" boundaryCondition="false" sboTerm="SBO:0000299"></species>
<species metaid="metaid_M_C01024_c" id="M_C01024_c" name="Hydroxymethylbilane" compartment="C_c" initialAmount="0" boundaryCondition="false" sboTerm="SBO:0000299"></species>
<species metaid="metaid_M_C01051_c" id="M_C01051_c" name="Uroporphyrinogen III" compartment="C_c" initialAmount="0" boundaryCondition="false" sboTerm="SBO:0000299"></species>
<species metaid="metaid_M_G10622_c" id="M_G10622_c" name="G10622_c" compartment="C_c" initialAmount="0" boundaryCondition="false" sboTerm="SBO:0000299"></species>
<species metaid="metaid_M_G00146_c" id="M_G00146_c" name="G00146_c" compartment="C_c" initialAmount="0" boundaryCondition="false" sboTerm="SBO:0000299"></species>
<species metaid="metaid_M_G00145_c" id="M_G00145_c" name="G00145_c" compartment="C_c" initialAmount="0" boundaryCondition="false" sboTerm="SBO:0000299"></species>
<species metaid="metaid_M_G10617_c" id="M_G10617_c" name="G10617_c" compartment="C_c" initialAmount="0" boundaryCondition="false" sboTerm="SBO:0000299"></species>
<species metaid="metaid_M_G00146_r" id="M_G00146_r" name="G00146_r" compartment="C_r" initialAmount="0" boundaryCondition="false" sboTerm="SBO:0000299"></species>
<species metaid="metaid_M_G00145_r" id="M_G00145_r" name="G00145_r" compartment="C_r" initialAmount="0" boundaryCondition="false" sboTerm="SBO:0000299"></species>
<species metaid="metaid_M_G10622_r" id="M_G10622_r" name="G10622_r" compartment="C_r" initialAmount="0" boundaryCondition="false" sboTerm="SBO:0000299"></species>
<species metaid="metaid_M_G10617_r" id="M_G10617_r" name="G10617_r" compartment="C_r" initialAmount="0" boundaryCondition="false" sboTerm="SBO:0000299"></species>
<species metaid="metaid_M_G00144_c" id="M_G00144_c" name="G00144_c" compartment="C_c" initialAmount="0" boundaryCondition="false" sboTerm="SBO:0000299"></species>
<species metaid="metaid_M_C00154_r" id="M_C00154_r" name="Palmitoyl-CoA" compartment="C_r" initialAmount="0" boundaryCondition="false" sboTerm="SBO:0000299"></species>
<species metaid="metaid_M_G00144_r" id="M_G00144_r" name="G00144_r" compartment="C_r" initialAmount="0" boundaryCondition="false" sboTerm="SBO:0000299"></species>
<species metaid="metaid_M_C01260_v" id="M_C01260_v" name="P1,P4-Bis(5&apos;-adenosyl)tetraphosphate" compartment="C_v" initialAmount="0" boundaryCondition="false" sboTerm="SBO:0000299"></species>
<species metaid="metaid_M_C00001_v" id="M_C00001_v" name="H2O" compartment="C_v" initialAmount="0" boundaryCondition="false" sboTerm="SBO:0000299"></species>
<species metaid="metaid_M_C00008_v" id="M_C00008_v" name="ADP" compartment="C_v" initialAmount="0" boundaryCondition="false" sboTerm="SBO:0000299"></species>
<species metaid="metaid_M_C00633_c" id="M_C00633_c" name="4-Hydroxybenzaldehyde" compartment="C_c" initialAmount="0" boundaryCondition="false" sboTerm="SBO:0000299"></species>
<species metaid="metaid_M_C00633_m" id="M_C00633_m" name="4-Hydroxybenzaldehyde" compartment="C_m" initialAmount="0" boundaryCondition="false" sboTerm="SBO:0000299"></species>
<species metaid="metaid_M_C00065_c" id="M_C00065_c" name="L-Serine" compartment="C_c" initialAmount="0" boundaryCondition="false" sboTerm="SBO:0000299"></species>
<species metaid="metaid_M_G10619_c" id="M_G10619_c" name="G10619_c" compartment="C_c" initialAmount="0" boundaryCondition="false" sboTerm="SBO:0000299"></species>
<species metaid="metaid_M_G00143_c" id="M_G00143_c" name="G00143_c" compartment="C_c" initialAmount="0" boundaryCondition="false" sboTerm="SBO:0000299"></species>
<species metaid="metaid_M_G10610_c" id="M_G10610_c" name="G10610_c" compartment="C_c" initialAmount="0" boundaryCondition="false" sboTerm="SBO:0000299"></species>
<species metaid="metaid_M_G10610_r" id="M_G10610_r" name="G10610_r" compartment="C_r" initialAmount="0" boundaryCondition="false" sboTerm="SBO:0000299"></species>
<species metaid="metaid_M_G00143_r" id="M_G00143_r" name="G00143_r" compartment="C_r" initialAmount="0" boundaryCondition="false" sboTerm="SBO:0000299"></species>
<species metaid="metaid_M_C01194_r" id="M_C01194_r" name="1-Phosphatidyl-D-myo-inositol" compartment="C_r" initialAmount="0" boundaryCondition="false" sboTerm="SBO:0000299"></species>
<species metaid="metaid_M_C00662_c" id="M_C00662_c" name="Reduced adrenal ferredoxin" compartment="C_c" initialAmount="0" boundaryCondition="false" sboTerm="SBO:0000299"></species>
<species metaid="metaid_M_C05500_c" id="M_C05500_c" name="20alpha-Hydroxycholesterol" compartment="C_c" initialAmount="0" boundaryCondition="false" sboTerm="SBO:0000299"></species>
<species metaid="metaid_M_C00667_c" id="M_C00667_c" name="Oxidized adrenal ferredoxin" compartment="C_c" initialAmount="0" boundaryCondition="false" sboTerm="SBO:0000299"></species>
<species metaid="metaid_M_C05500_r" id="M_C05500_r" name="20alpha-Hydroxycholesterol" compartment="C_r" initialAmount="0" boundaryCondition="false" sboTerm="SBO:0000299"></species>
<species metaid="metaid_M_C00662_r" id="M_C00662_r" name="Reduced adrenal ferredoxin" compartment="C_r" initialAmount="0" boundaryCondition="false" sboTerm="SBO:0000299"></species>
<species metaid="metaid_M_C00667_r" id="M_C00667_r" name="Oxidized adrenal ferredoxin" compartment="C_r" initialAmount="0" boundaryCondition="false" sboTerm="SBO:0000299"></species>
<species metaid="metaid_M_C00379_c" id="M_C00379_c" name="Xylitol" compartment="C_c" initialAmount="0" boundaryCondition="false" sboTerm="SBO:0000299"></species>
<species metaid="metaid_M_C00310_c" id="M_C00310_c" name="D-Xylulose" compartment="C_c" initialAmount="0" boundaryCondition="false" sboTerm="SBO:0000299"></species>
<species metaid="metaid_M_C00379_g" id="M_C00379_g" name="Xylitol" compartment="C_g" initialAmount="0" boundaryCondition="false" sboTerm="SBO:0000299"></species>
<species metaid="metaid_M_C00004_g" id="M_C00004_g" name="NADH" compartment="C_g" initialAmount="0" boundaryCondition="false" sboTerm="SBO:0000299"></species>
<species metaid="metaid_M_C00080_g" id="M_C00080_g" name="H+" compartment="C_g" initialAmount="0" boundaryCondition="false" sboTerm="SBO:0000299"></species>
<species metaid="metaid_M_C00003_g" id="M_C00003_g" name="NAD+" compartment="C_g" initialAmount="0" boundaryCondition="false" sboTerm="SBO:0000299"></species>
<species metaid="metaid_M_C00310_g" id="M_C00310_g" name="D-Xylulose" compartment="C_g" initialAmount="0" boundaryCondition="false" sboTerm="SBO:0000299"></species>
<species metaid="metaid_M_C01164_c" id="M_C01164_c" name="7-Dehydrocholesterol" compartment="C_c" initialAmount="0" boundaryCondition="false" sboTerm="SBO:0000299"></species>
<species metaid="metaid_M_C01164_r" id="M_C01164_r" name="7-Dehydrocholesterol" compartment="C_r" initialAmount="0" boundaryCondition="false" sboTerm="SBO:0000299"></species>
<species metaid="metaid_M_C00311_c" id="M_C00311_c" name="Isocitrate" compartment="C_c" initialAmount="0" boundaryCondition="false" sboTerm="SBO:0000299"></species>
<species metaid="metaid_M_C00311_m" id="M_C00311_m" name="Isocitrate" compartment="C_m" initialAmount="0" boundaryCondition="false" sboTerm="SBO:0000299"></species>
<species metaid="metaid_M_C00251_c" id="M_C00251_c" name="Chorismate" compartment="C_c" initialAmount="0" boundaryCondition="false" sboTerm="SBO:0000299"></species>
<species metaid="metaid_M_C00283_c" id="M_C00283_c" name="Hydrogen sulfide" compartment="C_c" initialAmount="0" boundaryCondition="false" sboTerm="SBO:0000299"></species>
<species metaid="metaid_M_C00094_c" id="M_C00094_c" name="Sulfite" compartment="C_c" initialAmount="0" boundaryCondition="false" sboTerm="SBO:0000299"></species>
<species metaid="metaid_M_C00681_c" id="M_C00681_c" name="1-Acyl-sn-glycerol 3-phosphate" compartment="C_c" initialAmount="0" boundaryCondition="false" sboTerm="SBO:0000299"></species>
<species metaid="metaid_M_C00681_r" id="M_C00681_r" name="1-Acyl-sn-glycerol 3-phosphate" compartment="C_r" initialAmount="0" boundaryCondition="false" sboTerm="SBO:0000299"></species>
<species metaid="metaid_M_C00093_r" id="M_C00093_r" name="sn-Glycerol 3-phosphate" compartment="C_r" initialAmount="0" boundaryCondition="false" sboTerm="SBO:0000299"></species>
<species metaid="metaid_M_C15602_c" id="M_C15602_c" name="Quinone" compartment="C_c" initialAmount="0" boundaryCondition="false" sboTerm="SBO:0000299"></species>
<species metaid="metaid_M_C00122_c" id="M_C00122_c" name="Fumarate" compartment="C_c" initialAmount="0" boundaryCondition="false" sboTerm="SBO:0000299"></species>
<species metaid="metaid_M_C15603_c" id="M_C15603_c" name="p-Hydroquinone" compartment="C_c" initialAmount="0" boundaryCondition="false" sboTerm="SBO:0000299"></species>
<species metaid="metaid_M_C15602_m" id="M_C15602_m" name="Quinone" compartment="C_m" initialAmount="0" boundaryCondition="false" sboTerm="SBO:0000299"></species>
<species metaid="metaid_M_C00122_m" id="M_C00122_m" name="Fumarate" compartment="C_m" initialAmount="0" boundaryCondition="false" sboTerm="SBO:0000299"></species>
<species metaid="metaid_M_C15603_m" id="M_C15603_m" name="Hydroquinone" compartment="C_m" initialAmount="0" boundaryCondition="false" sboTerm="SBO:0000299"></species>
<species metaid="metaid_M_C00399_m" id="M_C00399_m" name="Ubiquinone" compartment="C_m" initialAmount="0" boundaryCondition="false" sboTerm="SBO:0000299"></species>
<species metaid="metaid_M_C00043_c" id="M_C00043_c" name="UDP-N-acetyl-alpha-D-glucosamine" compartment="C_c" initialAmount="0" boundaryCondition="false" sboTerm="SBO:0000299"></species>
<species metaid="metaid_M_C19802_c" id="M_C19802_c" name="[Protein]-3-O-(N-acetyl-D-glucosaminyl)-L-serine" compartment="C_c" initialAmount="0" boundaryCondition="false" sboTerm="SBO:0000299"></species>
<species metaid="metaid_M_C02189_c" id="M_C02189_c" name="[Protein]-L-serine" compartment="C_c" initialAmount="0" boundaryCondition="false" sboTerm="SBO:0000299"></species>
<species metaid="metaid_M_C19802_r" id="M_C19802_r" name="[Protein]-3-O-(N-acetyl-D-glucosaminyl)-L-serine" compartment="C_r" initialAmount="0" boundaryCondition="false" sboTerm="SBO:0000299"></species>
<species metaid="metaid_M_C00043_r" id="M_C00043_r" name="UDP-N-acetyl-alpha-D-glucosamine" compartment="C_r" initialAmount="0" boundaryCondition="false" sboTerm="SBO:0000299"></species>
<species metaid="metaid_M_C03175_c" id="M_C03175_c" name="Shikimate 3-phosphate" compartment="C_c" initialAmount="0" boundaryCondition="false" sboTerm="SBO:0000299"></species>
<species metaid="metaid_M_C01269_c" id="M_C01269_c" name="5-O-(1-Carboxyvinyl)-3-phosphoshikimate" compartment="C_c" initialAmount="0" boundaryCondition="false" sboTerm="SBO:0000299"></species>
<species metaid="metaid_M_C05271_p" id="M_C05271_p" name="trans-Hex-2-enoyl-CoA" compartment="C_p" initialAmount="0" boundaryCondition="false" sboTerm="SBO:0000299"></species>
<species metaid="metaid_M_C05270_p" id="M_C05270_p" name="Hexanoyl-CoA" compartment="C_p" initialAmount="0" boundaryCondition="false" sboTerm="SBO:0000299"></species>
<species metaid="metaid_M_C05271_m" id="M_C05271_m" name="trans-Hex-2-enoyl-CoA" compartment="C_m" initialAmount="0" boundaryCondition="false" sboTerm="SBO:0000299"></species>
<species metaid="metaid_M_C05270_m" id="M_C05270_m" name="Hexanoyl-CoA" compartment="C_m" initialAmount="0" boundaryCondition="false" sboTerm="SBO:0000299"></species>
<species metaid="metaid_M_C05274_m" id="M_C05274_m" name="Decanoyl-CoA" compartment="C_m" initialAmount="0" boundaryCondition="false" sboTerm="SBO:0000299"></species>
<species metaid="metaid_M_C05275_m" id="M_C05275_m" name="trans-Dec-2-enoyl-CoA" compartment="C_m" initialAmount="0" boundaryCondition="false" sboTerm="SBO:0000299"></species>
<species metaid="metaid_M_C05275_p" id="M_C05275_p" name="trans-Dec-2-enoyl-CoA" compartment="C_p" initialAmount="0" boundaryCondition="false" sboTerm="SBO:0000299"></species>
<species metaid="metaid_M_C05274_p" id="M_C05274_p" name="Decanoyl-CoA" compartment="C_p" initialAmount="0" boundaryCondition="false" sboTerm="SBO:0000299"></species>
<species metaid="metaid_M_C05280_p" id="M_C05280_p" name="cis,cis-3,6-Dodecadienoyl-CoA" compartment="C_p" initialAmount="0" boundaryCondition="false" sboTerm="SBO:0000299"></species>
<species metaid="metaid_M_C05279_p" id="M_C05279_p" name="trans,cis-Lauro-2,6-dienoyl-CoA" compartment="C_p" initialAmount="0" boundaryCondition="false" sboTerm="SBO:0000299"></species>
<species metaid="metaid_M_C05280_c" id="M_C05280_c" name="cis,cis-3,6-Dodecadienoyl-CoA" compartment="C_c" initialAmount="0" boundaryCondition="false" sboTerm="SBO:0000299"></species>
<species metaid="metaid_M_C05279_c" id="M_C05279_c" name="trans,cis-Lauro-2,6-dienoyl-CoA" compartment="C_c" initialAmount="0" boundaryCondition="false" sboTerm="SBO:0000299"></species>
<species metaid="metaid_M_C05279_m" id="M_C05279_m" name="trans,cis-Lauro-2,6-dienoyl-CoA" compartment="C_m" initialAmount="0" boundaryCondition="false" sboTerm="SBO:0000299"></species>
<species metaid="metaid_M_C05280_m" id="M_C05280_m" name="cis,cis-3,6-Dodecadienoyl-CoA" compartment="C_m" initialAmount="0" boundaryCondition="false" sboTerm="SBO:0000299"></species>
<species metaid="metaid_M_C00206_c" id="M_C00206_c" name="dADP" compartment="C_c" initialAmount="0" boundaryCondition="false" sboTerm="SBO:0000299"></species>
<species metaid="metaid_M_C01346_c" id="M_C01346_c" name="dUDP" compartment="C_c" initialAmount="0" boundaryCondition="false" sboTerm="SBO:0000299"></species>
<species metaid="metaid_M_C04619_c" id="M_C04619_c" name="(3R)-3-Hydroxydecanoyl-[acyl-carrier protein]" compartment="C_c" initialAmount="0" boundaryCondition="false" sboTerm="SBO:0000299"></species>
<species metaid="metaid_M_C05753_c" id="M_C05753_c" name="3-Oxodecanoyl-[acp]" compartment="C_c" initialAmount="0" boundaryCondition="false" sboTerm="SBO:0000299"></species>
<species metaid="metaid_M_C04619_r" id="M_C04619_r" name="(3R)-3-Hydroxydecanoyl-[acyl-carrier protein]" compartment="C_r" initialAmount="0" boundaryCondition="false" sboTerm="SBO:0000299"></species>
<species metaid="metaid_M_C05753_r" id="M_C05753_r" name="3-Oxodecanoyl-[acp]" compartment="C_r" initialAmount="0" boundaryCondition="false" sboTerm="SBO:0000299"></species>
<species metaid="metaid_M_C04619_m" id="M_C04619_m" name="(3R)-3-Hydroxydecanoyl-[acyl-carrier protein]" compartment="C_m" initialAmount="0" boundaryCondition="false" sboTerm="SBO:0000299"></species>
<species metaid="metaid_M_C05753_m" id="M_C05753_m" name="3-Oxodecanoyl-[acp]" compartment="C_m" initialAmount="0" boundaryCondition="false" sboTerm="SBO:0000299"></species>
<species metaid="metaid_M_C05754_c" id="M_C05754_c" name="trans-Dec-2-enoyl-[acp]" compartment="C_c" initialAmount="0" boundaryCondition="false" sboTerm="SBO:0000299"></species>
<species metaid="metaid_M_C05754_m" id="M_C05754_m" name="trans-Dec-2-enoyl-[acp]" compartment="C_m" initialAmount="0" boundaryCondition="false" sboTerm="SBO:0000299"></species>
<species metaid="metaid_M_C05750_c" id="M_C05750_c" name="3-Oxooctanoyl-[acp]" compartment="C_c" initialAmount="0" boundaryCondition="false" sboTerm="SBO:0000299"></species>
<species metaid="metaid_M_C04620_c" id="M_C04620_c" name="(3R)-3-Hydroxyoctanoyl-[acyl-carrier protein]" compartment="C_c" initialAmount="0" boundaryCondition="false" sboTerm="SBO:0000299"></species>
<species metaid="metaid_M_C05750_r" id="M_C05750_r" name="3-Oxooctanoyl-[acp]" compartment="C_r" initialAmount="0" boundaryCondition="false" sboTerm="SBO:0000299"></species>
<species metaid="metaid_M_C04620_r" id="M_C04620_r" name="(3R)-3-Hydroxyoctanoyl-[acyl-carrier protein]" compartment="C_r" initialAmount="0" boundaryCondition="false" sboTerm="SBO:0000299"></species>
<species metaid="metaid_M_C05750_m" id="M_C05750_m" name="3-Oxooctanoyl-[acp]" compartment="C_m" initialAmount="0" boundaryCondition="false" sboTerm="SBO:0000299"></species>
<species metaid="metaid_M_C04620_m" id="M_C04620_m" name="(3R)-3-Hydroxyoctanoyl-[acyl-carrier protein]" compartment="C_m" initialAmount="0" boundaryCondition="false" sboTerm="SBO:0000299"></species>
<species metaid="metaid_M_C05751_c" id="M_C05751_c" name="trans-Oct-2-enoyl-[acp]" compartment="C_c" initialAmount="0" boundaryCondition="false" sboTerm="SBO:0000299"></species>
<species metaid="metaid_M_C05751_m" id="M_C05751_m" name="trans-Oct-2-enoyl-[acp]" compartment="C_m" initialAmount="0" boundaryCondition="false" sboTerm="SBO:0000299"></species>
<species metaid="metaid_M_C20440_c" id="M_C20440_c" name="alpha-D-Ribose 1,2-cyclic phosphate 5-phosphate" compartment="C_c" initialAmount="0" boundaryCondition="false" sboTerm="SBO:0000299"></species>
<species metaid="metaid_M_C01151_c" id="M_C01151_c" name="D-Ribose 1,5-bisphosphate" compartment="C_c" initialAmount="0" boundaryCondition="false" sboTerm="SBO:0000299"></species>
<species metaid="metaid_M_C05744_c" id="M_C05744_c" name="Acetoacetyl-[acp]" compartment="C_c" initialAmount="0" boundaryCondition="false" sboTerm="SBO:0000299"></species>
<species metaid="metaid_M_C04618_c" id="M_C04618_c" name="(3R)-3-Hydroxybutanoyl-[acyl-carrier protein]" compartment="C_c" initialAmount="0" boundaryCondition="false" sboTerm="SBO:0000299"></species>
<species metaid="metaid_M_C04618_r" id="M_C04618_r" name="(3R)-3-Hydroxybutanoyl-[acyl-carrier protein]" compartment="C_r" initialAmount="0" boundaryCondition="false" sboTerm="SBO:0000299"></species>
<species metaid="metaid_M_C05744_r" id="M_C05744_r" name="Acetoacetyl-[acp]" compartment="C_r" initialAmount="0" boundaryCondition="false" sboTerm="SBO:0000299"></species>
<species metaid="metaid_M_C05744_m" id="M_C05744_m" name="Acetoacetyl-[acp]" compartment="C_m" initialAmount="0" boundaryCondition="false" sboTerm="SBO:0000299"></species>
<species metaid="metaid_M_C04618_m" id="M_C04618_m" name="(3R)-3-Hydroxybutanoyl-[acyl-carrier protein]" compartment="C_m" initialAmount="0" boundaryCondition="false" sboTerm="SBO:0000299"></species>
<species metaid="metaid_M_C00877_m" id="M_C00877_m" name="Crotonoyl-CoA" compartment="C_m" initialAmount="0" boundaryCondition="false" sboTerm="SBO:0000299"></species>
<species metaid="metaid_M_C05116_m" id="M_C05116_m" name="3-Hydroxybutanoyl-CoA" compartment="C_m" initialAmount="0" boundaryCondition="false" sboTerm="SBO:0000299"></species>
<species metaid="metaid_M_C00750_c" id="M_C00750_c" name="Spermine" compartment="C_c" initialAmount="0" boundaryCondition="false" sboTerm="SBO:0000299"></species>
<species metaid="metaid_M_C01210_c" id="M_C01210_c" name="N-Methylethanolamine phosphate" compartment="C_c" initialAmount="0" boundaryCondition="false" sboTerm="SBO:0000299"></species>
<species metaid="metaid_M_C13482_c" id="M_C13482_c" name="Phosphodimethylethanolamine" compartment="C_c" initialAmount="0" boundaryCondition="false" sboTerm="SBO:0000299"></species>
<species metaid="metaid_M_C00588_c" id="M_C00588_c" name="Choline phosphate" compartment="C_c" initialAmount="0" boundaryCondition="false" sboTerm="SBO:0000299"></species>
<species metaid="metaid_M_C20373_c" id="M_C20373_c" name="3-Hydroxyglutaryl-[acp] methyl ester" compartment="C_c" initialAmount="0" boundaryCondition="false" sboTerm="SBO:0000299"></species>
<species metaid="metaid_M_C20372_c" id="M_C20372_c" name="3-Ketoglutaryl-[acp] methyl ester" compartment="C_c" initialAmount="0" boundaryCondition="false" sboTerm="SBO:0000299"></species>
<species metaid="metaid_M_C20372_r" id="M_C20372_r" name="3-Ketoglutaryl-[acp] methyl ester" compartment="C_r" initialAmount="0" boundaryCondition="false" sboTerm="SBO:0000299"></species>
<species metaid="metaid_M_C20373_r" id="M_C20373_r" name="3-Hydroxyglutaryl-[acp] methyl ester" compartment="C_r" initialAmount="0" boundaryCondition="false" sboTerm="SBO:0000299"></species>
<species metaid="metaid_M_C20373_m" id="M_C20373_m" name="3-Hydroxyglutaryl-[acp] methyl ester" compartment="C_m" initialAmount="0" boundaryCondition="false" sboTerm="SBO:0000299"></species>
<species metaid="metaid_M_C20372_m" id="M_C20372_m" name="3-Ketoglutaryl-[acp] methyl ester" compartment="C_m" initialAmount="0" boundaryCondition="false" sboTerm="SBO:0000299"></species>
<species metaid="metaid_M_C19673_m" id="M_C19673_m" name="Malonyl-[acp] methyl ester" compartment="C_m" initialAmount="0" boundaryCondition="false" sboTerm="SBO:0000299"></species>
<species metaid="metaid_M_C20375_m" id="M_C20375_m" name="Glutaryl-[acp] methyl ester" compartment="C_m" initialAmount="0" boundaryCondition="false" sboTerm="SBO:0000299"></species>
<species metaid="metaid_M_C20376_m" id="M_C20376_m" name="3-Ketopimeloyl-[acp] methyl ester" compartment="C_m" initialAmount="0" boundaryCondition="false" sboTerm="SBO:0000299"></species>
<species metaid="metaid_M_C20375_p" id="M_C20375_p" name="Glutaryl-[acp] methyl ester" compartment="C_p" initialAmount="0" boundaryCondition="false" sboTerm="SBO:0000299"></species>
<species metaid="metaid_M_C20374_p" id="M_C20374_p" name="Enoylglutaryl-[acp] methyl ester" compartment="C_p" initialAmount="0" boundaryCondition="false" sboTerm="SBO:0000299"></species>
<species metaid="metaid_M_C00126_p" id="M_C00126_p" name="Ferrocytochrome c" compartment="C_p" initialAmount="0" boundaryCondition="false" sboTerm="SBO:0000299"></species>
<species metaid="metaid_M_C05422_p" id="M_C05422_p" name="Dehydroascorbate" compartment="C_p" initialAmount="0" boundaryCondition="false" sboTerm="SBO:0000299"></species>
<species metaid="metaid_M_C00072_p" id="M_C00072_p" name="Ascorbate" compartment="C_p" initialAmount="0" boundaryCondition="false" sboTerm="SBO:0000299"></species>
<species metaid="metaid_M_C00125_p" id="M_C00125_p" name="Ferricytochrome c" compartment="C_p" initialAmount="0" boundaryCondition="false" sboTerm="SBO:0000299"></species>
<species metaid="metaid_M_C11061_c" id="M_C11061_c" name="all-trans-Retinoyl-beta-glucuronide" compartment="C_c" initialAmount="0" boundaryCondition="false" sboTerm="SBO:0000299"></species>
<species metaid="metaid_M_C00777_c" id="M_C00777_c" name="Retinoate" compartment="C_c" initialAmount="0" boundaryCondition="false" sboTerm="SBO:0000299"></species>
<species metaid="metaid_M_C00406_c" id="M_C00406_c" name="Feruloyl-CoA" compartment="C_c" initialAmount="0" boundaryCondition="false" sboTerm="SBO:0000299"></species>
<species metaid="metaid_M_C18218_c" id="M_C18218_c" name="16-Hydroxypalmitate" compartment="C_c" initialAmount="0" boundaryCondition="false" sboTerm="SBO:0000299"></species>
<species metaid="metaid_M_C18217_c" id="M_C18217_c" name="16-Feruloyloxypalmitate" compartment="C_c" initialAmount="0" boundaryCondition="false" sboTerm="SBO:0000299"></species>
<species metaid="metaid_M_C00327_c" id="M_C00327_c" name="L-Citrulline" compartment="C_c" initialAmount="0" boundaryCondition="false" sboTerm="SBO:0000299"></species>
<species metaid="metaid_M_C00033_c" id="M_C00033_c" name="Acetate" compartment="C_c" initialAmount="0" boundaryCondition="false" sboTerm="SBO:0000299"></species>
<species metaid="metaid_M_C15532_c" id="M_C15532_c" name="N-Acetyl-L-citrulline" compartment="C_c" initialAmount="0" boundaryCondition="false" sboTerm="SBO:0000299"></species>
<species metaid="metaid_M_C04637_c" id="M_C04637_c" name="1-Phosphatidyl-D-myo-inositol 4,5-bisphosphate" compartment="C_c" initialAmount="0" boundaryCondition="false" sboTerm="SBO:0000299"></species>
<species metaid="metaid_M_C04144_c" id="M_C04144_c" name="Tetrahydropteroyltri-L-glutamate" compartment="C_c" initialAmount="0" boundaryCondition="false" sboTerm="SBO:0000299"></species>
<species metaid="metaid_M_C04489_c" id="M_C04489_c" name="5-Methyltetrahydropteroyltri-L-glutamate" compartment="C_c" initialAmount="0" boundaryCondition="false" sboTerm="SBO:0000299"></species>
<species metaid="metaid_M_C06010_c" id="M_C06010_c" name="(S)-2-Acetolactate" compartment="C_c" initialAmount="0" boundaryCondition="false" sboTerm="SBO:0000299"></species>
<species metaid="metaid_M_C06010_m" id="M_C06010_m" name="(S)-2-Acetolactate" compartment="C_m" initialAmount="0" boundaryCondition="false" sboTerm="SBO:0000299"></species>
<species metaid="metaid_M_C00065_m" id="M_C00065_m" name="L-Serine" compartment="C_m" initialAmount="0" boundaryCondition="false" sboTerm="SBO:0000299"></species>
<species metaid="metaid_M_C03557_r" id="M_C03557_r" name="2-Aminoethylphosphonate" compartment="C_r" initialAmount="0" boundaryCondition="false" sboTerm="SBO:0000299"></species>
<species metaid="metaid_M_C05673_r" id="M_C05673_r" name="CMP-2-aminoethylphosphonate" compartment="C_r" initialAmount="0" boundaryCondition="false" sboTerm="SBO:0000299"></species>
<species metaid="metaid_M_C05382_c" id="M_C05382_c" name="Sedoheptulose 7-phosphate" compartment="C_c" initialAmount="0" boundaryCondition="false" sboTerm="SBO:0000299"></species>
<species metaid="metaid_M_C02076_c" id="M_C02076_c" name="Sedoheptulose" compartment="C_c" initialAmount="0" boundaryCondition="false" sboTerm="SBO:0000299"></species>
<species metaid="metaid_M_C00027_m" id="M_C00027_m" name="Hydrogen peroxide" compartment="C_m" initialAmount="0" boundaryCondition="false" sboTerm="SBO:0000299"></species>
<species metaid="metaid_M_C00094_m" id="M_C00094_m" name="Sulfite" compartment="C_m" initialAmount="0" boundaryCondition="false" sboTerm="SBO:0000299"></species>
<species metaid="metaid_M_C00059_m" id="M_C00059_m" name="Sulfate" compartment="C_m" initialAmount="0" boundaryCondition="false" sboTerm="SBO:0000299"></species>
<species metaid="metaid_M_C00909_c" id="M_C00909_c" name="Leukotriene A4" compartment="C_c" initialAmount="0" boundaryCondition="false" sboTerm="SBO:0000299"></species>
<species metaid="metaid_M_C03263_c" id="M_C03263_c" name="Coproporphyrinogen III" compartment="C_c" initialAmount="0" boundaryCondition="false" sboTerm="SBO:0000299"></species>
<species metaid="metaid_M_C05610_c" id="M_C05610_c" name="Sinapoyl aldehyde" compartment="C_c" initialAmount="0" boundaryCondition="false" sboTerm="SBO:0000299"></species>
<species metaid="metaid_M_C02325_c" id="M_C02325_c" name="Sinapyl alcohol" compartment="C_c" initialAmount="0" boundaryCondition="false" sboTerm="SBO:0000299"></species>
<species metaid="metaid_M_C02463_c" id="M_C02463_c" name="Precorrin 2" compartment="C_c" initialAmount="0" boundaryCondition="false" sboTerm="SBO:0000299"></species>
<species metaid="metaid_M_C01885_c" id="M_C01885_c" name="1-Acylglycerol" compartment="C_c" initialAmount="0" boundaryCondition="false" sboTerm="SBO:0000299"></species>
<species metaid="metaid_M_C01885_r" id="M_C01885_r" name="1-Acylglycerol" compartment="C_r" initialAmount="0" boundaryCondition="false" sboTerm="SBO:0000299"></species>
<species metaid="metaid_M_C00605_c" id="M_C00605_c" name="2,3-Dehydroacyl-CoA" compartment="C_c" initialAmount="0" boundaryCondition="false" sboTerm="SBO:0000299"></species>
<species metaid="metaid_M_C00605_r" id="M_C00605_r" name="2,3-Dehydroacyl-CoA" compartment="C_r" initialAmount="0" boundaryCondition="false" sboTerm="SBO:0000299"></species>
<species metaid="metaid_M_C01880_c" id="M_C01880_c" name="epsilon-Caprolactone" compartment="C_c" initialAmount="0" boundaryCondition="false" sboTerm="SBO:0000299"></species>
<species metaid="metaid_M_C06103_c" id="M_C06103_c" name="6-Hydroxyhexanoic acid" compartment="C_c" initialAmount="0" boundaryCondition="false" sboTerm="SBO:0000299"></species>
<species metaid="metaid_M_C04593_c" id="M_C04593_c" name="(2S,3R)-3-Hydroxybutane-1,2,3-tricarboxylate" compartment="C_c" initialAmount="0" boundaryCondition="false" sboTerm="SBO:0000299"></species>
<species metaid="metaid_M_C04242_c" id="M_C04242_c" name="5-Fluorodeoxyuridine monophosphate" compartment="C_c" initialAmount="0" boundaryCondition="false" sboTerm="SBO:0000299"></species>
<species metaid="metaid_M_C11736_c" id="M_C11736_c" name="5-Fluorodeoxyuridine" compartment="C_c" initialAmount="0" boundaryCondition="false" sboTerm="SBO:0000299"></species>
<species metaid="metaid_M_C02380_c" id="M_C02380_c" name="6-Mercaptopurine" compartment="C_c" initialAmount="0" boundaryCondition="false" sboTerm="SBO:0000299"></species>
<species metaid="metaid_M_C04646_c" id="M_C04646_c" name="6-Thioinosine-5&apos;-monophosphate" compartment="C_c" initialAmount="0" boundaryCondition="false" sboTerm="SBO:0000299"></species>
<species metaid="metaid_M_C16613_c" id="M_C16613_c" name="6-Thiourate" compartment="C_c" initialAmount="0" boundaryCondition="false" sboTerm="SBO:0000299"></species>
<species metaid="metaid_M_C16614_c" id="M_C16614_c" name="6-Methylmercaptopurine" compartment="C_c" initialAmount="0" boundaryCondition="false" sboTerm="SBO:0000299"></species>
<species metaid="metaid_M_C16615_c" id="M_C16615_c" name="6-Methylthiopurine 5&apos;-monophosphate ribonucleotide" compartment="C_c" initialAmount="0" boundaryCondition="false" sboTerm="SBO:0000299"></species>
<species metaid="metaid_M_C00527_m" id="M_C00527_m" name="Glutaryl-CoA" compartment="C_m" initialAmount="0" boundaryCondition="false" sboTerm="SBO:0000299"></species>
<species metaid="metaid_M_C00322_m" id="M_C00322_m" name="2-Oxoadipate" compartment="C_m" initialAmount="0" boundaryCondition="false" sboTerm="SBO:0000299"></species>
<species metaid="metaid_M_C00177_m" id="M_C00177_m" name="Cyanide ion" compartment="C_m" initialAmount="0" boundaryCondition="false" sboTerm="SBO:0000299"></species>
<species metaid="metaid_M_C00320_m" id="M_C00320_m" name="Thiosulfate" compartment="C_m" initialAmount="0" boundaryCondition="false" sboTerm="SBO:0000299"></species>
<species metaid="metaid_M_C01755_m" id="M_C01755_m" name="Thiocyanate" compartment="C_m" initialAmount="0" boundaryCondition="false" sboTerm="SBO:0000299"></species>
<species metaid="metaid_M_C01181_c" id="M_C01181_c" name="4-Trimethylammoniobutanoate" compartment="C_c" initialAmount="0" boundaryCondition="false" sboTerm="SBO:0000299"></species>
<species metaid="metaid_M_C01149_c" id="M_C01149_c" name="4-Trimethylammoniobutanal" compartment="C_c" initialAmount="0" boundaryCondition="false" sboTerm="SBO:0000299"></species>
<species metaid="metaid_M_C01149_m" id="M_C01149_m" name="4-Trimethylammoniobutanal" compartment="C_m" initialAmount="0" boundaryCondition="false" sboTerm="SBO:0000299"></species>
<species metaid="metaid_M_C01181_m" id="M_C01181_m" name="4-Trimethylammoniobutanoate" compartment="C_m" initialAmount="0" boundaryCondition="false" sboTerm="SBO:0000299"></species>
<species metaid="metaid_M_C12205_m" id="M_C12205_m" name="5-Hydroxyconiferyl alcohol" compartment="C_m" initialAmount="0" boundaryCondition="false" sboTerm="SBO:0000299"></species>
<species metaid="metaid_M_C15807_m" id="M_C15807_m" name="5-Hydroxy-guaiacyl lignin" compartment="C_m" initialAmount="0" boundaryCondition="false" sboTerm="SBO:0000299"></species>
<species metaid="metaid_M_C12205_c" id="M_C12205_c" name="5-Hydroxyconiferyl alcohol" compartment="C_c" initialAmount="0" boundaryCondition="false" sboTerm="SBO:0000299"></species>
<species metaid="metaid_M_C15807_c" id="M_C15807_c" name="5-Hydroxy-guaiacyl lignin" compartment="C_c" initialAmount="0" boundaryCondition="false" sboTerm="SBO:0000299"></species>
<species metaid="metaid_M_C00479_m" id="M_C00479_m" name="Propanal" compartment="C_m" initialAmount="0" boundaryCondition="false" sboTerm="SBO:0000299"></species>
<species metaid="metaid_M_C05979_m" id="M_C05979_m" name="Propane-1-ol" compartment="C_m" initialAmount="0" boundaryCondition="false" sboTerm="SBO:0000299"></species>
<species metaid="metaid_M_C00475_c" id="M_C00475_c" name="Cytidine" compartment="C_c" initialAmount="0" boundaryCondition="false" sboTerm="SBO:0000299"></species>
<species metaid="metaid_M_C05822_c" id="M_C05822_c" name="3&apos;-CMP" compartment="C_c" initialAmount="0" boundaryCondition="false" sboTerm="SBO:0000299"></species>
<species metaid="metaid_M_C15797_c" id="M_C15797_c" name="22alpha-Hydroxy-5alpha-campestan-3-one" compartment="C_c" initialAmount="0" boundaryCondition="false" sboTerm="SBO:0000299"></species>
<species metaid="metaid_M_C15796_c" id="M_C15796_c" name="22alpha-Hydroxy-campest-4-en-3-one" compartment="C_c" initialAmount="0" boundaryCondition="false" sboTerm="SBO:0000299"></species>
<species metaid="metaid_M_C15796_r" id="M_C15796_r" name="22alpha-Hydroxy-campest-4-en-3-one" compartment="C_r" initialAmount="0" boundaryCondition="false" sboTerm="SBO:0000299"></species>
<species metaid="metaid_M_C15797_r" id="M_C15797_r" name="22alpha-Hydroxy-5alpha-campestan-3-one" compartment="C_r" initialAmount="0" boundaryCondition="false" sboTerm="SBO:0000299"></species>
<species metaid="metaid_M_C00084_c" id="M_C00084_c" name="Acetaldehyde" compartment="C_c" initialAmount="0" boundaryCondition="false" sboTerm="SBO:0000299"></species>
<species metaid="metaid_M_C00033_m" id="M_C00033_m" name="Acetate" compartment="C_m" initialAmount="0" boundaryCondition="false" sboTerm="SBO:0000299"></species>
<species metaid="metaid_M_C00084_m" id="M_C00084_m" name="Acetaldehyde" compartment="C_m" initialAmount="0" boundaryCondition="false" sboTerm="SBO:0000299"></species>
<species metaid="metaid_M_G10596_c" id="M_G10596_c" name="G10596_c" compartment="C_c" initialAmount="0" boundaryCondition="false" sboTerm="SBO:0000299"></species>
<species metaid="metaid_M_G10597_c" id="M_G10597_c" name="G10597_c" compartment="C_c" initialAmount="0" boundaryCondition="false" sboTerm="SBO:0000299"></species>
<species metaid="metaid_M_G10597_r" id="M_G10597_r" name="G10597_r" compartment="C_r" initialAmount="0" boundaryCondition="false" sboTerm="SBO:0000299"></species>
<species metaid="metaid_M_G10596_r" id="M_G10596_r" name="G10596_r" compartment="C_r" initialAmount="0" boundaryCondition="false" sboTerm="SBO:0000299"></species>
<species metaid="metaid_M_C01118_c" id="M_C01118_c" name="O-Succinyl-L-homoserine" compartment="C_c" initialAmount="0" boundaryCondition="false" sboTerm="SBO:0000299"></species>
<species metaid="metaid_M_C00449_c" id="M_C00449_c" name="N6-(L-1,3-Dicarboxypropyl)-L-lysine" compartment="C_c" initialAmount="0" boundaryCondition="false" sboTerm="SBO:0000299"></species>
<species metaid="metaid_M_C00047_c" id="M_C00047_c" name="L-Lysine" compartment="C_c" initialAmount="0" boundaryCondition="false" sboTerm="SBO:0000299"></species>
<species metaid="metaid_M_C00236_c" id="M_C00236_c" name="3-Phospho-D-glyceroyl phosphate" compartment="C_c" initialAmount="0" boundaryCondition="false" sboTerm="SBO:0000299"></species>
<species metaid="metaid_M_C00279_p" id="M_C00279_p" name="D-Erythrose 4-phosphate" compartment="C_p" initialAmount="0" boundaryCondition="false" sboTerm="SBO:0000299"></species>
<species metaid="metaid_M_C00085_p" id="M_C00085_p" name="D-Fructose 6-phosphate" compartment="C_p" initialAmount="0" boundaryCondition="false" sboTerm="SBO:0000299"></species>
<species metaid="metaid_M_C00673_c" id="M_C00673_c" name="2-Deoxy-D-ribose 5-phosphate" compartment="C_c" initialAmount="0" boundaryCondition="false" sboTerm="SBO:0000299"></species>
<species metaid="metaid_M_C00354_c" id="M_C00354_c" name="D-Fructose 1,6-bisphosphate" compartment="C_c" initialAmount="0" boundaryCondition="false" sboTerm="SBO:0000299"></species>
<species metaid="metaid_M_G00036_c" id="M_G00036_c" name="G00036_c" compartment="C_c" initialAmount="0" boundaryCondition="false" sboTerm="SBO:0000299"></species>
<species metaid="metaid_M_G00037_c" id="M_G00037_c" name="G00037_c" compartment="C_c" initialAmount="0" boundaryCondition="false" sboTerm="SBO:0000299"></species>
<species metaid="metaid_M_G10609_c" id="M_G10609_c" name="G10609_c" compartment="C_c" initialAmount="0" boundaryCondition="false" sboTerm="SBO:0000299"></species>
<species metaid="metaid_M_G00037_g" id="M_G00037_g" name="G00037_g" compartment="C_g" initialAmount="0" boundaryCondition="false" sboTerm="SBO:0000299"></species>
<species metaid="metaid_M_G10619_g" id="M_G10619_g" name="G10619_g" compartment="C_g" initialAmount="0" boundaryCondition="false" sboTerm="SBO:0000299"></species>
<species metaid="metaid_M_G00036_g" id="M_G00036_g" name="G00036_g" compartment="C_g" initialAmount="0" boundaryCondition="false" sboTerm="SBO:0000299"></species>
<species metaid="metaid_M_G10609_g" id="M_G10609_g" name="G10609_g" compartment="C_g" initialAmount="0" boundaryCondition="false" sboTerm="SBO:0000299"></species>
<species metaid="metaid_M_C00314_c" id="M_C00314_c" name="Pyridoxine" compartment="C_c" initialAmount="0" boundaryCondition="false" sboTerm="SBO:0000299"></species>
<species metaid="metaid_M_C00627_c" id="M_C00627_c" name="Pyridoxine phosphate" compartment="C_c" initialAmount="0" boundaryCondition="false" sboTerm="SBO:0000299"></species>
<species metaid="metaid_M_C00189_c" id="M_C00189_c" name="Ethanolamine" compartment="C_c" initialAmount="0" boundaryCondition="false" sboTerm="SBO:0000299"></species>
<species metaid="metaid_M_C00346_c" id="M_C00346_c" name="Ethanolamine phosphate" compartment="C_c" initialAmount="0" boundaryCondition="false" sboTerm="SBO:0000299"></species>
<species metaid="metaid_M_C00239_c" id="M_C00239_c" name="dCMP" compartment="C_c" initialAmount="0" boundaryCondition="false" sboTerm="SBO:0000299"></species>
<species metaid="metaid_M_C00881_c" id="M_C00881_c" name="Deoxycytidine" compartment="C_c" initialAmount="0" boundaryCondition="false" sboTerm="SBO:0000299"></species>
<species metaid="metaid_M_C00365_c" id="M_C00365_c" name="dUMP" compartment="C_c" initialAmount="0" boundaryCondition="false" sboTerm="SBO:0000299"></species>
<species metaid="metaid_M_C03345_m" id="M_C03345_m" name="2-Methylbut-2-enoyl-CoA" compartment="C_m" initialAmount="0" boundaryCondition="false" sboTerm="SBO:0000299"></species>
<species metaid="metaid_M_C02248_c" id="M_C02248_c" name="Apocytochrome c" compartment="C_c" initialAmount="0" boundaryCondition="false" sboTerm="SBO:0000299"></species>
<species metaid="metaid_M_C00524_c" id="M_C00524_c" name="Cytochrome c" compartment="C_c" initialAmount="0" boundaryCondition="false" sboTerm="SBO:0000299"></species>
<species metaid="metaid_M_C00032_c" id="M_C00032_c" name="Heme" compartment="C_c" initialAmount="0" boundaryCondition="false" sboTerm="SBO:0000299"></species>
<species metaid="metaid_M_C00526_c" id="M_C00526_c" name="Deoxyuridine" compartment="C_c" initialAmount="0" boundaryCondition="false" sboTerm="SBO:0000299"></species>
<species metaid="metaid_M_C00672_c" id="M_C00672_c" name="2-Deoxy-D-ribose 1-phosphate" compartment="C_c" initialAmount="0" boundaryCondition="false" sboTerm="SBO:0000299"></species>
<species metaid="metaid_M_C00106_c" id="M_C00106_c" name="Uracil" compartment="C_c" initialAmount="0" boundaryCondition="false" sboTerm="SBO:0000299"></species>
<species metaid="metaid_M_C00458_c" id="M_C00458_c" name="dCTP" compartment="C_c" initialAmount="0" boundaryCondition="false" sboTerm="SBO:0000299"></species>
<species metaid="metaid_M_C02934_c" id="M_C02934_c" name="3-Dehydrosphinganine" compartment="C_c" initialAmount="0" boundaryCondition="false" sboTerm="SBO:0000299"></species>
<species metaid="metaid_M_C02934_r" id="M_C02934_r" name="3-Dehydrosphinganine" compartment="C_r" initialAmount="0" boundaryCondition="false" sboTerm="SBO:0000299"></species>
<species metaid="metaid_M_C00065_r" id="M_C00065_r" name="L-Serine" compartment="C_r" initialAmount="0" boundaryCondition="false" sboTerm="SBO:0000299"></species>
<species metaid="metaid_M_C00011_r" id="M_C00011_r" name="CO2" compartment="C_r" initialAmount="0" boundaryCondition="false" sboTerm="SBO:0000299"></species>
<species metaid="metaid_M_C00154_p" id="M_C00154_p" name="Palmitoyl-CoA" compartment="C_p" initialAmount="0" boundaryCondition="false" sboTerm="SBO:0000299"></species>
<species metaid="metaid_M_C00249_p" id="M_C00249_p" name="Hexadecanoic acid" compartment="C_p" initialAmount="0" boundaryCondition="false" sboTerm="SBO:0000299"></species>
<species metaid="metaid_M_C00249_r" id="M_C00249_r" name="Hexadecanoic acid" compartment="C_r" initialAmount="0" boundaryCondition="false" sboTerm="SBO:0000299"></species>
<species metaid="metaid_M_C00020_r" id="M_C00020_r" name="AMP" compartment="C_r" initialAmount="0" boundaryCondition="false" sboTerm="SBO:0000299"></species>
<species metaid="metaid_M_C00002_r" id="M_C00002_r" name="ATP" compartment="C_r" initialAmount="0" boundaryCondition="false" sboTerm="SBO:0000299"></species>
<species metaid="metaid_M_C00186_c" id="M_C00186_c" name="(S)-Lactate" compartment="C_c" initialAmount="0" boundaryCondition="false" sboTerm="SBO:0000299"></species>
<species metaid="metaid_M_C00424_c" id="M_C00424_c" name="(S)-Lactaldehyde" compartment="C_c" initialAmount="0" boundaryCondition="false" sboTerm="SBO:0000299"></species>
<species metaid="metaid_M_C00424_m" id="M_C00424_m" name="(S)-Lactaldehyde" compartment="C_m" initialAmount="0" boundaryCondition="false" sboTerm="SBO:0000299"></species>
<species metaid="metaid_M_C00186_m" id="M_C00186_m" name="(S)-Lactate" compartment="C_m" initialAmount="0" boundaryCondition="false" sboTerm="SBO:0000299"></species>
<species metaid="metaid_M_C00103_c" id="M_C00103_c" name="D-Glucose 1-phosphate" compartment="C_c" initialAmount="0" boundaryCondition="false" sboTerm="SBO:0000299"></species>
<species metaid="metaid_M_C00024_c" id="M_C00024_c" name="Acetyl-CoA" compartment="C_c" initialAmount="0" boundaryCondition="false" sboTerm="SBO:0000299"></species>
<species metaid="metaid_M_C00487_c" id="M_C00487_c" name="Carnitine" compartment="C_c" initialAmount="0" boundaryCondition="false" sboTerm="SBO:0000299"></species>
<species metaid="metaid_M_C02571_c" id="M_C02571_c" name="O-Acetylcarnitine" compartment="C_c" initialAmount="0" boundaryCondition="false" sboTerm="SBO:0000299"></species>
<species metaid="metaid_M_C00487_m" id="M_C00487_m" name="Carnitine" compartment="C_m" initialAmount="0" boundaryCondition="false" sboTerm="SBO:0000299"></species>
<species metaid="metaid_M_C00024_m" id="M_C00024_m" name="Acetyl-CoA" compartment="C_m" initialAmount="0" boundaryCondition="false" sboTerm="SBO:0000299"></species>
<species metaid="metaid_M_C02571_m" id="M_C02571_m" name="O-Acetylcarnitine" compartment="C_m" initialAmount="0" boundaryCondition="false" sboTerm="SBO:0000299"></species>
<species metaid="metaid_M_C05966_c" id="M_C05966_c" name="15(S)-HPETE" compartment="C_c" initialAmount="0" boundaryCondition="false" sboTerm="SBO:0000299"></species>
<species metaid="metaid_M_C05356_c" id="M_C05356_c" name="5(S)-HPETE" compartment="C_c" initialAmount="0" boundaryCondition="false" sboTerm="SBO:0000299"></species>
<species metaid="metaid_M_C05267_p" id="M_C05267_p" name="3-Oxooctanoyl-CoA" compartment="C_p" initialAmount="0" boundaryCondition="false" sboTerm="SBO:0000299"></species>
<species metaid="metaid_M_C00024_p" id="M_C00024_p" name="Acetyl-CoA" compartment="C_p" initialAmount="0" boundaryCondition="false" sboTerm="SBO:0000299"></species>
<species metaid="metaid_M_C05267_m" id="M_C05267_m" name="3-Oxooctanoyl-CoA" compartment="C_m" initialAmount="0" boundaryCondition="false" sboTerm="SBO:0000299"></species>
<species metaid="metaid_M_C05266_m" id="M_C05266_m" name="(S)-3-Hydroxyoctanoyl-CoA" compartment="C_m" initialAmount="0" boundaryCondition="false" sboTerm="SBO:0000299"></species>
<species metaid="metaid_M_C05276_m" id="M_C05276_m" name="trans-Oct-2-enoyl-CoA" compartment="C_m" initialAmount="0" boundaryCondition="false" sboTerm="SBO:0000299"></species>
<species metaid="metaid_M_C05264_m" id="M_C05264_m" name="(S)-Hydroxydecanoyl-CoA" compartment="C_m" initialAmount="0" boundaryCondition="false" sboTerm="SBO:0000299"></species>
<species metaid="metaid_M_C05265_m" id="M_C05265_m" name="3-Oxodecanoyl-CoA" compartment="C_m" initialAmount="0" boundaryCondition="false" sboTerm="SBO:0000299"></species>
<species metaid="metaid_M_C05263_p" id="M_C05263_p" name="3-Oxododecanoyl-CoA" compartment="C_p" initialAmount="0" boundaryCondition="false" sboTerm="SBO:0000299"></species>
<species metaid="metaid_M_C04006_c" id="M_C04006_c" name="1D-myo-Inositol 3-phosphate" compartment="C_c" initialAmount="0" boundaryCondition="false" sboTerm="SBO:0000299"></species>
<species metaid="metaid_M_C19794_c" id="M_C19794_c" name="CDP-1L-myo-inositol" compartment="C_c" initialAmount="0" boundaryCondition="false" sboTerm="SBO:0000299"></species>
<species metaid="metaid_M_C04006_g" id="M_C04006_g" name="1D-myo-Inositol 3-phosphate" compartment="C_g" initialAmount="0" boundaryCondition="false" sboTerm="SBO:0000299"></species>
<species metaid="metaid_M_C19794_g" id="M_C19794_g" name="CDP-1L-myo-inositol" compartment="C_g" initialAmount="0" boundaryCondition="false" sboTerm="SBO:0000299"></species>
<species metaid="metaid_M_C00013_g" id="M_C00013_g" name="Diphosphate" compartment="C_g" initialAmount="0" boundaryCondition="false" sboTerm="SBO:0000299"></species>
<species metaid="metaid_M_C00063_g" id="M_C00063_g" name="CTP" compartment="C_g" initialAmount="0" boundaryCondition="false" sboTerm="SBO:0000299"></species>
<species metaid="metaid_M_C05260_m" id="M_C05260_m" name="(S)-3-Hydroxytetradecanoyl-CoA" compartment="C_m" initialAmount="0" boundaryCondition="false" sboTerm="SBO:0000299"></species>
<species metaid="metaid_M_C05273_m" id="M_C05273_m" name="trans-Tetradec-2-enoyl-CoA" compartment="C_m" initialAmount="0" boundaryCondition="false" sboTerm="SBO:0000299"></species>
<species metaid="metaid_M_C05268_m" id="M_C05268_m" name="(S)-Hydroxyhexanoyl-CoA" compartment="C_m" initialAmount="0" boundaryCondition="false" sboTerm="SBO:0000299"></species>
<species metaid="metaid_M_C05269_m" id="M_C05269_m" name="3-Oxohexanoyl-CoA" compartment="C_m" initialAmount="0" boundaryCondition="false" sboTerm="SBO:0000299"></species>
<species metaid="metaid_M_C00636_c" id="M_C00636_c" name="D-Mannose 1-phosphate" compartment="C_c" initialAmount="0" boundaryCondition="false" sboTerm="SBO:0000299"></species>
<species metaid="metaid_M_C01222_c" id="M_C01222_c" name="GDP-4-dehydro-6-deoxy-D-mannose" compartment="C_c" initialAmount="0" boundaryCondition="false" sboTerm="SBO:0000299"></species>
<species metaid="metaid_M_C00096_g" id="M_C00096_g" name="GDP-mannose" compartment="C_g" initialAmount="0" boundaryCondition="false" sboTerm="SBO:0000299"></species>
<species metaid="metaid_M_C00001_g" id="M_C00001_g" name="H2O" compartment="C_g" initialAmount="0" boundaryCondition="false" sboTerm="SBO:0000299"></species>
<species metaid="metaid_M_C01222_g" id="M_C01222_g" name="GDP-4-dehydro-6-deoxy-D-mannose" compartment="C_g" initialAmount="0" boundaryCondition="false" sboTerm="SBO:0000299"></species>
<species metaid="metaid_M_G00151_c" id="M_G00151_c" name="G00151_c" compartment="C_c" initialAmount="0" boundaryCondition="false" sboTerm="SBO:0000299"></species>
<species metaid="metaid_M_G00151_r" id="M_G00151_r" name="G00151_r" compartment="C_r" initialAmount="0" boundaryCondition="false" sboTerm="SBO:0000299"></species>
<species metaid="metaid_M_C00054_c" id="M_C00054_c" name="Adenosine 3&apos;,5&apos;-bisphosphate" compartment="C_c" initialAmount="0" boundaryCondition="false" sboTerm="SBO:0000299"></species>
<species metaid="metaid_M_G00154_c" id="M_G00154_c" name="G00154_c" compartment="C_c" initialAmount="0" boundaryCondition="false" sboTerm="SBO:0000299"></species>
<species metaid="metaid_M_G00155_c" id="M_G00155_c" name="G00155_c" compartment="C_c" initialAmount="0" boundaryCondition="false" sboTerm="SBO:0000299"></species>
<species metaid="metaid_M_G00155_g" id="M_G00155_g" name="G00155_g" compartment="C_g" initialAmount="0" boundaryCondition="false" sboTerm="SBO:0000299"></species>
<species metaid="metaid_M_G00154_g" id="M_G00154_g" name="G00154_g" compartment="C_g" initialAmount="0" boundaryCondition="false" sboTerm="SBO:0000299"></species>
<species metaid="metaid_M_G00156_c" id="M_G00156_c" name="G00156_c" compartment="C_c" initialAmount="0" boundaryCondition="false" sboTerm="SBO:0000299"></species>
<species metaid="metaid_M_G00156_g" id="M_G00156_g" name="G00156_g" compartment="C_g" initialAmount="0" boundaryCondition="false" sboTerm="SBO:0000299"></species>
<species metaid="metaid_M_C00448_m" id="M_C00448_m" name="trans,trans-Farnesyl diphosphate" compartment="C_m" initialAmount="0" boundaryCondition="false" sboTerm="SBO:0000299"></species>
<species metaid="metaid_M_C00129_m" id="M_C00129_m" name="Isopentenyl diphosphate" compartment="C_m" initialAmount="0" boundaryCondition="false" sboTerm="SBO:0000299"></species>
<species metaid="metaid_M_G00148_c" id="M_G00148_c" name="G00148_c" compartment="C_c" initialAmount="0" boundaryCondition="false" sboTerm="SBO:0000299"></species>
<species metaid="metaid_M_G00147_c" id="M_G00147_c" name="G00147_c" compartment="C_c" initialAmount="0" boundaryCondition="false" sboTerm="SBO:0000299"></species>
<species metaid="metaid_M_G00148_r" id="M_G00148_r" name="G00148_r" compartment="C_r" initialAmount="0" boundaryCondition="false" sboTerm="SBO:0000299"></species>
<species metaid="metaid_M_G00147_r" id="M_G00147_r" name="G00147_r" compartment="C_r" initialAmount="0" boundaryCondition="false" sboTerm="SBO:0000299"></species>
<species metaid="metaid_M_G00149_c" id="M_G00149_c" name="G00149_c" compartment="C_c" initialAmount="0" boundaryCondition="false" sboTerm="SBO:0000299"></species>
<species metaid="metaid_M_G00149_r" id="M_G00149_r" name="G00149_r" compartment="C_r" initialAmount="0" boundaryCondition="false" sboTerm="SBO:0000299"></species>
<species metaid="metaid_M_C00353_m" id="M_C00353_m" name="Geranylgeranyl diphosphate" compartment="C_m" initialAmount="0" boundaryCondition="false" sboTerm="SBO:0000299"></species>
<species metaid="metaid_M_C00344_m" id="M_C00344_m" name="Phosphatidylglycerol" compartment="C_m" initialAmount="0" boundaryCondition="false" sboTerm="SBO:0000299"></species>
<species metaid="metaid_M_C03892_m" id="M_C03892_m" name="Phosphatidylglycerophosphate" compartment="C_m" initialAmount="0" boundaryCondition="false" sboTerm="SBO:0000299"></species>
<species metaid="metaid_M_C14090_c" id="M_C14090_c" name="1-Naphthaldehyde" compartment="C_c" initialAmount="0" boundaryCondition="false" sboTerm="SBO:0000299"></species>
<species metaid="metaid_M_C14089_c" id="M_C14089_c" name="1-Hydroxymethylnaphthalene" compartment="C_c" initialAmount="0" boundaryCondition="false" sboTerm="SBO:0000299"></species>
<species metaid="metaid_M_C05259_p" id="M_C05259_p" name="3-Oxopalmitoyl-CoA" compartment="C_p" initialAmount="0" boundaryCondition="false" sboTerm="SBO:0000299"></species>
<species metaid="metaid_M_C02593_p" id="M_C02593_p" name="Tetradecanoyl-CoA" compartment="C_p" initialAmount="0" boundaryCondition="false" sboTerm="SBO:0000299"></species>
<species metaid="metaid_M_C05259_m" id="M_C05259_m" name="3-Oxopalmitoyl-CoA" compartment="C_m" initialAmount="0" boundaryCondition="false" sboTerm="SBO:0000299"></species>
<species metaid="metaid_M_C02593_m" id="M_C02593_m" name="Tetradecanoyl-CoA" compartment="C_m" initialAmount="0" boundaryCondition="false" sboTerm="SBO:0000299"></species>
<species metaid="metaid_M_C05273_p" id="M_C05273_p" name="trans-Tetradec-2-enoyl-CoA" compartment="C_p" initialAmount="0" boundaryCondition="false" sboTerm="SBO:0000299"></species>
<species metaid="metaid_M_C02625_c" id="M_C02625_c" name="2,4-Dichlorophenol" compartment="C_c" initialAmount="0" boundaryCondition="false" sboTerm="SBO:0000299"></species>
<species metaid="metaid_M_C02933_c" id="M_C02933_c" name="3,5-Dichlorocatechol" compartment="C_c" initialAmount="0" boundaryCondition="false" sboTerm="SBO:0000299"></species>
<species metaid="metaid_M_C00931_c" id="M_C00931_c" name="Porphobilinogen" compartment="C_c" initialAmount="0" boundaryCondition="false" sboTerm="SBO:0000299"></species>
<species metaid="metaid_M_C00008_g" id="M_C00008_g" name="ADP" compartment="C_g" initialAmount="0" boundaryCondition="false" sboTerm="SBO:0000299"></species>
<species metaid="metaid_M_C00002_g" id="M_C00002_g" name="ATP" compartment="C_g" initialAmount="0" boundaryCondition="false" sboTerm="SBO:0000299"></species>
<species metaid="metaid_M_C00009_g" id="M_C00009_g" name="Orthophosphate" compartment="C_g" initialAmount="0" boundaryCondition="false" sboTerm="SBO:0000299"></species>
<species metaid="metaid_M_C00831_c" id="M_C00831_c" name="Pantetheine" compartment="C_c" initialAmount="0" boundaryCondition="false" sboTerm="SBO:0000299"></species>
<species metaid="metaid_M_C01134_c" id="M_C01134_c" name="Pantetheine 4&apos;-phosphate" compartment="C_c" initialAmount="0" boundaryCondition="false" sboTerm="SBO:0000299"></species>
<species metaid="metaid_M_C01120_m" id="M_C01120_m" name="Sphinganine 1-phosphate" compartment="C_m" initialAmount="0" boundaryCondition="false" sboTerm="SBO:0000299"></species>
<species metaid="metaid_M_C00836_m" id="M_C00836_m" name="Sphinganine" compartment="C_m" initialAmount="0" boundaryCondition="false" sboTerm="SBO:0000299"></species>
<species metaid="metaid_M_C00836_c" id="M_C00836_c" name="Sphinganine" compartment="C_c" initialAmount="0" boundaryCondition="false" sboTerm="SBO:0000299"></species>
<species metaid="metaid_M_C00836_r" id="M_C00836_r" name="Sphinganine" compartment="C_r" initialAmount="0" boundaryCondition="false" sboTerm="SBO:0000299"></species>
<species metaid="metaid_M_C20499_c" id="M_C20499_c" name="(1&apos;S)-Averantin" compartment="C_c" initialAmount="0" boundaryCondition="false" sboTerm="SBO:0000299"></species>
<species metaid="metaid_M_C20452_c" id="M_C20452_c" name="Norsolorinic acid" compartment="C_c" initialAmount="0" boundaryCondition="false" sboTerm="SBO:0000299"></species>
<species metaid="metaid_M_C20499_r" id="M_C20499_r" name="(1&apos;S)-Averantin" compartment="C_r" initialAmount="0" boundaryCondition="false" sboTerm="SBO:0000299"></species>
<species metaid="metaid_M_C20452_r" id="M_C20452_r" name="Norsolorinic acid" compartment="C_r" initialAmount="0" boundaryCondition="false" sboTerm="SBO:0000299"></species>
<species metaid="metaid_M_C04642_c" id="M_C04642_c" name="2-Hydroxy-5-carboxymethylmuconate semialdehyde" compartment="C_c" initialAmount="0" boundaryCondition="false" sboTerm="SBO:0000299"></species>
<species metaid="metaid_M_C04186_c" id="M_C04186_c" name="5-Carboxymethyl-2-hydroxymuconate" compartment="C_c" initialAmount="0" boundaryCondition="false" sboTerm="SBO:0000299"></species>
<species metaid="metaid_M_C04441_c" id="M_C04441_c" name="Peptide 2-(3-carboxy-3-aminopropyl)-L-histidine" compartment="C_c" initialAmount="0" boundaryCondition="false" sboTerm="SBO:0000299"></species>
<species metaid="metaid_M_C01573_c" id="M_C01573_c" name="Peptide diphthine" compartment="C_c" initialAmount="0" boundaryCondition="false" sboTerm="SBO:0000299"></species>
<species metaid="metaid_M_C00075_m" id="M_C00075_m" name="UTP" compartment="C_m" initialAmount="0" boundaryCondition="false" sboTerm="SBO:0000299"></species>
<species metaid="metaid_M_C00015_m" id="M_C00015_m" name="UDP" compartment="C_m" initialAmount="0" boundaryCondition="false" sboTerm="SBO:0000299"></species>
<species metaid="metaid_M_C00020_m" id="M_C00020_m" name="AMP" compartment="C_m" initialAmount="0" boundaryCondition="false" sboTerm="SBO:0000299"></species>
<species metaid="metaid_M_C00105_c" id="M_C00105_c" name="UMP" compartment="C_c" initialAmount="0" boundaryCondition="false" sboTerm="SBO:0000299"></species>
<species metaid="metaid_M_C00105_m" id="M_C00105_m" name="UMP" compartment="C_m" initialAmount="0" boundaryCondition="false" sboTerm="SBO:0000299"></species>
<species metaid="metaid_M_C05993_m" id="M_C05993_m" name="Acetyl adenylate" compartment="C_m" initialAmount="0" boundaryCondition="false" sboTerm="SBO:0000299"></species>
<species metaid="metaid_M_C03287_c" id="M_C03287_c" name="L-Glutamyl 5-phosphate" compartment="C_c" initialAmount="0" boundaryCondition="false" sboTerm="SBO:0000299"></species>
<species metaid="metaid_M_C00332_c" id="M_C00332_c" name="Acetoacetyl-CoA" compartment="C_c" initialAmount="0" boundaryCondition="false" sboTerm="SBO:0000299"></species>
<species metaid="metaid_M_C00083_c" id="M_C00083_c" name="Malonyl-CoA" compartment="C_c" initialAmount="0" boundaryCondition="false" sboTerm="SBO:0000299"></species>
<species metaid="metaid_M_C00227_m" id="M_C00227_m" name="Acetyl phosphate" compartment="C_m" initialAmount="0" boundaryCondition="false" sboTerm="SBO:0000299"></species>
<species metaid="metaid_M_C20969_c" id="M_C20969_c" name="Carboxyphosphate" compartment="C_c" initialAmount="0" boundaryCondition="false" sboTerm="SBO:0000299"></species>
<species metaid="metaid_M_C00288_c" id="M_C00288_c" name="HCO3-" compartment="C_c" initialAmount="0" boundaryCondition="false" sboTerm="SBO:0000299"></species>
<species metaid="metaid_M_C20969_m" id="M_C20969_m" name="Carboxyphosphate" compartment="C_m" initialAmount="0" boundaryCondition="false" sboTerm="SBO:0000299"></species>
<species metaid="metaid_M_C01563_c" id="M_C01563_c" name="Carbamate" compartment="C_c" initialAmount="0" boundaryCondition="false" sboTerm="SBO:0000299"></species>
<species metaid="metaid_M_C01563_m" id="M_C01563_m" name="Carbamate" compartment="C_m" initialAmount="0" boundaryCondition="false" sboTerm="SBO:0000299"></species>
<species metaid="metaid_M_C00085_c" id="M_C00085_c" name="D-Fructose 6-phosphate" compartment="C_c" initialAmount="0" boundaryCondition="false" sboTerm="SBO:0000299"></species>
<species metaid="metaid_M_G13044_c" id="M_G13044_c" name="G13044_c" compartment="C_c" initialAmount="0" boundaryCondition="false" sboTerm="SBO:0000299"></species>
<species metaid="metaid_M_G13044_r" id="M_G13044_r" name="G13044_r" compartment="C_r" initialAmount="0" boundaryCondition="false" sboTerm="SBO:0000299"></species>
<species metaid="metaid_M_C14826_c" id="M_C14826_c" name="12(13)-EpOME" compartment="C_c" initialAmount="0" boundaryCondition="false" sboTerm="SBO:0000299"></species>
<species metaid="metaid_M_C01595_c" id="M_C01595_c" name="Linoleate" compartment="C_c" initialAmount="0" boundaryCondition="false" sboTerm="SBO:0000299"></species>
<species metaid="metaid_M_C01595_r" id="M_C01595_r" name="Linoleate" compartment="C_r" initialAmount="0" boundaryCondition="false" sboTerm="SBO:0000299"></species>
<species metaid="metaid_M_C14826_r" id="M_C14826_r" name="12(13)-EpOME" compartment="C_r" initialAmount="0" boundaryCondition="false" sboTerm="SBO:0000299"></species>
<species metaid="metaid_M_C15777_c" id="M_C15777_c" name="Episterol" compartment="C_c" initialAmount="0" boundaryCondition="false" sboTerm="SBO:0000299"></species>
<species metaid="metaid_M_C00999_c" id="M_C00999_c" name="Ferrocytochrome b5" compartment="C_c" initialAmount="0" boundaryCondition="false" sboTerm="SBO:0000299"></species>
<species metaid="metaid_M_C00996_c" id="M_C00996_c" name="Ferricytochrome b5" compartment="C_c" initialAmount="0" boundaryCondition="false" sboTerm="SBO:0000299"></species>
<species metaid="metaid_M_C15778_c" id="M_C15778_c" name="5,7,24(28)-Ergostatrienol" compartment="C_c" initialAmount="0" boundaryCondition="false" sboTerm="SBO:0000299"></species>
<species metaid="metaid_M_C00999_r" id="M_C00999_r" name="Ferrocytochrome b5" compartment="C_r" initialAmount="0" boundaryCondition="false" sboTerm="SBO:0000299"></species>
<species metaid="metaid_M_C15778_r" id="M_C15778_r" name="5,7,24(28)-Ergostatrienol" compartment="C_r" initialAmount="0" boundaryCondition="false" sboTerm="SBO:0000299"></species>
<species metaid="metaid_M_C00996_r" id="M_C00996_r" name="Ferricytochrome b5" compartment="C_r" initialAmount="0" boundaryCondition="false" sboTerm="SBO:0000299"></species>
<species metaid="metaid_M_C15777_r" id="M_C15777_r" name="Episterol" compartment="C_r" initialAmount="0" boundaryCondition="false" sboTerm="SBO:0000299"></species>
<species metaid="metaid_M_C14825_c" id="M_C14825_c" name="9(10)-EpOME" compartment="C_c" initialAmount="0" boundaryCondition="false" sboTerm="SBO:0000299"></species>
<species metaid="metaid_M_C14825_r" id="M_C14825_r" name="9(10)-EpOME" compartment="C_r" initialAmount="0" boundaryCondition="false" sboTerm="SBO:0000299"></species>
<species metaid="metaid_M_C14768_c" id="M_C14768_c" name="5,6-EET" compartment="C_c" initialAmount="0" boundaryCondition="false" sboTerm="SBO:0000299"></species>
<species metaid="metaid_M_C14768_r" id="M_C14768_r" name="5,6-EET" compartment="C_r" initialAmount="0" boundaryCondition="false" sboTerm="SBO:0000299"></species>
<species metaid="metaid_M_C14770_c" id="M_C14770_c" name="11,12-EET" compartment="C_c" initialAmount="0" boundaryCondition="false" sboTerm="SBO:0000299"></species>
<species metaid="metaid_M_C14770_r" id="M_C14770_r" name="11,12-EET" compartment="C_r" initialAmount="0" boundaryCondition="false" sboTerm="SBO:0000299"></species>
<species metaid="metaid_M_C14769_c" id="M_C14769_c" name="8,9-EET" compartment="C_c" initialAmount="0" boundaryCondition="false" sboTerm="SBO:0000299"></species>
<species metaid="metaid_M_C14769_r" id="M_C14769_r" name="8,9-EET" compartment="C_r" initialAmount="0" boundaryCondition="false" sboTerm="SBO:0000299"></species>
<species metaid="metaid_M_C01031_c" id="M_C01031_c" name="S-Formylglutathione" compartment="C_c" initialAmount="0" boundaryCondition="false" sboTerm="SBO:0000299"></species>
<species metaid="metaid_M_C00051_c" id="M_C00051_c" name="Glutathione" compartment="C_c" initialAmount="0" boundaryCondition="false" sboTerm="SBO:0000299"></species>
<species metaid="metaid_M_C00059_c" id="M_C00059_c" name="Sulfate" compartment="C_c" initialAmount="0" boundaryCondition="false" sboTerm="SBO:0000299"></species>
<species metaid="metaid_M_C02872_c" id="M_C02872_c" name="Peptide diphthamide" compartment="C_c" initialAmount="0" boundaryCondition="false" sboTerm="SBO:0000299"></species>
<species metaid="metaid_M_C01762_c" id="M_C01762_c" name="Xanthosine" compartment="C_c" initialAmount="0" boundaryCondition="false" sboTerm="SBO:0000299"></species>
<species metaid="metaid_M_C00655_c" id="M_C00655_c" name="Xanthosine 5&apos;-phosphate" compartment="C_c" initialAmount="0" boundaryCondition="false" sboTerm="SBO:0000299"></species>
<species metaid="metaid_M_C05298_v" id="M_C05298_v" name="2-Hydroxyestrone" compartment="C_v" initialAmount="0" boundaryCondition="false" sboTerm="SBO:0000299"></species>
<species metaid="metaid_M_C05299_v" id="M_C05299_v" name="2-Methoxyestrone" compartment="C_v" initialAmount="0" boundaryCondition="false" sboTerm="SBO:0000299"></species>
<species metaid="metaid_M_C00576_m" id="M_C00576_m" name="Betaine aldehyde" compartment="C_m" initialAmount="0" boundaryCondition="false" sboTerm="SBO:0000299"></species>
<species metaid="metaid_M_C00114_m" id="M_C00114_m" name="Choline" compartment="C_m" initialAmount="0" boundaryCondition="false" sboTerm="SBO:0000299"></species>
<species metaid="metaid_M_C00164_m" id="M_C00164_m" name="Acetoacetate" compartment="C_m" initialAmount="0" boundaryCondition="false" sboTerm="SBO:0000299"></species>
<species metaid="metaid_M_C00332_m" id="M_C00332_m" name="Acetoacetyl-CoA" compartment="C_m" initialAmount="0" boundaryCondition="false" sboTerm="SBO:0000299"></species>
<species metaid="metaid_M_C04501_c" id="M_C04501_c" name="N-Acetyl-alpha-D-glucosamine 1-phosphate" compartment="C_c" initialAmount="0" boundaryCondition="false" sboTerm="SBO:0000299"></species>
<species metaid="metaid_M_C00203_c" id="M_C00203_c" name="UDP-N-acetyl-D-galactosamine" compartment="C_c" initialAmount="0" boundaryCondition="false" sboTerm="SBO:0000299"></species>
<species metaid="metaid_M_C00043_g" id="M_C00043_g" name="UDP-N-acetyl-alpha-D-glucosamine" compartment="C_g" initialAmount="0" boundaryCondition="false" sboTerm="SBO:0000299"></species>
<species metaid="metaid_M_C00203_g" id="M_C00203_g" name="UDP-N-acetyl-D-galactosamine" compartment="C_g" initialAmount="0" boundaryCondition="false" sboTerm="SBO:0000299"></species>
<species metaid="metaid_M_C01197_p" id="M_C01197_p" name="Caffeate" compartment="C_p" initialAmount="0" boundaryCondition="false" sboTerm="SBO:0000299"></species>
<species metaid="metaid_M_C00323_p" id="M_C00323_p" name="Caffeoyl-CoA" compartment="C_p" initialAmount="0" boundaryCondition="false" sboTerm="SBO:0000299"></species>
<species metaid="metaid_M_C10945_c" id="M_C10945_c" name="Caffeic aldehyde" compartment="C_c" initialAmount="0" boundaryCondition="false" sboTerm="SBO:0000299"></species>
<species metaid="metaid_M_C00323_c" id="M_C00323_c" name="Caffeoyl-CoA" compartment="C_c" initialAmount="0" boundaryCondition="false" sboTerm="SBO:0000299"></species>
<species metaid="metaid_M_C00852_c" id="M_C00852_c" name="Chlorogenate" compartment="C_c" initialAmount="0" boundaryCondition="false" sboTerm="SBO:0000299"></species>
<species metaid="metaid_M_C00296_c" id="M_C00296_c" name="Quinate" compartment="C_c" initialAmount="0" boundaryCondition="false" sboTerm="SBO:0000299"></species>
<species metaid="metaid_M_C00826_c" id="M_C00826_c" name="L-Arogenate" compartment="C_c" initialAmount="0" boundaryCondition="false" sboTerm="SBO:0000299"></species>
<species metaid="metaid_M_C00254_c" id="M_C00254_c" name="Prephenate" compartment="C_c" initialAmount="0" boundaryCondition="false" sboTerm="SBO:0000299"></species>
<species metaid="metaid_M_C18040_c" id="M_C18040_c" name="5alpha-Dihydrodeoxycorticosterone" compartment="C_c" initialAmount="0" boundaryCondition="false" sboTerm="SBO:0000299"></species>
<species metaid="metaid_M_C03205_c" id="M_C03205_c" name="11-Deoxycorticosterone" compartment="C_c" initialAmount="0" boundaryCondition="false" sboTerm="SBO:0000299"></species>
<species metaid="metaid_M_C18040_r" id="M_C18040_r" name="5alpha-Dihydrodeoxycorticosterone" compartment="C_r" initialAmount="0" boundaryCondition="false" sboTerm="SBO:0000299"></species>
<species metaid="metaid_M_C03205_r" id="M_C03205_r" name="11-Deoxycorticosterone" compartment="C_r" initialAmount="0" boundaryCondition="false" sboTerm="SBO:0000299"></species>
<species metaid="metaid_M_C02588_c" id="M_C02588_c" name="Retinyl palmitate" compartment="C_c" initialAmount="0" boundaryCondition="false" sboTerm="SBO:0000299"></species>
<species metaid="metaid_M_C00249_c" id="M_C00249_c" name="Hexadecanoic acid" compartment="C_c" initialAmount="0" boundaryCondition="false" sboTerm="SBO:0000299"></species>
<species metaid="metaid_M_C00473_c" id="M_C00473_c" name="Retinol" compartment="C_c" initialAmount="0" boundaryCondition="false" sboTerm="SBO:0000299"></species>
<species metaid="metaid_M_C04145_c" id="M_C04145_c" name="all-trans-Nonaprenyl diphosphate" compartment="C_c" initialAmount="0" boundaryCondition="false" sboTerm="SBO:0000299"></species>
<species metaid="metaid_M_C03885_c" id="M_C03885_c" name="3-Nonaprenyl-4-hydroxybenzoate" compartment="C_c" initialAmount="0" boundaryCondition="false" sboTerm="SBO:0000299"></species>
<species metaid="metaid_M_C04145_m" id="M_C04145_m" name="all-trans-Nonaprenyl diphosphate" compartment="C_m" initialAmount="0" boundaryCondition="false" sboTerm="SBO:0000299"></species>
<species metaid="metaid_M_C03885_m" id="M_C03885_m" name="3-Nonaprenyl-4-hydroxybenzoate" compartment="C_m" initialAmount="0" boundaryCondition="false" sboTerm="SBO:0000299"></species>
<species metaid="metaid_M_C00472_c" id="M_C00472_c" name="p-Benzoquinone" compartment="C_c" initialAmount="0" boundaryCondition="false" sboTerm="SBO:0000299"></species>
<species metaid="metaid_M_C00530_c" id="M_C00530_c" name="Hydroquinone" compartment="C_c" initialAmount="0" boundaryCondition="false" sboTerm="SBO:0000299"></species>
<species metaid="metaid_M_C18042_c" id="M_C18042_c" name="5alpha-Pregnane-3alpha,20alpha-diol" compartment="C_c" initialAmount="0" boundaryCondition="false" sboTerm="SBO:0000299"></species>
<species metaid="metaid_M_C13712_c" id="M_C13712_c" name="Allopregnanolone" compartment="C_c" initialAmount="0" boundaryCondition="false" sboTerm="SBO:0000299"></species>
<species metaid="metaid_M_C01094_c" id="M_C01094_c" name="D-Fructose 1-phosphate" compartment="C_c" initialAmount="0" boundaryCondition="false" sboTerm="SBO:0000299"></species>
<species metaid="metaid_M_C00577_c" id="M_C00577_c" name="D-Glyceraldehyde" compartment="C_c" initialAmount="0" boundaryCondition="false" sboTerm="SBO:0000299"></species>
<species metaid="metaid_M_C00576_c" id="M_C00576_c" name="Betaine aldehyde" compartment="C_c" initialAmount="0" boundaryCondition="false" sboTerm="SBO:0000299"></species>
<species metaid="metaid_M_C00719_c" id="M_C00719_c" name="Betaine" compartment="C_c" initialAmount="0" boundaryCondition="false" sboTerm="SBO:0000299"></species>
<species metaid="metaid_M_G11121_c" id="M_G11121_c" name="G11121_c" compartment="C_c" initialAmount="0" boundaryCondition="false" sboTerm="SBO:0000299"></species>
<species metaid="metaid_M_C00195_c" id="M_C00195_c" name="N-Acylsphingosine" compartment="C_c" initialAmount="0" boundaryCondition="false" sboTerm="SBO:0000299"></species>
<species metaid="metaid_M_C03912_c" id="M_C03912_c" name="(S)-1-Pyrroline-5-carboxylate" compartment="C_c" initialAmount="0" boundaryCondition="false" sboTerm="SBO:0000299"></species>
<species metaid="metaid_M_C00222_m" id="M_C00222_m" name="3-Oxopropanoate" compartment="C_m" initialAmount="0" boundaryCondition="false" sboTerm="SBO:0000299"></species>
<species metaid="metaid_M_C00256_c" id="M_C00256_c" name="(R)-Lactate" compartment="C_c" initialAmount="0" boundaryCondition="false" sboTerm="SBO:0000299"></species>
<species metaid="metaid_M_C08334_p" id="M_C08334_p" name="Lotaustralin" compartment="C_p" initialAmount="0" boundaryCondition="false" sboTerm="SBO:0000299"></species>
<species metaid="metaid_M_C18796_p" id="M_C18796_p" name="(2R)-2-Hydroxy-2-methylbutanenitrile" compartment="C_p" initialAmount="0" boundaryCondition="false" sboTerm="SBO:0000299"></species>
<species metaid="metaid_M_C08334_c" id="M_C08334_c" name="Lotaustralin" compartment="C_c" initialAmount="0" boundaryCondition="false" sboTerm="SBO:0000299"></species>
<species metaid="metaid_M_C18796_c" id="M_C18796_c" name="(2R)-2-Hydroxy-2-methylbutanenitrile" compartment="C_c" initialAmount="0" boundaryCondition="false" sboTerm="SBO:0000299"></species>
<species metaid="metaid_M_C18796_r" id="M_C18796_r" name="(2R)-2-Hydroxy-2-methylbutanenitrile" compartment="C_r" initialAmount="0" boundaryCondition="false" sboTerm="SBO:0000299"></species>
<species metaid="metaid_M_C08334_r" id="M_C08334_r" name="Lotaustralin" compartment="C_r" initialAmount="0" boundaryCondition="false" sboTerm="SBO:0000299"></species>
<species metaid="metaid_M_C00301_c" id="M_C00301_c" name="ADP-ribose" compartment="C_c" initialAmount="0" boundaryCondition="false" sboTerm="SBO:0000299"></species>
<species metaid="metaid_M_C00117_c" id="M_C00117_c" name="D-Ribose 5-phosphate" compartment="C_c" initialAmount="0" boundaryCondition="false" sboTerm="SBO:0000299"></species>
<species metaid="metaid_M_C01168_c" id="M_C01168_c" name="Pseudouridine 5&apos;-phosphate" compartment="C_c" initialAmount="0" boundaryCondition="false" sboTerm="SBO:0000299"></species>
<species metaid="metaid_M_C00121_c" id="M_C00121_c" name="D-Ribose" compartment="C_c" initialAmount="0" boundaryCondition="false" sboTerm="SBO:0000299"></species>
<species metaid="metaid_M_C00504_c" id="M_C00504_c" name="Folate" compartment="C_c" initialAmount="0" boundaryCondition="false" sboTerm="SBO:0000299"></species>
<species metaid="metaid_M_C00415_c" id="M_C00415_c" name="Dihydrofolate" compartment="C_c" initialAmount="0" boundaryCondition="false" sboTerm="SBO:0000299"></species>
<species metaid="metaid_M_C01213_m" id="M_C01213_m" name="(R)-Methylmalonyl-CoA" compartment="C_m" initialAmount="0" boundaryCondition="false" sboTerm="SBO:0000299"></species>
<species metaid="metaid_M_C02170_m" id="M_C02170_m" name="Methylmalonate" compartment="C_m" initialAmount="0" boundaryCondition="false" sboTerm="SBO:0000299"></species>
<species metaid="metaid_M_C00811_p" id="M_C00811_p" name="4-Coumarate" compartment="C_p" initialAmount="0" boundaryCondition="false" sboTerm="SBO:0000299"></species>
<species metaid="metaid_M_C00223_p" id="M_C00223_p" name="p-Coumaroyl-CoA" compartment="C_p" initialAmount="0" boundaryCondition="false" sboTerm="SBO:0000299"></species>
<species metaid="metaid_M_C00223_c" id="M_C00223_c" name="p-Coumaroyl-CoA" compartment="C_c" initialAmount="0" boundaryCondition="false" sboTerm="SBO:0000299"></species>
<species metaid="metaid_M_C05608_c" id="M_C05608_c" name="4-Hydroxycinnamyl aldehyde" compartment="C_c" initialAmount="0" boundaryCondition="false" sboTerm="SBO:0000299"></species>
<species metaid="metaid_M_C00534_c" id="M_C00534_c" name="Pyridoxamine" compartment="C_c" initialAmount="0" boundaryCondition="false" sboTerm="SBO:0000299"></species>
<species metaid="metaid_M_C00647_c" id="M_C00647_c" name="Pyridoxamine phosphate" compartment="C_c" initialAmount="0" boundaryCondition="false" sboTerm="SBO:0000299"></species>
<species metaid="metaid_M_C00535_c" id="M_C00535_c" name="Testosterone" compartment="C_c" initialAmount="0" boundaryCondition="false" sboTerm="SBO:0000299"></species>
<species metaid="metaid_M_C03917_c" id="M_C03917_c" name="Dihydrotestosterone" compartment="C_c" initialAmount="0" boundaryCondition="false" sboTerm="SBO:0000299"></species>
<species metaid="metaid_M_C03917_r" id="M_C03917_r" name="Dihydrotestosterone" compartment="C_r" initialAmount="0" boundaryCondition="false" sboTerm="SBO:0000299"></species>
<species metaid="metaid_M_C00535_r" id="M_C00535_r" name="Testosterone" compartment="C_r" initialAmount="0" boundaryCondition="false" sboTerm="SBO:0000299"></species>
<species metaid="metaid_M_C00181_c" id="M_C00181_c" name="D-Xylose" compartment="C_c" initialAmount="0" boundaryCondition="false" sboTerm="SBO:0000299"></species>
<species metaid="metaid_M_C01143_c" id="M_C01143_c" name="(R)-5-Diphosphomevalonate" compartment="C_c" initialAmount="0" boundaryCondition="false" sboTerm="SBO:0000299"></species>
<species metaid="metaid_M_C02266_c" id="M_C02266_c" name="D-Xylonolactone" compartment="C_c" initialAmount="0" boundaryCondition="false" sboTerm="SBO:0000299"></species>
<species metaid="metaid_M_C00235_c" id="M_C00235_c" name="Dimethylallyl diphosphate" compartment="C_c" initialAmount="0" boundaryCondition="false" sboTerm="SBO:0000299"></species>
<species metaid="metaid_M_C00294_c" id="M_C00294_c" name="Inosine" compartment="C_c" initialAmount="0" boundaryCondition="false" sboTerm="SBO:0000299"></species>
<species metaid="metaid_M_C04734_c" id="M_C04734_c" name="1-(5&apos;-Phosphoribosyl)-5-formamido-4-imidazolecarboxamide" compartment="C_c" initialAmount="0" boundaryCondition="false" sboTerm="SBO:0000299"></species>
<species metaid="metaid_M_C00387_c" id="M_C00387_c" name="Guanosine" compartment="C_c" initialAmount="0" boundaryCondition="false" sboTerm="SBO:0000299"></species>
<species metaid="metaid_M_C06193_c" id="M_C06193_c" name="Guanosine 3&apos;-phosphate" compartment="C_c" initialAmount="0" boundaryCondition="false" sboTerm="SBO:0000299"></species>
<species metaid="metaid_M_C00036_c" id="M_C00036_c" name="Oxaloacetate" compartment="C_c" initialAmount="0" boundaryCondition="false" sboTerm="SBO:0000299"></species>
<species metaid="metaid_M_C00049_c" id="M_C00049_c" name="L-Aspartate" compartment="C_c" initialAmount="0" boundaryCondition="false" sboTerm="SBO:0000299"></species>
<species metaid="metaid_M_C00036_m" id="M_C00036_m" name="Oxaloacetate" compartment="C_m" initialAmount="0" boundaryCondition="false" sboTerm="SBO:0000299"></species>
<species metaid="metaid_M_C00049_m" id="M_C00049_m" name="L-Aspartate" compartment="C_m" initialAmount="0" boundaryCondition="false" sboTerm="SBO:0000299"></species>
<species metaid="metaid_M_C00483_c" id="M_C00483_c" name="Tyramine" compartment="C_c" initialAmount="0" boundaryCondition="false" sboTerm="SBO:0000299"></species>
<species metaid="metaid_M_C03758_c" id="M_C03758_c" name="Dopamine" compartment="C_c" initialAmount="0" boundaryCondition="false" sboTerm="SBO:0000299"></species>
<species metaid="metaid_M_C03765_c" id="M_C03765_c" name="4-Hydroxyphenylacetaldehyde" compartment="C_c" initialAmount="0" boundaryCondition="false" sboTerm="SBO:0000299"></species>
<species metaid="metaid_M_C05787_c" id="M_C05787_c" name="Bilirubin beta-diglucuronide" compartment="C_c" initialAmount="0" boundaryCondition="false" sboTerm="SBO:0000299"></species>
<species metaid="metaid_M_C01798_p" id="M_C01798_p" name="D-Glucoside" compartment="C_p" initialAmount="0" boundaryCondition="false" sboTerm="SBO:0000299"></species>
<species metaid="metaid_M_C01335_p" id="M_C01335_p" name="ROH" compartment="C_p" initialAmount="0" boundaryCondition="false" sboTerm="SBO:0000299"></species>
<species metaid="metaid_M_C00267_p" id="M_C00267_p" name="alpha-D-Glucose" compartment="C_p" initialAmount="0" boundaryCondition="false" sboTerm="SBO:0000299"></species>
<species metaid="metaid_M_C01335_c" id="M_C01335_c" name="ROH" compartment="C_c" initialAmount="0" boundaryCondition="false" sboTerm="SBO:0000299"></species>
<species metaid="metaid_M_C01798_c" id="M_C01798_c" name="D-Glucoside" compartment="C_c" initialAmount="0" boundaryCondition="false" sboTerm="SBO:0000299"></species>
<species metaid="metaid_M_C01335_r" id="M_C01335_r" name="ROH" compartment="C_r" initialAmount="0" boundaryCondition="false" sboTerm="SBO:0000299"></species>
<species metaid="metaid_M_C01798_r" id="M_C01798_r" name="D-Glucoside" compartment="C_r" initialAmount="0" boundaryCondition="false" sboTerm="SBO:0000299"></species>
<species metaid="metaid_M_C00231_c" id="M_C00231_c" name="D-Xylulose 5-phosphate" compartment="C_c" initialAmount="0" boundaryCondition="false" sboTerm="SBO:0000299"></species>
<species metaid="metaid_M_C05579_c" id="M_C05579_c" name="Indole-5,6-quinone" compartment="C_c" initialAmount="0" boundaryCondition="false" sboTerm="SBO:0000299"></species>
<species metaid="metaid_M_C05578_c" id="M_C05578_c" name="5,6-Dihydroxyindole" compartment="C_c" initialAmount="0" boundaryCondition="false" sboTerm="SBO:0000299"></species>
<species metaid="metaid_M_C05580_v" id="M_C05580_v" name="3,4-Dihydroxymandelate" compartment="C_v" initialAmount="0" boundaryCondition="false" sboTerm="SBO:0000299"></species>
<species metaid="metaid_M_C05584_v" id="M_C05584_v" name="3-Methoxy-4-hydroxymandelate" compartment="C_v" initialAmount="0" boundaryCondition="false" sboTerm="SBO:0000299"></species>
<species metaid="metaid_M_C05576_c" id="M_C05576_c" name="3,4-Dihydroxyphenylethyleneglycol" compartment="C_c" initialAmount="0" boundaryCondition="false" sboTerm="SBO:0000299"></species>
<species metaid="metaid_M_C05577_c" id="M_C05577_c" name="3,4-Dihydroxymandelaldehyde" compartment="C_c" initialAmount="0" boundaryCondition="false" sboTerm="SBO:0000299"></species>
<species metaid="metaid_M_C05576_v" id="M_C05576_v" name="3,4-Dihydroxyphenylethyleneglycol" compartment="C_v" initialAmount="0" boundaryCondition="false" sboTerm="SBO:0000299"></species>
<species metaid="metaid_M_C05594_v" id="M_C05594_v" name="3-Methoxy-4-hydroxyphenylethyleneglycol" compartment="C_v" initialAmount="0" boundaryCondition="false" sboTerm="SBO:0000299"></species>
<species metaid="metaid_M_C05580_c" id="M_C05580_c" name="3,4-Dihydroxymandelate" compartment="C_c" initialAmount="0" boundaryCondition="false" sboTerm="SBO:0000299"></species>
<species metaid="metaid_M_C05258_m" id="M_C05258_m" name="(S)-3-Hydroxyhexadecanoyl-CoA" compartment="C_m" initialAmount="0" boundaryCondition="false" sboTerm="SBO:0000299"></species>
<species metaid="metaid_M_C05272_m" id="M_C05272_m" name="trans-Hexadec-2-enoyl-CoA" compartment="C_m" initialAmount="0" boundaryCondition="false" sboTerm="SBO:0000299"></species>
<species metaid="metaid_M_C05261_m" id="M_C05261_m" name="3-Oxotetradecanoyl-CoA" compartment="C_m" initialAmount="0" boundaryCondition="false" sboTerm="SBO:0000299"></species>
<species metaid="metaid_M_C05581_c" id="M_C05581_c" name="3-Methoxy-4-hydroxyphenylacetaldehyde" compartment="C_c" initialAmount="0" boundaryCondition="false" sboTerm="SBO:0000299"></species>
<species metaid="metaid_M_C05582_c" id="M_C05582_c" name="Homovanillate" compartment="C_c" initialAmount="0" boundaryCondition="false" sboTerm="SBO:0000299"></species>
<species metaid="metaid_M_C00360_c" id="M_C00360_c" name="dAMP" compartment="C_c" initialAmount="0" boundaryCondition="false" sboTerm="SBO:0000299"></species>
<species metaid="metaid_M_C01419_c" id="M_C01419_c" name="Cys-Gly" compartment="C_c" initialAmount="0" boundaryCondition="false" sboTerm="SBO:0000299"></species>
<species metaid="metaid_M_C00037_c" id="M_C00037_c" name="Glycine" compartment="C_c" initialAmount="0" boundaryCondition="false" sboTerm="SBO:0000299"></species>
<species metaid="metaid_M_C00204_c" id="M_C00204_c" name="2-Dehydro-3-deoxy-D-gluconate" compartment="C_c" initialAmount="0" boundaryCondition="false" sboTerm="SBO:0000299"></species>
<species metaid="metaid_M_C04442_c" id="M_C04442_c" name="2-Dehydro-3-deoxy-6-phospho-D-gluconate" compartment="C_c" initialAmount="0" boundaryCondition="false" sboTerm="SBO:0000299"></species>
<species metaid="metaid_M_C00979_c" id="M_C00979_c" name="O-Acetyl-L-serine" compartment="C_c" initialAmount="0" boundaryCondition="false" sboTerm="SBO:0000299"></species>
<species metaid="metaid_M_C00302_c" id="M_C00302_c" name="Glutamate" compartment="C_c" initialAmount="0" boundaryCondition="false" sboTerm="SBO:0000299"></species>
<species metaid="metaid_M_C00957_c" id="M_C00957_c" name="Mercaptopyruvate" compartment="C_c" initialAmount="0" boundaryCondition="false" sboTerm="SBO:0000299"></species>
<species metaid="metaid_M_C00302_m" id="M_C00302_m" name="Glutamate" compartment="C_m" initialAmount="0" boundaryCondition="false" sboTerm="SBO:0000299"></species>
<species metaid="metaid_M_C00957_m" id="M_C00957_m" name="Mercaptopyruvate" compartment="C_m" initialAmount="0" boundaryCondition="false" sboTerm="SBO:0000299"></species>
<species metaid="metaid_M_C00097_m" id="M_C00097_m" name="L-Cysteine" compartment="C_m" initialAmount="0" boundaryCondition="false" sboTerm="SBO:0000299"></species>
<species metaid="metaid_M_C00669_c" id="M_C00669_c" name="gamma-L-Glutamyl-L-cysteine" compartment="C_c" initialAmount="0" boundaryCondition="false" sboTerm="SBO:0000299"></species>
<species metaid="metaid_M_C00606_c" id="M_C00606_c" name="3-Sulfino-L-alanine" compartment="C_c" initialAmount="0" boundaryCondition="false" sboTerm="SBO:0000299"></species>
<species metaid="metaid_M_C06755_m" id="M_C06755_m" name="Chloroacetic acid" compartment="C_m" initialAmount="0" boundaryCondition="false" sboTerm="SBO:0000299"></species>
<species metaid="metaid_M_C06754_m" id="M_C06754_m" name="Chloroacetaldehyde" compartment="C_m" initialAmount="0" boundaryCondition="false" sboTerm="SBO:0000299"></species>
<species metaid="metaid_M_C00345_c" id="M_C00345_c" name="6-Phospho-D-gluconate" compartment="C_c" initialAmount="0" boundaryCondition="false" sboTerm="SBO:0000299"></species>
<species metaid="metaid_M_C01236_c" id="M_C01236_c" name="D-Glucono-1,5-lactone 6-phosphate" compartment="C_c" initialAmount="0" boundaryCondition="false" sboTerm="SBO:0000299"></species>
<species metaid="metaid_M_C00344_c" id="M_C00344_c" name="Phosphatidylglycerol" compartment="C_c" initialAmount="0" boundaryCondition="false" sboTerm="SBO:0000299"></species>
<species metaid="metaid_M_C00269_c" id="M_C00269_c" name="CDP-diacylglycerol" compartment="C_c" initialAmount="0" boundaryCondition="false" sboTerm="SBO:0000299"></species>
<species metaid="metaid_M_C05980_c" id="M_C05980_c" name="Cardiolipin" compartment="C_c" initialAmount="0" boundaryCondition="false" sboTerm="SBO:0000299"></species>
<species metaid="metaid_M_C00269_m" id="M_C00269_m" name="CDP-diacylglycerol" compartment="C_m" initialAmount="0" boundaryCondition="false" sboTerm="SBO:0000299"></species>
<species metaid="metaid_M_C05980_m" id="M_C05980_m" name="Cardiolipin" compartment="C_m" initialAmount="0" boundaryCondition="false" sboTerm="SBO:0000299"></species>
<species metaid="metaid_M_C00055_m" id="M_C00055_m" name="CMP" compartment="C_m" initialAmount="0" boundaryCondition="false" sboTerm="SBO:0000299"></species>
<species metaid="metaid_M_C05924_c" id="M_C05924_c" name="Molybdopterin" compartment="C_c" initialAmount="0" boundaryCondition="false" sboTerm="SBO:0000299"></species>
<species metaid="metaid_M_C19848_c" id="M_C19848_c" name="Adenylated molybdopterin" compartment="C_c" initialAmount="0" boundaryCondition="false" sboTerm="SBO:0000299"></species>
<species metaid="metaid_M_C00127_c" id="M_C00127_c" name="Glutathione disulfide" compartment="C_c" initialAmount="0" boundaryCondition="false" sboTerm="SBO:0000299"></species>
<species metaid="metaid_M_C05843_c" id="M_C05843_c" name="N1-Methyl-4-pyridone-5-carboxamide" compartment="C_c" initialAmount="0" boundaryCondition="false" sboTerm="SBO:0000299"></species>
<species metaid="metaid_M_C02918_c" id="M_C02918_c" name="1-Methylnicotinamide" compartment="C_c" initialAmount="0" boundaryCondition="false" sboTerm="SBO:0000299"></species>
<species metaid="metaid_M_C04896_c" id="M_C04896_c" name="5-(5-Phospho-D-ribosylaminoformimino)-1-(5-phosphoribosyl)-imidazole-4-carboxamide" compartment="C_c" initialAmount="0" boundaryCondition="false" sboTerm="SBO:0000299"></species>
<species metaid="metaid_M_C04916_c" id="M_C04916_c" name="N-(5&apos;-Phospho-D-1&apos;-ribulosylformimino)-5-amino-1-(5&apos;&apos;-phospho-D-ribosyl)-4-imidazolecarboxamide" compartment="C_c" initialAmount="0" boundaryCondition="false" sboTerm="SBO:0000299"></species>
<species metaid="metaid_M_G13054_c" id="M_G13054_c" name="G13054_c" compartment="C_c" initialAmount="0" boundaryCondition="false" sboTerm="SBO:0000299"></species>
<species metaid="metaid_M_G13053_c" id="M_G13053_c" name="G13053_c" compartment="C_c" initialAmount="0" boundaryCondition="false" sboTerm="SBO:0000299"></species>
<species metaid="metaid_M_G13053_g" id="M_G13053_g" name="G13053_g" compartment="C_g" initialAmount="0" boundaryCondition="false" sboTerm="SBO:0000299"></species>
<species metaid="metaid_M_G13054_g" id="M_G13054_g" name="G13054_g" compartment="C_g" initialAmount="0" boundaryCondition="false" sboTerm="SBO:0000299"></species>
<species metaid="metaid_M_C00828_c" id="M_C00828_c" name="Menaquinone" compartment="C_c" initialAmount="0" boundaryCondition="false" sboTerm="SBO:0000299"></species>
<species metaid="metaid_M_C05819_c" id="M_C05819_c" name="Menaquinol" compartment="C_c" initialAmount="0" boundaryCondition="false" sboTerm="SBO:0000299"></species>
<species metaid="metaid_M_C00180_c" id="M_C00180_c" name="Benzoate" compartment="C_c" initialAmount="0" boundaryCondition="false" sboTerm="SBO:0000299"></species>
<species metaid="metaid_M_C00261_c" id="M_C00261_c" name="Benzaldehyde" compartment="C_c" initialAmount="0" boundaryCondition="false" sboTerm="SBO:0000299"></species>
<species metaid="metaid_M_C00261_m" id="M_C00261_m" name="Benzaldehyde" compartment="C_m" initialAmount="0" boundaryCondition="false" sboTerm="SBO:0000299"></species>
<species metaid="metaid_M_C00180_m" id="M_C00180_m" name="Benzoate" compartment="C_m" initialAmount="0" boundaryCondition="false" sboTerm="SBO:0000299"></species>
<species metaid="metaid_M_C00234_c" id="M_C00234_c" name="10-Formyltetrahydrofolate" compartment="C_c" initialAmount="0" boundaryCondition="false" sboTerm="SBO:0000299"></species>
<species metaid="metaid_M_C04076_c" id="M_C04076_c" name="L-2-Aminoadipate 6-semialdehyde" compartment="C_c" initialAmount="0" boundaryCondition="false" sboTerm="SBO:0000299"></species>
<species metaid="metaid_M_C05535_c" id="M_C05535_c" name="alpha-Aminoadipoyl-S-acyl enzyme" compartment="C_c" initialAmount="0" boundaryCondition="false" sboTerm="SBO:0000299"></species>
<species metaid="metaid_M_C11482_c" id="M_C11482_c" name="Holo-Lys2" compartment="C_c" initialAmount="0" boundaryCondition="false" sboTerm="SBO:0000299"></species>
<species metaid="metaid_M_C04079_c" id="M_C04079_c" name="N-((R)-Pantothenoyl)-L-cysteine" compartment="C_c" initialAmount="0" boundaryCondition="false" sboTerm="SBO:0000299"></species>
<species metaid="metaid_M_C04236_c" id="M_C04236_c" name="(2S)-2-Isopropyl-3-oxosuccinate" compartment="C_c" initialAmount="0" boundaryCondition="false" sboTerm="SBO:0000299"></species>
<species metaid="metaid_M_C04411_c" id="M_C04411_c" name="(2R,3S)-3-Isopropylmalate" compartment="C_c" initialAmount="0" boundaryCondition="false" sboTerm="SBO:0000299"></species>
<species metaid="metaid_M_C00169_c" id="M_C00169_c" name="Carbamoyl phosphate" compartment="C_c" initialAmount="0" boundaryCondition="false" sboTerm="SBO:0000299"></species>
<species metaid="metaid_M_C00169_m" id="M_C00169_m" name="Carbamoyl phosphate" compartment="C_m" initialAmount="0" boundaryCondition="false" sboTerm="SBO:0000299"></species>
<species metaid="metaid_M_C03313_c" id="M_C03313_c" name="Phylloquinol" compartment="C_c" initialAmount="0" boundaryCondition="false" sboTerm="SBO:0000299"></species>
<species metaid="metaid_M_C02059_c" id="M_C02059_c" name="Phylloquinone" compartment="C_c" initialAmount="0" boundaryCondition="false" sboTerm="SBO:0000299"></species>
<species metaid="metaid_M_C11557_c" id="M_C11557_c" name="1-Phosphatidyl-1D-myo-inositol 5-phosphate" compartment="C_c" initialAmount="0" boundaryCondition="false" sboTerm="SBO:0000299"></species>
<species metaid="metaid_M_C02972_m" id="M_C02972_m" name="Dihydrolipoylprotein" compartment="C_m" initialAmount="0" boundaryCondition="false" sboTerm="SBO:0000299"></species>
<species metaid="metaid_M_C06222_c" id="M_C06222_c" name="Sedoheptulose 1-phosphate" compartment="C_c" initialAmount="0" boundaryCondition="false" sboTerm="SBO:0000299"></species>
<species metaid="metaid_M_C02835_c" id="M_C02835_c" name="Imidazole-4-acetate" compartment="C_c" initialAmount="0" boundaryCondition="false" sboTerm="SBO:0000299"></species>
<species metaid="metaid_M_C05130_c" id="M_C05130_c" name="Imidazole-4-acetaldehyde" compartment="C_c" initialAmount="0" boundaryCondition="false" sboTerm="SBO:0000299"></species>
<species metaid="metaid_M_C05130_m" id="M_C05130_m" name="Imidazole-4-acetaldehyde" compartment="C_m" initialAmount="0" boundaryCondition="false" sboTerm="SBO:0000299"></species>
<species metaid="metaid_M_C02835_m" id="M_C02835_m" name="Imidazole-4-acetate" compartment="C_m" initialAmount="0" boundaryCondition="false" sboTerm="SBO:0000299"></species>
<species metaid="metaid_M_C14771_c" id="M_C14771_c" name="14,15-EET" compartment="C_c" initialAmount="0" boundaryCondition="false" sboTerm="SBO:0000299"></species>
<species metaid="metaid_M_C14771_r" id="M_C14771_r" name="14,15-EET" compartment="C_r" initialAmount="0" boundaryCondition="false" sboTerm="SBO:0000299"></species>
<species metaid="metaid_M_C14814_c" id="M_C14814_c" name="11,14,15-THETA" compartment="C_c" initialAmount="0" boundaryCondition="false" sboTerm="SBO:0000299"></species>
<species metaid="metaid_M_C14813_c" id="M_C14813_c" name="11H-14,15-EETA" compartment="C_c" initialAmount="0" boundaryCondition="false" sboTerm="SBO:0000299"></species>
<species metaid="metaid_M_C14814_r" id="M_C14814_r" name="11,14,15-THETA" compartment="C_r" initialAmount="0" boundaryCondition="false" sboTerm="SBO:0000299"></species>
<species metaid="metaid_M_C14813_r" id="M_C14813_r" name="11H-14,15-EETA" compartment="C_r" initialAmount="0" boundaryCondition="false" sboTerm="SBO:0000299"></species>
<species metaid="metaid_M_C14782_c" id="M_C14782_c" name="11,12,15-THETA" compartment="C_c" initialAmount="0" boundaryCondition="false" sboTerm="SBO:0000299"></species>
<species metaid="metaid_M_C14781_c" id="M_C14781_c" name="15H-11,12-EETA" compartment="C_c" initialAmount="0" boundaryCondition="false" sboTerm="SBO:0000299"></species>
<species metaid="metaid_M_C14782_r" id="M_C14782_r" name="11,12,15-THETA" compartment="C_r" initialAmount="0" boundaryCondition="false" sboTerm="SBO:0000299"></species>
<species metaid="metaid_M_C14781_r" id="M_C14781_r" name="15H-11,12-EETA" compartment="C_r" initialAmount="0" boundaryCondition="false" sboTerm="SBO:0000299"></species>
<species metaid="metaid_M_C14749_c" id="M_C14749_c" name="19(S)-HETE" compartment="C_c" initialAmount="0" boundaryCondition="false" sboTerm="SBO:0000299"></species>
<species metaid="metaid_M_C14749_r" id="M_C14749_r" name="19(S)-HETE" compartment="C_r" initialAmount="0" boundaryCondition="false" sboTerm="SBO:0000299"></species>
<species metaid="metaid_M_C05966_r" id="M_C05966_r" name="15(S)-HPETE" compartment="C_r" initialAmount="0" boundaryCondition="false" sboTerm="SBO:0000299"></species>
<species metaid="metaid_M_C16466_m" id="M_C16466_m" name="7-Methyl-3-oxo-6-octenoyl-CoA" compartment="C_m" initialAmount="0" boundaryCondition="false" sboTerm="SBO:0000299"></species>
<species metaid="metaid_M_C04675_m" id="M_C04675_m" name="3-Hydroxy-3-(4-methylpent-3-en-1-yl)glutaryl-CoA" compartment="C_m" initialAmount="0" boundaryCondition="false" sboTerm="SBO:0000299"></species>
<species metaid="metaid_M_C00077_c" id="M_C00077_c" name="L-Ornithine" compartment="C_c" initialAmount="0" boundaryCondition="false" sboTerm="SBO:0000299"></species>
<species metaid="metaid_M_C00062_c" id="M_C00062_c" name="L-Arginine" compartment="C_c" initialAmount="0" boundaryCondition="false" sboTerm="SBO:0000299"></species>
<species metaid="metaid_M_C00086_c" id="M_C00086_c" name="Urea" compartment="C_c" initialAmount="0" boundaryCondition="false" sboTerm="SBO:0000299"></species>
<species metaid="metaid_M_C00533_c" id="M_C00533_c" name="Nitric oxide" compartment="C_c" initialAmount="0" boundaryCondition="false" sboTerm="SBO:0000299"></species>
<species metaid="metaid_M_C05688_c" id="M_C05688_c" name="L-Selenocysteine" compartment="C_c" initialAmount="0" boundaryCondition="false" sboTerm="SBO:0000299"></species>
<species metaid="metaid_M_C01528_c" id="M_C01528_c" name="Hydrogen selenide" compartment="C_c" initialAmount="0" boundaryCondition="false" sboTerm="SBO:0000299"></species>
<species metaid="metaid_M_C00264_p" id="M_C00264_p" name="3-Oxoacyl-CoA" compartment="C_p" initialAmount="0" boundaryCondition="false" sboTerm="SBO:0000299"></species>
<species metaid="metaid_M_C00040_p" id="M_C00040_p" name="Acyl-CoA" compartment="C_p" initialAmount="0" boundaryCondition="false" sboTerm="SBO:0000299"></species>
<species metaid="metaid_M_C00264_m" id="M_C00264_m" name="3-Oxoacyl-CoA" compartment="C_m" initialAmount="0" boundaryCondition="false" sboTerm="SBO:0000299"></species>
<species metaid="metaid_M_C00040_m" id="M_C00040_m" name="Acyl-CoA" compartment="C_m" initialAmount="0" boundaryCondition="false" sboTerm="SBO:0000299"></species>
<species metaid="metaid_M_C04257_c" id="M_C04257_c" name="N-Acetyl-D-mannosamine 6-phosphate" compartment="C_c" initialAmount="0" boundaryCondition="false" sboTerm="SBO:0000299"></species>
<species metaid="metaid_M_C00645_c" id="M_C00645_c" name="N-Acetyl-D-mannosamine" compartment="C_c" initialAmount="0" boundaryCondition="false" sboTerm="SBO:0000299"></species>
<species metaid="metaid_M_C15978_m" id="M_C15978_m" name="2-Methyl-1-hydroxybutyl-ThPP" compartment="C_m" initialAmount="0" boundaryCondition="false" sboTerm="SBO:0000299"></species>
<species metaid="metaid_M_C00068_m" id="M_C00068_m" name="Thiamin diphosphate" compartment="C_m" initialAmount="0" boundaryCondition="false" sboTerm="SBO:0000299"></species>
<species metaid="metaid_M_C00671_m" id="M_C00671_m" name="(S)-3-Methyl-2-oxopentanoic acid" compartment="C_m" initialAmount="0" boundaryCondition="false" sboTerm="SBO:0000299"></species>
<species metaid="metaid_M_C15974_m" id="M_C15974_m" name="3-Methyl-1-hydroxybutyl-ThPP" compartment="C_m" initialAmount="0" boundaryCondition="false" sboTerm="SBO:0000299"></species>
<species metaid="metaid_M_C00233_m" id="M_C00233_m" name="4-Methyl-2-oxopentanoate" compartment="C_m" initialAmount="0" boundaryCondition="false" sboTerm="SBO:0000299"></species>
<species metaid="metaid_M_C15976_m" id="M_C15976_m" name="2-Methyl-1-hydroxypropyl-ThPP" compartment="C_m" initialAmount="0" boundaryCondition="false" sboTerm="SBO:0000299"></species>
<species metaid="metaid_M_C05276_p" id="M_C05276_p" name="trans-Oct-2-enoyl-CoA" compartment="C_p" initialAmount="0" boundaryCondition="false" sboTerm="SBO:0000299"></species>
<species metaid="metaid_M_C01944_p" id="M_C01944_p" name="Octanoyl-CoA" compartment="C_p" initialAmount="0" boundaryCondition="false" sboTerm="SBO:0000299"></species>
<species metaid="metaid_M_C01944_m" id="M_C01944_m" name="Octanoyl-CoA" compartment="C_m" initialAmount="0" boundaryCondition="false" sboTerm="SBO:0000299"></species>
<species metaid="metaid_M_C04582_m" id="M_C04582_m" name="S-Methyl-5-thio-D-ribulose 1-phosphate" compartment="C_m" initialAmount="0" boundaryCondition="false" sboTerm="SBO:0000299"></species>
<species metaid="metaid_M_C00741_c" id="M_C00741_c" name="Diacetyl" compartment="C_c" initialAmount="0" boundaryCondition="false" sboTerm="SBO:0000299"></species>
<species metaid="metaid_M_C00810_c" id="M_C00810_c" name="(R)-Acetoin" compartment="C_c" initialAmount="0" boundaryCondition="false" sboTerm="SBO:0000299"></species>
<species metaid="metaid_M_C00741_r" id="M_C00741_r" name="Diacetyl" compartment="C_r" initialAmount="0" boundaryCondition="false" sboTerm="SBO:0000299"></species>
<species metaid="metaid_M_C00810_r" id="M_C00810_r" name="(R)-Acetoin" compartment="C_r" initialAmount="0" boundaryCondition="false" sboTerm="SBO:0000299"></species>
<species metaid="metaid_M_C05265_p" id="M_C05265_p" name="3-Oxodecanoyl-CoA" compartment="C_p" initialAmount="0" boundaryCondition="false" sboTerm="SBO:0000299"></species>
<species metaid="metaid_M_C15556_c" id="M_C15556_c" name="L-3,4-Dihydroxybutan-2-one 4-phosphate" compartment="C_c" initialAmount="0" boundaryCondition="false" sboTerm="SBO:0000299"></species>
<species metaid="metaid_M_C03406_c" id="M_C03406_c" name="N-(L-Arginino)succinate" compartment="C_c" initialAmount="0" boundaryCondition="false" sboTerm="SBO:0000299"></species>
<species metaid="metaid_M_C00328_c" id="M_C00328_c" name="L-Kynurenine" compartment="C_c" initialAmount="0" boundaryCondition="false" sboTerm="SBO:0000299"></species>
<species metaid="metaid_M_C01252_c" id="M_C01252_c" name="4-(2-Aminophenyl)-2,4-dioxobutanoate" compartment="C_c" initialAmount="0" boundaryCondition="false" sboTerm="SBO:0000299"></species>
<species metaid="metaid_M_C00041_c" id="M_C00041_c" name="L-Alanine" compartment="C_c" initialAmount="0" boundaryCondition="false" sboTerm="SBO:0000299"></species>
<species metaid="metaid_M_C00041_m" id="M_C00041_m" name="L-Alanine" compartment="C_m" initialAmount="0" boundaryCondition="false" sboTerm="SBO:0000299"></species>
<species metaid="metaid_M_C18075_c" id="M_C18075_c" name="11beta,17beta-Dihydroxy-4-androsten-3-one" compartment="C_c" initialAmount="0" boundaryCondition="false" sboTerm="SBO:0000299"></species>
<species metaid="metaid_M_C05284_c" id="M_C05284_c" name="11beta-Hydroxyandrost-4-ene-3,17-dione" compartment="C_c" initialAmount="0" boundaryCondition="false" sboTerm="SBO:0000299"></species>
<species metaid="metaid_M_C05284_r" id="M_C05284_r" name="11beta-Hydroxyandrost-4-ene-3,17-dione" compartment="C_r" initialAmount="0" boundaryCondition="false" sboTerm="SBO:0000299"></species>
<species metaid="metaid_M_C18075_r" id="M_C18075_r" name="11beta,17beta-Dihydroxy-4-androsten-3-one" compartment="C_r" initialAmount="0" boundaryCondition="false" sboTerm="SBO:0000299"></species>
<species metaid="metaid_M_C05284_m" id="M_C05284_m" name="11beta-Hydroxyandrost-4-ene-3,17-dione" compartment="C_m" initialAmount="0" boundaryCondition="false" sboTerm="SBO:0000299"></species>
<species metaid="metaid_M_C18075_m" id="M_C18075_m" name="11beta,17beta-Dihydroxy-4-androsten-3-one" compartment="C_m" initialAmount="0" boundaryCondition="false" sboTerm="SBO:0000299"></species>
<species metaid="metaid_M_C06508_c" id="M_C06508_c" name="Adenosyl cobinamide" compartment="C_c" initialAmount="0" boundaryCondition="false" sboTerm="SBO:0000299"></species>
<species metaid="metaid_M_C05774_c" id="M_C05774_c" name="Cobinamide" compartment="C_c" initialAmount="0" boundaryCondition="false" sboTerm="SBO:0000299"></species>
<species metaid="metaid_M_C00536_c" id="M_C00536_c" name="Triphosphate" compartment="C_c" initialAmount="0" boundaryCondition="false" sboTerm="SBO:0000299"></species>
<species metaid="metaid_M_C00561_p" id="M_C00561_p" name="Mandelonitrile" compartment="C_p" initialAmount="0" boundaryCondition="false" sboTerm="SBO:0000299"></species>
<species metaid="metaid_M_C00844_p" id="M_C00844_p" name="Prunasin" compartment="C_p" initialAmount="0" boundaryCondition="false" sboTerm="SBO:0000299"></species>
<species metaid="metaid_M_C00031_p" id="M_C00031_p" name="D-Glucose" compartment="C_p" initialAmount="0" boundaryCondition="false" sboTerm="SBO:0000299"></species>
<species metaid="metaid_M_C00561_c" id="M_C00561_c" name="Mandelonitrile" compartment="C_c" initialAmount="0" boundaryCondition="false" sboTerm="SBO:0000299"></species>
<species metaid="metaid_M_C00844_c" id="M_C00844_c" name="Prunasin" compartment="C_c" initialAmount="0" boundaryCondition="false" sboTerm="SBO:0000299"></species>
<species metaid="metaid_M_C00561_r" id="M_C00561_r" name="Mandelonitrile" compartment="C_r" initialAmount="0" boundaryCondition="false" sboTerm="SBO:0000299"></species>
<species metaid="metaid_M_C00844_r" id="M_C00844_r" name="Prunasin" compartment="C_r" initialAmount="0" boundaryCondition="false" sboTerm="SBO:0000299"></species>
<species metaid="metaid_M_C05512_c" id="M_C05512_c" name="Deoxyinosine" compartment="C_c" initialAmount="0" boundaryCondition="false" sboTerm="SBO:0000299"></species>
<species metaid="metaid_M_C00559_c" id="M_C00559_c" name="Deoxyadenosine" compartment="C_c" initialAmount="0" boundaryCondition="false" sboTerm="SBO:0000299"></species>
<species metaid="metaid_M_C00268_c" id="M_C00268_c" name="Dihydrobiopterin" compartment="C_c" initialAmount="0" boundaryCondition="false" sboTerm="SBO:0000299"></species>
<species metaid="metaid_M_C15522_c" id="M_C15522_c" name="4a-Hydroxytetrahydrobiopterin" compartment="C_c" initialAmount="0" boundaryCondition="false" sboTerm="SBO:0000299"></species>
<species metaid="metaid_M_C00116_c" id="M_C00116_c" name="Glycerol" compartment="C_c" initialAmount="0" boundaryCondition="false" sboTerm="SBO:0000299"></species>
<species metaid="metaid_M_C03451_c" id="M_C03451_c" name="(R)-S-Lactoylglutathione" compartment="C_c" initialAmount="0" boundaryCondition="false" sboTerm="SBO:0000299"></species>
<species metaid="metaid_M_C04477_c" id="M_C04477_c" name="1D-myo-Inositol 1,3,4,6-tetrakisphosphate" compartment="C_c" initialAmount="0" boundaryCondition="false" sboTerm="SBO:0000299"></species>
<species metaid="metaid_M_C04272_c" id="M_C04272_c" name="(R)-2,3-Dihydroxy-3-methylbutanoate" compartment="C_c" initialAmount="0" boundaryCondition="false" sboTerm="SBO:0000299"></species>
<species metaid="metaid_M_C01172_c" id="M_C01172_c" name="beta-D-Glucose 6-phosphate" compartment="C_c" initialAmount="0" boundaryCondition="false" sboTerm="SBO:0000299"></species>
<species metaid="metaid_M_C00067_g" id="M_C00067_g" name="Formaldehyde" compartment="C_g" initialAmount="0" boundaryCondition="false" sboTerm="SBO:0000299"></species>
<species metaid="metaid_M_C00058_g" id="M_C00058_g" name="Formate" compartment="C_g" initialAmount="0" boundaryCondition="false" sboTerm="SBO:0000299"></species>
<species metaid="metaid_M_C00067_p" id="M_C00067_p" name="Formaldehyde" compartment="C_p" initialAmount="0" boundaryCondition="false" sboTerm="SBO:0000299"></species>
<species metaid="metaid_M_C00132_p" id="M_C00132_p" name="Methanol" compartment="C_p" initialAmount="0" boundaryCondition="false" sboTerm="SBO:0000299"></species>
<species metaid="metaid_M_C00067_c" id="M_C00067_c" name="Formaldehyde" compartment="C_c" initialAmount="0" boundaryCondition="false" sboTerm="SBO:0000299"></species>
<species metaid="metaid_M_C00132_c" id="M_C00132_c" name="Methanol" compartment="C_c" initialAmount="0" boundaryCondition="false" sboTerm="SBO:0000299"></species>
<species metaid="metaid_M_C00067_m" id="M_C00067_m" name="Formaldehyde" compartment="C_m" initialAmount="0" boundaryCondition="false" sboTerm="SBO:0000299"></species>
<species metaid="metaid_M_C00132_m" id="M_C00132_m" name="Methanol" compartment="C_m" initialAmount="0" boundaryCondition="false" sboTerm="SBO:0000299"></species>
<species metaid="metaid_M_C01013_m" id="M_C01013_m" name="3-Hydroxypropanoate" compartment="C_m" initialAmount="0" boundaryCondition="false" sboTerm="SBO:0000299"></species>
<species metaid="metaid_M_C05668_m" id="M_C05668_m" name="3-Hydroxypropionyl-CoA" compartment="C_m" initialAmount="0" boundaryCondition="false" sboTerm="SBO:0000299"></species>
<species metaid="metaid_M_C00131_c" id="M_C00131_c" name="dATP" compartment="C_c" initialAmount="0" boundaryCondition="false" sboTerm="SBO:0000299"></species>
<species metaid="metaid_M_C03794_c" id="M_C03794_c" name="N6-(1,2-Dicarboxyethyl)-AMP" compartment="C_c" initialAmount="0" boundaryCondition="false" sboTerm="SBO:0000299"></species>
<species metaid="metaid_M_C00262_c" id="M_C00262_c" name="Hypoxanthine" compartment="C_c" initialAmount="0" boundaryCondition="false" sboTerm="SBO:0000299"></species>
<species metaid="metaid_M_C00668_c" id="M_C00668_c" name="alpha-D-Glucose 6-phosphate" compartment="C_c" initialAmount="0" boundaryCondition="false" sboTerm="SBO:0000299"></species>
<species metaid="metaid_M_C05313_m" id="M_C05313_m" name="3-Hexaprenyl-4-hydroxy-5-methoxybenzoate" compartment="C_m" initialAmount="0" boundaryCondition="false" sboTerm="SBO:0000299"></species>
<species metaid="metaid_M_C05200_m" id="M_C05200_m" name="3-Hexaprenyl-4,5-dihydroxybenzoate" compartment="C_m" initialAmount="0" boundaryCondition="false" sboTerm="SBO:0000299"></species>
<species metaid="metaid_M_C01586_c" id="M_C01586_c" name="Hippurate" compartment="C_c" initialAmount="0" boundaryCondition="false" sboTerm="SBO:0000299"></species>
<species metaid="metaid_M_C05583_c" id="M_C05583_c" name="3-Methoxy-4-hydroxyphenylglycolaldehyde" compartment="C_c" initialAmount="0" boundaryCondition="false" sboTerm="SBO:0000299"></species>
<species metaid="metaid_M_C05584_c" id="M_C05584_c" name="3-Methoxy-4-hydroxymandelate" compartment="C_c" initialAmount="0" boundaryCondition="false" sboTerm="SBO:0000299"></species>
<species metaid="metaid_M_C05758_p" id="M_C05758_p" name="trans-Dodec-2-enoyl-[acp]" compartment="C_p" initialAmount="0" boundaryCondition="false" sboTerm="SBO:0000299"></species>
<species metaid="metaid_M_C05223_p" id="M_C05223_p" name="Dodecanoyl-[acyl-carrier protein]" compartment="C_p" initialAmount="0" boundaryCondition="false" sboTerm="SBO:0000299"></species>
<species metaid="metaid_M_C05758_c" id="M_C05758_c" name="trans-Dodec-2-enoyl-[acp]" compartment="C_c" initialAmount="0" boundaryCondition="false" sboTerm="SBO:0000299"></species>
<species metaid="metaid_M_C05223_c" id="M_C05223_c" name="Dodecanoyl-[acyl-carrier protein]" compartment="C_c" initialAmount="0" boundaryCondition="false" sboTerm="SBO:0000299"></species>
<species metaid="metaid_M_C05223_m" id="M_C05223_m" name="Dodecanoyl-[acyl-carrier protein]" compartment="C_m" initialAmount="0" boundaryCondition="false" sboTerm="SBO:0000299"></species>
<species metaid="metaid_M_C05758_m" id="M_C05758_m" name="trans-Dodec-2-enoyl-[acp]" compartment="C_m" initialAmount="0" boundaryCondition="false" sboTerm="SBO:0000299"></species>
<species metaid="metaid_M_C05759_c" id="M_C05759_c" name="3-Oxotetradecanoyl-[acp]" compartment="C_c" initialAmount="0" boundaryCondition="false" sboTerm="SBO:0000299"></species>
<species metaid="metaid_M_C05759_m" id="M_C05759_m" name="3-Oxotetradecanoyl-[acp]" compartment="C_m" initialAmount="0" boundaryCondition="false" sboTerm="SBO:0000299"></species>
<species metaid="metaid_M_C03203_p" id="M_C03203_p" name="1-Hydroxy-2-naphthoate" compartment="C_p" initialAmount="0" boundaryCondition="false" sboTerm="SBO:0000299"></species>
<species metaid="metaid_M_C03012_p" id="M_C03012_p" name="Naphthalene-1,2-diol" compartment="C_p" initialAmount="0" boundaryCondition="false" sboTerm="SBO:0000299"></species>
<species metaid="metaid_M_C18237_c" id="M_C18237_c" name="Molybdoenzyme molybdenum cofactor" compartment="C_c" initialAmount="0" boundaryCondition="false" sboTerm="SBO:0000299"></species>
<species metaid="metaid_M_C06232_c" id="M_C06232_c" name="Molybdate" compartment="C_c" initialAmount="0" boundaryCondition="false" sboTerm="SBO:0000299"></species>
<species metaid="metaid_M_C00353_c" id="M_C00353_c" name="Geranylgeranyl diphosphate" compartment="C_c" initialAmount="0" boundaryCondition="false" sboTerm="SBO:0000299"></species>
<species metaid="metaid_M_C19852_c" id="M_C19852_c" name="tritrans,heptacis-Undecaprenyl diphosphate" compartment="C_c" initialAmount="0" boundaryCondition="false" sboTerm="SBO:0000299"></species>
<species metaid="metaid_M_C00353_r" id="M_C00353_r" name="Geranylgeranyl diphosphate" compartment="C_r" initialAmount="0" boundaryCondition="false" sboTerm="SBO:0000299"></species>
<species metaid="metaid_M_C19852_r" id="M_C19852_r" name="tritrans,heptacis-Undecaprenyl diphosphate" compartment="C_r" initialAmount="0" boundaryCondition="false" sboTerm="SBO:0000299"></species>
<species metaid="metaid_M_C02939_m" id="M_C02939_m" name="3-Methylbutanoyl-CoA" compartment="C_m" initialAmount="0" boundaryCondition="false" sboTerm="SBO:0000299"></species>
<species metaid="metaid_M_C03069_m" id="M_C03069_m" name="3-Methylcrotonyl-CoA" compartment="C_m" initialAmount="0" boundaryCondition="false" sboTerm="SBO:0000299"></species>
<species metaid="metaid_M_C06024_m" id="M_C06024_m" name="3-Deoxy-D-manno-octulosonyl-lipid IV(A)" compartment="C_m" initialAmount="0" boundaryCondition="false" sboTerm="SBO:0000299"></species>
<species metaid="metaid_M_C04121_m" id="M_C04121_m" name="CMP-3-deoxy-D-manno-octulosonate" compartment="C_m" initialAmount="0" boundaryCondition="false" sboTerm="SBO:0000299"></species>
<species metaid="metaid_M_C04919_m" id="M_C04919_m" name="2,3,2&apos;3&apos;-Tetrakis(3-hydroxytetradecanoyl)-D-glucosaminyl-1,6-beta-D-glucosamine 1,4&apos;-bisphosphate" compartment="C_m" initialAmount="0" boundaryCondition="false" sboTerm="SBO:0000299"></species>
<species metaid="metaid_M_C00441_c" id="M_C00441_c" name="L-Aspartate 4-semialdehyde" compartment="C_c" initialAmount="0" boundaryCondition="false" sboTerm="SBO:0000299"></species>
<species metaid="metaid_M_C20258_c" id="M_C20258_c" name="(2S,4S)-4-Hydroxy-2,3,4,5-tetrahydrodipicolinate" compartment="C_c" initialAmount="0" boundaryCondition="false" sboTerm="SBO:0000299"></species>
<species metaid="metaid_M_C04419_c" id="M_C04419_c" name="Carboxybiotin-carboxyl-carrier protein" compartment="C_c" initialAmount="0" boundaryCondition="false" sboTerm="SBO:0000299"></species>
<species metaid="metaid_M_C06250_c" id="M_C06250_c" name="Holo-[carboxylase]" compartment="C_c" initialAmount="0" boundaryCondition="false" sboTerm="SBO:0000299"></species>
<species metaid="metaid_M_C00818_c" id="M_C00818_c" name="D-Glucarate" compartment="C_c" initialAmount="0" boundaryCondition="false" sboTerm="SBO:0000299"></species>
<species metaid="metaid_M_C02670_c" id="M_C02670_c" name="D-Glucuronolactone" compartment="C_c" initialAmount="0" boundaryCondition="false" sboTerm="SBO:0000299"></species>
<species metaid="metaid_M_C00818_m" id="M_C00818_m" name="D-Glucarate" compartment="C_m" initialAmount="0" boundaryCondition="false" sboTerm="SBO:0000299"></species>
<species metaid="metaid_M_C02670_m" id="M_C02670_m" name="D-Glucuronolactone" compartment="C_m" initialAmount="0" boundaryCondition="false" sboTerm="SBO:0000299"></species>
<species metaid="metaid_M_C00250_c" id="M_C00250_c" name="Pyridoxal" compartment="C_c" initialAmount="0" boundaryCondition="false" sboTerm="SBO:0000299"></species>
<species metaid="metaid_M_C01137_c" id="M_C01137_c" name="S-Adenosylmethioninamine" compartment="C_c" initialAmount="0" boundaryCondition="false" sboTerm="SBO:0000299"></species>
<species metaid="metaid_M_C00357_c" id="M_C00357_c" name="N-Acetyl-D-glucosamine 6-phosphate" compartment="C_c" initialAmount="0" boundaryCondition="false" sboTerm="SBO:0000299"></species>
<species metaid="metaid_M_C00095_c" id="M_C00095_c" name="D-Fructose" compartment="C_c" initialAmount="0" boundaryCondition="false" sboTerm="SBO:0000299"></species>
<species metaid="metaid_M_C05345_c" id="M_C05345_c" name="beta-D-Fructose 6-phosphate" compartment="C_c" initialAmount="0" boundaryCondition="false" sboTerm="SBO:0000299"></species>
<species metaid="metaid_M_C02339_c" id="M_C02339_c" name="m7G(5&apos;)pppR-mRNA" compartment="C_c" initialAmount="0" boundaryCondition="false" sboTerm="SBO:0000299"></species>
<species metaid="metaid_M_C02031_c" id="M_C02031_c" name="G(5&apos;)pppPur-mRNA" compartment="C_c" initialAmount="0" boundaryCondition="false" sboTerm="SBO:0000299"></species>
<species metaid="metaid_M_C02035_c" id="M_C02035_c" name="Gibberellin A20" compartment="C_c" initialAmount="0" boundaryCondition="false" sboTerm="SBO:0000299"></species>
<species metaid="metaid_M_C02034_c" id="M_C02034_c" name="Gibberellin A19" compartment="C_c" initialAmount="0" boundaryCondition="false" sboTerm="SBO:0000299"></species>
<species metaid="metaid_M_C06095_c" id="M_C06095_c" name="Gibberellin A44 diacid" compartment="C_c" initialAmount="0" boundaryCondition="false" sboTerm="SBO:0000299"></species>
<species metaid="metaid_M_C06096_c" id="M_C06096_c" name="Gibberellin A29" compartment="C_c" initialAmount="0" boundaryCondition="false" sboTerm="SBO:0000299"></species>
<species metaid="metaid_M_C00159_c" id="M_C00159_c" name="D-Mannose" compartment="C_c" initialAmount="0" boundaryCondition="false" sboTerm="SBO:0000299"></species>
<species metaid="metaid_M_G00595_c" id="M_G00595_c" name="G00595_c" compartment="C_c" initialAmount="0" boundaryCondition="false" sboTerm="SBO:0000299"></species>
<species metaid="metaid_M_G00971_c" id="M_G00971_c" name="G00971_c" compartment="C_c" initialAmount="0" boundaryCondition="false" sboTerm="SBO:0000299"></species>
<species metaid="metaid_M_G00971_g" id="M_G00971_g" name="G00971_g" compartment="C_g" initialAmount="0" boundaryCondition="false" sboTerm="SBO:0000299"></species>
<species metaid="metaid_M_G00595_g" id="M_G00595_g" name="G00595_g" compartment="C_g" initialAmount="0" boundaryCondition="false" sboTerm="SBO:0000299"></species>
<species metaid="metaid_M_C00159_g" id="M_C00159_g" name="D-Mannose" compartment="C_g" initialAmount="0" boundaryCondition="false" sboTerm="SBO:0000299"></species>
<species metaid="metaid_M_C14840_c" id="M_C14840_c" name="Bromobenzene-2,3-oxide" compartment="C_c" initialAmount="0" boundaryCondition="false" sboTerm="SBO:0000299"></species>
<species metaid="metaid_M_C14848_c" id="M_C14848_c" name="2,3-Dihydro-2-S-glutathionyl-3-hydroxy bromobenzene" compartment="C_c" initialAmount="0" boundaryCondition="false" sboTerm="SBO:0000299"></species>
<species metaid="metaid_M_G00309_c" id="M_G00309_c" name="G00309_c" compartment="C_c" initialAmount="0" boundaryCondition="false" sboTerm="SBO:0000299"></species>
<species metaid="metaid_M_G00319_c" id="M_G00319_c" name="G00319_c" compartment="C_c" initialAmount="0" boundaryCondition="false" sboTerm="SBO:0000299"></species>
<species metaid="metaid_M_G00319_g" id="M_G00319_g" name="G00319_g" compartment="C_g" initialAmount="0" boundaryCondition="false" sboTerm="SBO:0000299"></species>
<species metaid="metaid_M_G00309_g" id="M_G00309_g" name="G00309_g" compartment="C_g" initialAmount="0" boundaryCondition="false" sboTerm="SBO:0000299"></species>
<species metaid="metaid_M_C00665_c" id="M_C00665_c" name="beta-D-Fructose 2,6-bisphosphate" compartment="C_c" initialAmount="0" boundaryCondition="false" sboTerm="SBO:0000299"></species>
<species metaid="metaid_M_C00255_c" id="M_C00255_c" name="Riboflavin" compartment="C_c" initialAmount="0" boundaryCondition="false" sboTerm="SBO:0000299"></species>
<species metaid="metaid_M_C00061_c" id="M_C00061_c" name="FMN" compartment="C_c" initialAmount="0" boundaryCondition="false" sboTerm="SBO:0000299"></species>
<species metaid="metaid_M_C05379_c" id="M_C05379_c" name="Oxalosuccinate" compartment="C_c" initialAmount="0" boundaryCondition="false" sboTerm="SBO:0000299"></species>
<species metaid="metaid_M_C05379_m" id="M_C05379_m" name="Oxalosuccinate" compartment="C_m" initialAmount="0" boundaryCondition="false" sboTerm="SBO:0000299"></species>
<species metaid="metaid_M_C00588_r" id="M_C00588_r" name="Choline phosphate" compartment="C_r" initialAmount="0" boundaryCondition="false" sboTerm="SBO:0000299"></species>
<species metaid="metaid_M_C00307_r" id="M_C00307_r" name="CDP-choline" compartment="C_r" initialAmount="0" boundaryCondition="false" sboTerm="SBO:0000299"></species>
<species metaid="metaid_M_C16679_c" id="M_C16679_c" name="all-trans-18-Hydroxyretinoic acid" compartment="C_c" initialAmount="0" boundaryCondition="false" sboTerm="SBO:0000299"></species>
<species metaid="metaid_M_C16679_r" id="M_C16679_r" name="all-trans-18-Hydroxyretinoic acid" compartment="C_r" initialAmount="0" boundaryCondition="false" sboTerm="SBO:0000299"></species>
<species metaid="metaid_M_C00777_r" id="M_C00777_r" name="Retinoate" compartment="C_r" initialAmount="0" boundaryCondition="false" sboTerm="SBO:0000299"></species>
<species metaid="metaid_M_C16680_c" id="M_C16680_c" name="all-trans-5,6-Epoxyretinoic acid" compartment="C_c" initialAmount="0" boundaryCondition="false" sboTerm="SBO:0000299"></species>
<species metaid="metaid_M_C16680_r" id="M_C16680_r" name="all-trans-5,6-Epoxyretinoic acid" compartment="C_r" initialAmount="0" boundaryCondition="false" sboTerm="SBO:0000299"></species>
<species metaid="metaid_M_C16677_c" id="M_C16677_c" name="all-trans-4-Hydroxyretinoic acid" compartment="C_c" initialAmount="0" boundaryCondition="false" sboTerm="SBO:0000299"></species>
<species metaid="metaid_M_C16677_r" id="M_C16677_r" name="all-trans-4-Hydroxyretinoic acid" compartment="C_r" initialAmount="0" boundaryCondition="false" sboTerm="SBO:0000299"></species>
<species metaid="metaid_M_C05842_c" id="M_C05842_c" name="N1-Methyl-2-pyridone-5-carboxamide" compartment="C_c" initialAmount="0" boundaryCondition="false" sboTerm="SBO:0000299"></species>
<species metaid="metaid_M_C04666_c" id="M_C04666_c" name="D-erythro-1-(Imidazol-4-yl)glycerol 3-phosphate" compartment="C_c" initialAmount="0" boundaryCondition="false" sboTerm="SBO:0000299"></species>
<species metaid="metaid_M_C01267_c" id="M_C01267_c" name="3-(Imidazol-4-yl)-2-oxopropyl phosphate" compartment="C_c" initialAmount="0" boundaryCondition="false" sboTerm="SBO:0000299"></species>
<species metaid="metaid_M_G10238_c" id="M_G10238_c" name="G10238_c" compartment="C_c" initialAmount="0" boundaryCondition="false" sboTerm="SBO:0000299"></species>
<species metaid="metaid_M_G00092_c" id="M_G00092_c" name="G00092_c" compartment="C_c" initialAmount="0" boundaryCondition="false" sboTerm="SBO:0000299"></species>
<species metaid="metaid_M_G10238_g" id="M_G10238_g" name="G10238_g" compartment="C_g" initialAmount="0" boundaryCondition="false" sboTerm="SBO:0000299"></species>
<species metaid="metaid_M_G00092_g" id="M_G00092_g" name="G00092_g" compartment="C_g" initialAmount="0" boundaryCondition="false" sboTerm="SBO:0000299"></species>
<species metaid="metaid_M_C00376_c" id="M_C00376_c" name="Retinal" compartment="C_c" initialAmount="0" boundaryCondition="false" sboTerm="SBO:0000299"></species>
<species metaid="metaid_M_C00376_r" id="M_C00376_r" name="Retinal" compartment="C_r" initialAmount="0" boundaryCondition="false" sboTerm="SBO:0000299"></species>
<species metaid="metaid_M_C00473_r" id="M_C00473_r" name="Retinol" compartment="C_r" initialAmount="0" boundaryCondition="false" sboTerm="SBO:0000299"></species>
<species metaid="metaid_M_C00330_c" id="M_C00330_c" name="Deoxyguanosine" compartment="C_c" initialAmount="0" boundaryCondition="false" sboTerm="SBO:0000299"></species>
<species metaid="metaid_M_C00158_c" id="M_C00158_c" name="Citrate" compartment="C_c" initialAmount="0" boundaryCondition="false" sboTerm="SBO:0000299"></species>
<species metaid="metaid_M_C15781_c" id="M_C15781_c" name="24-Methylenecholesterol" compartment="C_c" initialAmount="0" boundaryCondition="false" sboTerm="SBO:0000299"></species>
<species metaid="metaid_M_C15780_c" id="M_C15780_c" name="5-Dehydroepisterol" compartment="C_c" initialAmount="0" boundaryCondition="false" sboTerm="SBO:0000299"></species>
<species metaid="metaid_M_C15781_r" id="M_C15781_r" name="24-Methylenecholesterol" compartment="C_r" initialAmount="0" boundaryCondition="false" sboTerm="SBO:0000299"></species>
<species metaid="metaid_M_C15780_r" id="M_C15780_r" name="5-Dehydroepisterol" compartment="C_r" initialAmount="0" boundaryCondition="false" sboTerm="SBO:0000299"></species>
<species metaid="metaid_M_C16393_p" id="M_C16393_p" name="2-Hydroxylamino-4,6-dinitrotoluene" compartment="C_p" initialAmount="0" boundaryCondition="false" sboTerm="SBO:0000299"></species>
<species metaid="metaid_M_C16391_p" id="M_C16391_p" name="Trinitrotoluene" compartment="C_p" initialAmount="0" boundaryCondition="false" sboTerm="SBO:0000299"></species>
<species metaid="metaid_M_C16393_c" id="M_C16393_c" name="2-Hydroxylamino-4,6-dinitrotoluene" compartment="C_c" initialAmount="0" boundaryCondition="false" sboTerm="SBO:0000299"></species>
<species metaid="metaid_M_C16391_c" id="M_C16391_c" name="Trinitrotoluene" compartment="C_c" initialAmount="0" boundaryCondition="false" sboTerm="SBO:0000299"></species>
<species metaid="metaid_M_C00550_c" id="M_C00550_c" name="Sphingomyelin" compartment="C_c" initialAmount="0" boundaryCondition="false" sboTerm="SBO:0000299"></species>
<species metaid="metaid_M_C00550_r" id="M_C00550_r" name="Sphingomyelin" compartment="C_r" initialAmount="0" boundaryCondition="false" sboTerm="SBO:0000299"></species>
<species metaid="metaid_M_C00195_r" id="M_C00195_r" name="N-Acylsphingosine" compartment="C_r" initialAmount="0" boundaryCondition="false" sboTerm="SBO:0000299"></species>
<species metaid="metaid_M_C00334_c" id="M_C00334_c" name="4-Aminobutanoate" compartment="C_c" initialAmount="0" boundaryCondition="false" sboTerm="SBO:0000299"></species>
<species metaid="metaid_M_C00555_m" id="M_C00555_m" name="4-Aminobutyraldehyde" compartment="C_m" initialAmount="0" boundaryCondition="false" sboTerm="SBO:0000299"></species>
<species metaid="metaid_M_C00553_c" id="M_C00553_c" name="(+)-Neomenthol" compartment="C_c" initialAmount="0" boundaryCondition="false" sboTerm="SBO:0000299"></species>
<species metaid="metaid_M_C00843_c" id="M_C00843_c" name="(-)-Menthone" compartment="C_c" initialAmount="0" boundaryCondition="false" sboTerm="SBO:0000299"></species>
<species metaid="metaid_M_C00843_r" id="M_C00843_r" name="(-)-Menthone" compartment="C_r" initialAmount="0" boundaryCondition="false" sboTerm="SBO:0000299"></species>
<species metaid="metaid_M_C00553_r" id="M_C00553_r" name="(+)-Neomenthol" compartment="C_r" initialAmount="0" boundaryCondition="false" sboTerm="SBO:0000299"></species>
<species metaid="metaid_M_C00864_c" id="M_C00864_c" name="Pantothenate" compartment="C_c" initialAmount="0" boundaryCondition="false" sboTerm="SBO:0000299"></species>
<species metaid="metaid_M_C01929_c" id="M_C01929_c" name="L-Histidinal" compartment="C_c" initialAmount="0" boundaryCondition="false" sboTerm="SBO:0000299"></species>
<species metaid="metaid_M_C00860_c" id="M_C00860_c" name="L-Histidinol" compartment="C_c" initialAmount="0" boundaryCondition="false" sboTerm="SBO:0000299"></species>
<species metaid="metaid_M_C00352_c" id="M_C00352_c" name="D-Glucosamine 6-phosphate" compartment="C_c" initialAmount="0" boundaryCondition="false" sboTerm="SBO:0000299"></species>
<species metaid="metaid_M_G10595_c" id="M_G10595_c" name="G10595_c" compartment="C_c" initialAmount="0" boundaryCondition="false" sboTerm="SBO:0000299"></species>
<species metaid="metaid_M_G10595_r" id="M_G10595_r" name="G10595_r" compartment="C_r" initialAmount="0" boundaryCondition="false" sboTerm="SBO:0000299"></species>
<species metaid="metaid_M_G00006_c" id="M_G00006_c" name="G00006_c" compartment="C_c" initialAmount="0" boundaryCondition="false" sboTerm="SBO:0000299"></species>
<species metaid="metaid_M_G00006_r" id="M_G00006_r" name="G00006_r" compartment="C_r" initialAmount="0" boundaryCondition="false" sboTerm="SBO:0000299"></species>
<species metaid="metaid_M_C04317_c" id="M_C04317_c" name="1-Organyl-2-lyso-sn-glycero-3-phosphocholine" compartment="C_c" initialAmount="0" boundaryCondition="false" sboTerm="SBO:0000299"></species>
<species metaid="metaid_M_C00060_c" id="M_C00060_c" name="Carboxylate" compartment="C_c" initialAmount="0" boundaryCondition="false" sboTerm="SBO:0000299"></species>
<species metaid="metaid_M_C05212_c" id="M_C05212_c" name="1-Radyl-2-acyl-sn-glycero-3-phosphocholine" compartment="C_c" initialAmount="0" boundaryCondition="false" sboTerm="SBO:0000299"></species>
<species metaid="metaid_M_C04317_r" id="M_C04317_r" name="1-Organyl-2-lyso-sn-glycero-3-phosphocholine" compartment="C_r" initialAmount="0" boundaryCondition="false" sboTerm="SBO:0000299"></species>
<species metaid="metaid_M_C00060_r" id="M_C00060_r" name="Carboxylate" compartment="C_r" initialAmount="0" boundaryCondition="false" sboTerm="SBO:0000299"></species>
<species metaid="metaid_M_C05212_r" id="M_C05212_r" name="1-Radyl-2-acyl-sn-glycero-3-phosphocholine" compartment="C_r" initialAmount="0" boundaryCondition="false" sboTerm="SBO:0000299"></species>
<species metaid="metaid_M_C00060_m" id="M_C00060_m" name="Carboxylate" compartment="C_m" initialAmount="0" boundaryCondition="false" sboTerm="SBO:0000299"></species>
<species metaid="metaid_M_C04317_m" id="M_C04317_m" name="1-Organyl-2-lyso-sn-glycero-3-phosphocholine" compartment="C_m" initialAmount="0" boundaryCondition="false" sboTerm="SBO:0000299"></species>
<species metaid="metaid_M_C05212_m" id="M_C05212_m" name="1-Radyl-2-acyl-sn-glycero-3-phosphocholine" compartment="C_m" initialAmount="0" boundaryCondition="false" sboTerm="SBO:0000299"></species>
<species metaid="metaid_M_C00570_c" id="M_C00570_c" name="CDP-ethanolamine" compartment="C_c" initialAmount="0" boundaryCondition="false" sboTerm="SBO:0000299"></species>
<species metaid="metaid_M_C03454_c" id="M_C03454_c" name="1-Alkenyl-2-acylglycerol" compartment="C_c" initialAmount="0" boundaryCondition="false" sboTerm="SBO:0000299"></species>
<species metaid="metaid_M_C04756_c" id="M_C04756_c" name="O-1-Alk-1-enyl-2-acyl-sn-glycero-3-phosphoethanolamine" compartment="C_c" initialAmount="0" boundaryCondition="false" sboTerm="SBO:0000299"></species>
<species metaid="metaid_M_C00570_g" id="M_C00570_g" name="CDP-ethanolamine" compartment="C_g" initialAmount="0" boundaryCondition="false" sboTerm="SBO:0000299"></species>
<species metaid="metaid_M_C03454_g" id="M_C03454_g" name="1-Alkenyl-2-acylglycerol" compartment="C_g" initialAmount="0" boundaryCondition="false" sboTerm="SBO:0000299"></species>
<species metaid="metaid_M_C00055_g" id="M_C00055_g" name="CMP" compartment="C_g" initialAmount="0" boundaryCondition="false" sboTerm="SBO:0000299"></species>
<species metaid="metaid_M_C04756_g" id="M_C04756_g" name="O-1-Alk-1-enyl-2-acyl-sn-glycero-3-phosphoethanolamine" compartment="C_g" initialAmount="0" boundaryCondition="false" sboTerm="SBO:0000299"></species>
<species metaid="metaid_M_C15647_c" id="M_C15647_c" name="2-Acyl-1-(1-alkenyl)-sn-glycero-3-phosphate" compartment="C_c" initialAmount="0" boundaryCondition="false" sboTerm="SBO:0000299"></species>
<species metaid="metaid_M_C15647_r" id="M_C15647_r" name="2-Acyl-1-(1-alkenyl)-sn-glycero-3-phosphate" compartment="C_r" initialAmount="0" boundaryCondition="false" sboTerm="SBO:0000299"></species>
<species metaid="metaid_M_C00189_r" id="M_C00189_r" name="Ethanolamine" compartment="C_r" initialAmount="0" boundaryCondition="false" sboTerm="SBO:0000299"></species>
<species metaid="metaid_M_C04756_r" id="M_C04756_r" name="O-1-Alk-1-enyl-2-acyl-sn-glycero-3-phosphoethanolamine" compartment="C_r" initialAmount="0" boundaryCondition="false" sboTerm="SBO:0000299"></species>
<species metaid="metaid_M_C00307_c" id="M_C00307_c" name="CDP-choline" compartment="C_c" initialAmount="0" boundaryCondition="false" sboTerm="SBO:0000299"></species>
<species metaid="metaid_M_C05212_g" id="M_C05212_g" name="1-Radyl-2-acyl-sn-glycero-3-phosphocholine" compartment="C_g" initialAmount="0" boundaryCondition="false" sboTerm="SBO:0000299"></species>
<species metaid="metaid_M_C03201_g" id="M_C03201_g" name="1-Alkyl-2-acylglycerol" compartment="C_g" initialAmount="0" boundaryCondition="false" sboTerm="SBO:0000299"></species>
<species metaid="metaid_M_C00307_g" id="M_C00307_g" name="CDP-choline" compartment="C_g" initialAmount="0" boundaryCondition="false" sboTerm="SBO:0000299"></species>
<species metaid="metaid_M_C01185_c" id="M_C01185_c" name="Nicotinate D-ribonucleotide" compartment="C_c" initialAmount="0" boundaryCondition="false" sboTerm="SBO:0000299"></species>
<species metaid="metaid_M_G00067_c" id="M_G00067_c" name="G00067_c" compartment="C_c" initialAmount="0" boundaryCondition="false" sboTerm="SBO:0000299"></species>
<species metaid="metaid_M_G00066_c" id="M_G00066_c" name="G00066_c" compartment="C_c" initialAmount="0" boundaryCondition="false" sboTerm="SBO:0000299"></species>
<species metaid="metaid_M_G00067_g" id="M_G00067_g" name="G00067_g" compartment="C_g" initialAmount="0" boundaryCondition="false" sboTerm="SBO:0000299"></species>
<species metaid="metaid_M_G00066_g" id="M_G00066_g" name="G00066_g" compartment="C_g" initialAmount="0" boundaryCondition="false" sboTerm="SBO:0000299"></species>
<species metaid="metaid_M_C00847_c" id="M_C00847_c" name="4-Pyridoxate" compartment="C_c" initialAmount="0" boundaryCondition="false" sboTerm="SBO:0000299"></species>
<species metaid="metaid_M_C00140_c" id="M_C00140_c" name="N-Acetyl-D-glucosamine" compartment="C_c" initialAmount="0" boundaryCondition="false" sboTerm="SBO:0000299"></species>
<species metaid="metaid_M_G13038_c" id="M_G13038_c" name="G13038_c" compartment="C_c" initialAmount="0" boundaryCondition="false" sboTerm="SBO:0000299"></species>
<species metaid="metaid_M_G13039_c" id="M_G13039_c" name="G13039_c" compartment="C_c" initialAmount="0" boundaryCondition="false" sboTerm="SBO:0000299"></species>
<species metaid="metaid_M_C00068_c" id="M_C00068_c" name="Thiamin diphosphate" compartment="C_c" initialAmount="0" boundaryCondition="false" sboTerm="SBO:0000299"></species>
<species metaid="metaid_M_C03028_c" id="M_C03028_c" name="Thiamin triphosphate" compartment="C_c" initialAmount="0" boundaryCondition="false" sboTerm="SBO:0000299"></species>
<species metaid="metaid_M_C00037_p" id="M_C00037_p" name="Glycine" compartment="C_p" initialAmount="0" boundaryCondition="false" sboTerm="SBO:0000299"></species>
<species metaid="metaid_M_C00213_p" id="M_C00213_p" name="Sarcosine" compartment="C_p" initialAmount="0" boundaryCondition="false" sboTerm="SBO:0000299"></species>
<species metaid="metaid_M_C00378_c" id="M_C00378_c" name="Thiamine" compartment="C_c" initialAmount="0" boundaryCondition="false" sboTerm="SBO:0000299"></species>
<species metaid="metaid_M_C00178_c" id="M_C00178_c" name="Thymine" compartment="C_c" initialAmount="0" boundaryCondition="false" sboTerm="SBO:0000299"></species>
<species metaid="metaid_M_C02376_c" id="M_C02376_c" name="5-Methylcytosine" compartment="C_c" initialAmount="0" boundaryCondition="false" sboTerm="SBO:0000299"></species>
<species metaid="metaid_M_C00143_c" id="M_C00143_c" name="5,10-Methylenetetrahydrofolate" compartment="C_c" initialAmount="0" boundaryCondition="false" sboTerm="SBO:0000299"></species>
<species metaid="metaid_M_C00143_m" id="M_C00143_m" name="5,10-Methylenetetrahydrofolate" compartment="C_m" initialAmount="0" boundaryCondition="false" sboTerm="SBO:0000299"></species>
<species metaid="metaid_M_C00101_m" id="M_C00101_m" name="Tetrahydrofolate" compartment="C_m" initialAmount="0" boundaryCondition="false" sboTerm="SBO:0000299"></species>
<species metaid="metaid_M_C00249_m" id="M_C00249_m" name="Hexadecanoic acid" compartment="C_m" initialAmount="0" boundaryCondition="false" sboTerm="SBO:0000299"></species>
<species metaid="metaid_M_C18218_m" id="M_C18218_m" name="16-Hydroxypalmitate" compartment="C_m" initialAmount="0" boundaryCondition="false" sboTerm="SBO:0000299"></species>
<species metaid="metaid_M_C18218_r" id="M_C18218_r" name="16-Hydroxypalmitate" compartment="C_r" initialAmount="0" boundaryCondition="false" sboTerm="SBO:0000299"></species>
<species metaid="metaid_M_C00712_c" id="M_C00712_c" name="(9Z)-Octadecenoic acid" compartment="C_c" initialAmount="0" boundaryCondition="false" sboTerm="SBO:0000299"></species>
<species metaid="metaid_M_C19616_c" id="M_C19616_c" name="18-Hydroxyoleate" compartment="C_c" initialAmount="0" boundaryCondition="false" sboTerm="SBO:0000299"></species>
<species metaid="metaid_M_C00712_r" id="M_C00712_r" name="(9Z)-Octadecenoic acid" compartment="C_r" initialAmount="0" boundaryCondition="false" sboTerm="SBO:0000299"></species>
<species metaid="metaid_M_C19616_r" id="M_C19616_r" name="18-Hydroxyoleate" compartment="C_r" initialAmount="0" boundaryCondition="false" sboTerm="SBO:0000299"></species>
<species metaid="metaid_M_C08281_c" id="M_C08281_c" name="Docosanoic acid" compartment="C_c" initialAmount="0" boundaryCondition="false" sboTerm="SBO:0000299"></species>
<species metaid="metaid_M_C19623_c" id="M_C19623_c" name="22-Hydroxydocosanoate" compartment="C_c" initialAmount="0" boundaryCondition="false" sboTerm="SBO:0000299"></species>
<species metaid="metaid_M_C08281_r" id="M_C08281_r" name="Docosanoic acid" compartment="C_r" initialAmount="0" boundaryCondition="false" sboTerm="SBO:0000299"></species>
<species metaid="metaid_M_C19623_r" id="M_C19623_r" name="22-Hydroxydocosanoate" compartment="C_r" initialAmount="0" boundaryCondition="false" sboTerm="SBO:0000299"></species>
<species metaid="metaid_M_C06194_c" id="M_C06194_c" name="2&apos;,3&apos;-Cyclic GMP" compartment="C_c" initialAmount="0" boundaryCondition="false" sboTerm="SBO:0000299"></species>
<species metaid="metaid_M_C09332_c" id="M_C09332_c" name="THF-L-glutamate" compartment="C_c" initialAmount="0" boundaryCondition="false" sboTerm="SBO:0000299"></species>
<species metaid="metaid_M_C00190_c" id="M_C00190_c" name="UDP-D-xylose" compartment="C_c" initialAmount="0" boundaryCondition="false" sboTerm="SBO:0000299"></species>
<species metaid="metaid_M_C00617_c" id="M_C00617_c" name="UDP-D-galacturonate" compartment="C_c" initialAmount="0" boundaryCondition="false" sboTerm="SBO:0000299"></species>
<species metaid="metaid_M_C05385_c" id="M_C05385_c" name="D-Glucuronate 1-phosphate" compartment="C_c" initialAmount="0" boundaryCondition="false" sboTerm="SBO:0000299"></species>
<species metaid="metaid_M_C03033_c" id="M_C03033_c" name="beta-D-Glucuronoside" compartment="C_c" initialAmount="0" boundaryCondition="false" sboTerm="SBO:0000299"></species>
<species metaid="metaid_M_C00258_c" id="M_C00258_c" name="D-Glycerate" compartment="C_c" initialAmount="0" boundaryCondition="false" sboTerm="SBO:0000299"></species>
<species metaid="metaid_M_C00168_c" id="M_C00168_c" name="Hydroxypyruvate" compartment="C_c" initialAmount="0" boundaryCondition="false" sboTerm="SBO:0000299"></species>
<species metaid="metaid_M_G00011_c" id="M_G00011_c" name="G00011_c" compartment="C_c" initialAmount="0" boundaryCondition="false" sboTerm="SBO:0000299"></species>
<species metaid="metaid_M_G10694_c" id="M_G10694_c" name="G10694_c" compartment="C_c" initialAmount="0" boundaryCondition="false" sboTerm="SBO:0000299"></species>
<species metaid="metaid_M_G00011_r" id="M_G00011_r" name="G00011_r" compartment="C_r" initialAmount="0" boundaryCondition="false" sboTerm="SBO:0000299"></species>
<species metaid="metaid_M_C00159_r" id="M_C00159_r" name="D-Mannose" compartment="C_r" initialAmount="0" boundaryCondition="false" sboTerm="SBO:0000299"></species>
<species metaid="metaid_M_G10694_r" id="M_G10694_r" name="G10694_r" compartment="C_r" initialAmount="0" boundaryCondition="false" sboTerm="SBO:0000299"></species>
<species metaid="metaid_M_G10694_g" id="M_G10694_g" name="G10694_g" compartment="C_g" initialAmount="0" boundaryCondition="false" sboTerm="SBO:0000299"></species>
<species metaid="metaid_M_G00011_g" id="M_G00011_g" name="G00011_g" compartment="C_g" initialAmount="0" boundaryCondition="false" sboTerm="SBO:0000299"></species>
<species metaid="metaid_M_C03785_c" id="M_C03785_c" name="D-Tagatose 1,6-bisphosphate" compartment="C_c" initialAmount="0" boundaryCondition="false" sboTerm="SBO:0000299"></species>
<species metaid="metaid_M_C01097_c" id="M_C01097_c" name="D-Tagatose 6-phosphate" compartment="C_c" initialAmount="0" boundaryCondition="false" sboTerm="SBO:0000299"></species>
<species metaid="metaid_M_C04425_m" id="M_C04425_m" name="S-Adenosyl-4-methylthio-2-oxobutanoate" compartment="C_m" initialAmount="0" boundaryCondition="false" sboTerm="SBO:0000299"></species>
<species metaid="metaid_M_C01092_m" id="M_C01092_m" name="8-Amino-7-oxononanoate" compartment="C_m" initialAmount="0" boundaryCondition="false" sboTerm="SBO:0000299"></species>
<species metaid="metaid_M_C17556_c" id="M_C17556_c" name="di-trans,poly-cis-Undecaprenyl phosphate" compartment="C_c" initialAmount="0" boundaryCondition="false" sboTerm="SBO:0000299"></species>
<species metaid="metaid_M_C17556_r" id="M_C17556_r" name="di-trans,poly-cis-Undecaprenyl phosphate" compartment="C_r" initialAmount="0" boundaryCondition="false" sboTerm="SBO:0000299"></species>
<species metaid="metaid_M_C05545_c" id="M_C05545_c" name="Protein N6,N6-dimethyl-L-lysine" compartment="C_c" initialAmount="0" boundaryCondition="false" sboTerm="SBO:0000299"></species>
<species metaid="metaid_M_C05544_c" id="M_C05544_c" name="Protein N6-methyl-L-lysine" compartment="C_c" initialAmount="0" boundaryCondition="false" sboTerm="SBO:0000299"></species>
<species metaid="metaid_M_C05546_c" id="M_C05546_c" name="Protein N6,N6,N6-trimethyl-L-lysine" compartment="C_c" initialAmount="0" boundaryCondition="false" sboTerm="SBO:0000299"></species>
<species metaid="metaid_M_C05560_c" id="M_C05560_c" name="L-2-Aminoadipate adenylate" compartment="C_c" initialAmount="0" boundaryCondition="false" sboTerm="SBO:0000299"></species>
<species metaid="metaid_M_C01367_c" id="M_C01367_c" name="3&apos;-AMP" compartment="C_c" initialAmount="0" boundaryCondition="false" sboTerm="SBO:0000299"></species>
<species metaid="metaid_M_C00214_c" id="M_C00214_c" name="Thymidine" compartment="C_c" initialAmount="0" boundaryCondition="false" sboTerm="SBO:0000299"></species>
<species metaid="metaid_M_C00364_c" id="M_C00364_c" name="dTMP" compartment="C_c" initialAmount="0" boundaryCondition="false" sboTerm="SBO:0000299"></species>
<species metaid="metaid_M_C00123_c" id="M_C00123_c" name="L-Leucine" compartment="C_c" initialAmount="0" boundaryCondition="false" sboTerm="SBO:0000299"></species>
<species metaid="metaid_M_C00233_c" id="M_C00233_c" name="4-Methyl-2-oxopentanoate" compartment="C_c" initialAmount="0" boundaryCondition="false" sboTerm="SBO:0000299"></species>
<species metaid="metaid_M_C00984_c" id="M_C00984_c" name="alpha-D-Galactose" compartment="C_c" initialAmount="0" boundaryCondition="false" sboTerm="SBO:0000299"></species>
<species metaid="metaid_M_C04438_c" id="M_C04438_c" name="1-Acyl-sn-glycero-3-phosphoethanolamine" compartment="C_c" initialAmount="0" boundaryCondition="false" sboTerm="SBO:0000299"></species>
<species metaid="metaid_M_C04438_r" id="M_C04438_r" name="1-Acyl-sn-glycero-3-phosphoethanolamine" compartment="C_r" initialAmount="0" boundaryCondition="false" sboTerm="SBO:0000299"></species>
<species metaid="metaid_M_C04438_m" id="M_C04438_m" name="1-Acyl-sn-glycero-3-phosphoethanolamine" compartment="C_m" initialAmount="0" boundaryCondition="false" sboTerm="SBO:0000299"></species>
<species metaid="metaid_M_C00350_m" id="M_C00350_m" name="Phosphatidylethanolamine" compartment="C_m" initialAmount="0" boundaryCondition="false" sboTerm="SBO:0000299"></species>
<species metaid="metaid_M_C02737_m" id="M_C02737_m" name="Phosphatidylserine" compartment="C_m" initialAmount="0" boundaryCondition="false" sboTerm="SBO:0000299"></species>
<species metaid="metaid_M_C00641_g" id="M_C00641_g" name="1,2-Diacyl-sn-glycerol" compartment="C_g" initialAmount="0" boundaryCondition="false" sboTerm="SBO:0000299"></species>
<species metaid="metaid_M_C00350_g" id="M_C00350_g" name="Phosphatidylethanolamine" compartment="C_g" initialAmount="0" boundaryCondition="false" sboTerm="SBO:0000299"></species>
<species metaid="metaid_M_C05727_c" id="M_C05727_c" name="S-Substituted N-acetyl-L-cysteine" compartment="C_c" initialAmount="0" boundaryCondition="false" sboTerm="SBO:0000299"></species>
<species metaid="metaid_M_C05726_c" id="M_C05726_c" name="S-Substituted L-cysteine" compartment="C_c" initialAmount="0" boundaryCondition="false" sboTerm="SBO:0000299"></species>
<species metaid="metaid_M_C00234_m" id="M_C00234_m" name="10-Formyltetrahydrofolate" compartment="C_m" initialAmount="0" boundaryCondition="false" sboTerm="SBO:0000299"></species>
<species metaid="metaid_M_C05947_c" id="M_C05947_c" name="L-erythro-4-Hydroxyglutamate" compartment="C_c" initialAmount="0" boundaryCondition="false" sboTerm="SBO:0000299"></species>
<species metaid="metaid_M_C04181_c" id="M_C04181_c" name="3-Hydroxy-3-methyl-2-oxobutanoic acid" compartment="C_c" initialAmount="0" boundaryCondition="false" sboTerm="SBO:0000299"></species>
<species metaid="metaid_M_C04272_m" id="M_C04272_m" name="(R)-2,3-Dihydroxy-3-methylbutanoate" compartment="C_m" initialAmount="0" boundaryCondition="false" sboTerm="SBO:0000299"></species>
<species metaid="metaid_M_C00141_m" id="M_C00141_m" name="3-Methyl-2-oxobutanoic acid" compartment="C_m" initialAmount="0" boundaryCondition="false" sboTerm="SBO:0000299"></species>
<species metaid="metaid_M_C00804_c" id="M_C00804_c" name="Propynoate" compartment="C_c" initialAmount="0" boundaryCondition="false" sboTerm="SBO:0000299"></species>
<species metaid="metaid_M_C05985_c" id="M_C05985_c" name="2-Propynal" compartment="C_c" initialAmount="0" boundaryCondition="false" sboTerm="SBO:0000299"></species>
<species metaid="metaid_M_C05985_m" id="M_C05985_m" name="2-Propynal" compartment="C_m" initialAmount="0" boundaryCondition="false" sboTerm="SBO:0000299"></species>
<species metaid="metaid_M_C00804_m" id="M_C00804_m" name="Propynoate" compartment="C_m" initialAmount="0" boundaryCondition="false" sboTerm="SBO:0000299"></species>
<species metaid="metaid_M_C03044_c" id="M_C03044_c" name="(R,R)-Butane-2,3-diol" compartment="C_c" initialAmount="0" boundaryCondition="false" sboTerm="SBO:0000299"></species>
<species metaid="metaid_M_C03044_r" id="M_C03044_r" name="(R,R)-Butane-2,3-diol" compartment="C_r" initialAmount="0" boundaryCondition="false" sboTerm="SBO:0000299"></species>
<species metaid="metaid_M_C00258_m" id="M_C00258_m" name="D-Glycerate" compartment="C_m" initialAmount="0" boundaryCondition="false" sboTerm="SBO:0000299"></species>
<species metaid="metaid_M_C00577_m" id="M_C00577_m" name="D-Glyceraldehyde" compartment="C_m" initialAmount="0" boundaryCondition="false" sboTerm="SBO:0000299"></species>
<species metaid="metaid_M_C01260_c" id="M_C01260_c" name="P1,P4-Bis(5&apos;-adenosyl)tetraphosphate" compartment="C_c" initialAmount="0" boundaryCondition="false" sboTerm="SBO:0000299"></species>
<species metaid="metaid_M_C00016_c" id="M_C00016_c" name="FAD" compartment="C_c" initialAmount="0" boundaryCondition="false" sboTerm="SBO:0000299"></species>
<species metaid="metaid_M_C03684_c" id="M_C03684_c" name="6-Pyruvoyltetrahydropterin" compartment="C_c" initialAmount="0" boundaryCondition="false" sboTerm="SBO:0000299"></species>
<species metaid="metaid_M_C04895_c" id="M_C04895_c" name="7,8-Dihydroneopterin 3&apos;-triphosphate" compartment="C_c" initialAmount="0" boundaryCondition="false" sboTerm="SBO:0000299"></species>
<species metaid="metaid_M_C04244_c" id="M_C04244_c" name="6-Lactoyl-5,6,7,8-tetrahydropterin" compartment="C_c" initialAmount="0" boundaryCondition="false" sboTerm="SBO:0000299"></species>
<species metaid="metaid_M_C05502_c" id="M_C05502_c" name="22(R)-Hydroxycholesterol" compartment="C_c" initialAmount="0" boundaryCondition="false" sboTerm="SBO:0000299"></species>
<species metaid="metaid_M_C05502_r" id="M_C05502_r" name="22(R)-Hydroxycholesterol" compartment="C_r" initialAmount="0" boundaryCondition="false" sboTerm="SBO:0000299"></species>
<species metaid="metaid_M_C00078_c" id="M_C00078_c" name="L-Tryptophan" compartment="C_c" initialAmount="0" boundaryCondition="false" sboTerm="SBO:0000299"></species>
<species metaid="metaid_M_C00078_m" id="M_C00078_m" name="L-Tryptophan" compartment="C_m" initialAmount="0" boundaryCondition="false" sboTerm="SBO:0000299"></species>
<species metaid="metaid_M_C00118_m" id="M_C00118_m" name="D-Glyceraldehyde 3-phosphate" compartment="C_m" initialAmount="0" boundaryCondition="false" sboTerm="SBO:0000299"></species>
<species metaid="metaid_M_C03506_m" id="M_C03506_m" name="Indoleglycerol phosphate" compartment="C_m" initialAmount="0" boundaryCondition="false" sboTerm="SBO:0000299"></species>
<species metaid="metaid_M_C00700_c" id="M_C00700_c" name="XTP" compartment="C_c" initialAmount="0" boundaryCondition="false" sboTerm="SBO:0000299"></species>
<species metaid="metaid_M_C00300_c" id="M_C00300_c" name="Creatine" compartment="C_c" initialAmount="0" boundaryCondition="false" sboTerm="SBO:0000299"></species>
<species metaid="metaid_M_C00581_c" id="M_C00581_c" name="Guanidinoacetate" compartment="C_c" initialAmount="0" boundaryCondition="false" sboTerm="SBO:0000299"></species>
<species metaid="metaid_M_C02305_c" id="M_C02305_c" name="Phosphocreatine" compartment="C_c" initialAmount="0" boundaryCondition="false" sboTerm="SBO:0000299"></species>
<species metaid="metaid_M_C00064_m" id="M_C00064_m" name="L-Glutamine" compartment="C_m" initialAmount="0" boundaryCondition="false" sboTerm="SBO:0000299"></species>
<species metaid="metaid_M_C16682_c" id="M_C16682_c" name="9-cis-Retinol" compartment="C_c" initialAmount="0" boundaryCondition="false" sboTerm="SBO:0000299"></species>
<species metaid="metaid_M_C16681_c" id="M_C16681_c" name="9-cis-Retinal" compartment="C_c" initialAmount="0" boundaryCondition="false" sboTerm="SBO:0000299"></species>
<species metaid="metaid_M_C16682_r" id="M_C16682_r" name="9-cis-Retinol" compartment="C_r" initialAmount="0" boundaryCondition="false" sboTerm="SBO:0000299"></species>
<species metaid="metaid_M_C16681_r" id="M_C16681_r" name="9-cis-Retinal" compartment="C_r" initialAmount="0" boundaryCondition="false" sboTerm="SBO:0000299"></species>
<species metaid="metaid_M_C00025_p" id="M_C00025_p" name="L-Glutamate" compartment="C_p" initialAmount="0" boundaryCondition="false" sboTerm="SBO:0000299"></species>
<species metaid="metaid_M_C00048_p" id="M_C00048_p" name="Glyoxylate" compartment="C_p" initialAmount="0" boundaryCondition="false" sboTerm="SBO:0000299"></species>
<species metaid="metaid_M_C00026_p" id="M_C00026_p" name="2-Oxoglutarate" compartment="C_p" initialAmount="0" boundaryCondition="false" sboTerm="SBO:0000299"></species>
<species metaid="metaid_M_C00048_m" id="M_C00048_m" name="Glyoxylate" compartment="C_m" initialAmount="0" boundaryCondition="false" sboTerm="SBO:0000299"></species>
<species metaid="metaid_M_C15493_m" id="M_C15493_m" name="9-cis-Retinoic acid" compartment="C_m" initialAmount="0" boundaryCondition="false" sboTerm="SBO:0000299"></species>
<species metaid="metaid_M_C16681_m" id="M_C16681_m" name="9-cis-Retinal" compartment="C_m" initialAmount="0" boundaryCondition="false" sboTerm="SBO:0000299"></species>
<species metaid="metaid_M_C03508_c" id="M_C03508_c" name="L-2-Amino-3-oxobutanoic acid" compartment="C_c" initialAmount="0" boundaryCondition="false" sboTerm="SBO:0000299"></species>
<species metaid="metaid_M_C03508_r" id="M_C03508_r" name="L-2-Amino-3-oxobutanoic acid" compartment="C_r" initialAmount="0" boundaryCondition="false" sboTerm="SBO:0000299"></species>
<species metaid="metaid_M_C00024_r" id="M_C00024_r" name="Acetyl-CoA" compartment="C_r" initialAmount="0" boundaryCondition="false" sboTerm="SBO:0000299"></species>
<species metaid="metaid_M_C00037_r" id="M_C00037_r" name="Glycine" compartment="C_r" initialAmount="0" boundaryCondition="false" sboTerm="SBO:0000299"></species>
<species metaid="metaid_M_C03723_c" id="M_C03723_c" name="Ribonucleoside diphosphate" compartment="C_c" initialAmount="0" boundaryCondition="false" sboTerm="SBO:0000299"></species>
<species metaid="metaid_M_C04232_c" id="M_C04232_c" name="2&apos;-Deoxyribonucleoside diphosphate" compartment="C_c" initialAmount="0" boundaryCondition="false" sboTerm="SBO:0000299"></species>
<species metaid="metaid_M_C03170_c" id="M_C03170_c" name="Trypanothione disulfide" compartment="C_c" initialAmount="0" boundaryCondition="false" sboTerm="SBO:0000299"></species>
<species metaid="metaid_M_C02090_c" id="M_C02090_c" name="Trypanothione" compartment="C_c" initialAmount="0" boundaryCondition="false" sboTerm="SBO:0000299"></species>
<species metaid="metaid_M_C16664_c" id="M_C16664_c" name="Tryparedoxin disulfide" compartment="C_c" initialAmount="0" boundaryCondition="false" sboTerm="SBO:0000299"></species>
<species metaid="metaid_M_C16663_c" id="M_C16663_c" name="Tryparedoxin" compartment="C_c" initialAmount="0" boundaryCondition="false" sboTerm="SBO:0000299"></species>
<species metaid="metaid_M_C15586_c" id="M_C15586_c" name="N-D-Ribosylpurine" compartment="C_c" initialAmount="0" boundaryCondition="false" sboTerm="SBO:0000299"></species>
<species metaid="metaid_M_C15587_c" id="M_C15587_c" name="Purine" compartment="C_c" initialAmount="0" boundaryCondition="false" sboTerm="SBO:0000299"></species>
<species metaid="metaid_M_C05467_p" id="M_C05467_p" name="3alpha,7alpha,12alpha-Trihydroxy-5beta-24-oxocholestanoyl-CoA" compartment="C_p" initialAmount="0" boundaryCondition="false" sboTerm="SBO:0000299"></species>
<species metaid="metaid_M_C01794_p" id="M_C01794_p" name="Choloyl-CoA" compartment="C_p" initialAmount="0" boundaryCondition="false" sboTerm="SBO:0000299"></species>
<species metaid="metaid_M_C00100_p" id="M_C00100_p" name="Propanoyl-CoA" compartment="C_p" initialAmount="0" boundaryCondition="false" sboTerm="SBO:0000299"></species>
<species metaid="metaid_M_C00235_m" id="M_C00235_m" name="Dimethylallyl diphosphate" compartment="C_m" initialAmount="0" boundaryCondition="false" sboTerm="SBO:0000299"></species>
<species metaid="metaid_M_C05840_c" id="M_C05840_c" name="Iminoaspartate" compartment="C_c" initialAmount="0" boundaryCondition="false" sboTerm="SBO:0000299"></species>
<species metaid="metaid_M_C03722_c" id="M_C03722_c" name="Quinolinate" compartment="C_c" initialAmount="0" boundaryCondition="false" sboTerm="SBO:0000299"></species>
<species metaid="metaid_M_C01144_m" id="M_C01144_m" name="(S)-3-Hydroxybutanoyl-CoA" compartment="C_m" initialAmount="0" boundaryCondition="false" sboTerm="SBO:0000299"></species>
<species metaid="metaid_M_C00356_c" id="M_C00356_c" name="(S)-3-Hydroxy-3-methylglutaryl-CoA" compartment="C_c" initialAmount="0" boundaryCondition="false" sboTerm="SBO:0000299"></species>
<species metaid="metaid_M_C05332_c" id="M_C05332_c" name="Phenethylamine" compartment="C_c" initialAmount="0" boundaryCondition="false" sboTerm="SBO:0000299"></species>
<species metaid="metaid_M_C00601_c" id="M_C00601_c" name="Phenylacetaldehyde" compartment="C_c" initialAmount="0" boundaryCondition="false" sboTerm="SBO:0000299"></species>
<species metaid="metaid_M_C01595_m" id="M_C01595_m" name="Linoleate" compartment="C_m" initialAmount="0" boundaryCondition="false" sboTerm="SBO:0000299"></species>
<species metaid="metaid_M_C14839_c" id="M_C14839_c" name="Bromobenzene-3,4-oxide" compartment="C_c" initialAmount="0" boundaryCondition="false" sboTerm="SBO:0000299"></species>
<species metaid="metaid_M_C14847_c" id="M_C14847_c" name="3,4-Dihydro-3-hydroxy-4-S-glutathionyl bromobenzene" compartment="C_c" initialAmount="0" boundaryCondition="false" sboTerm="SBO:0000299"></species>
<species metaid="metaid_M_C08821_c" id="M_C08821_c" name="Isofucosterol" compartment="C_c" initialAmount="0" boundaryCondition="false" sboTerm="SBO:0000299"></species>
<species metaid="metaid_M_C15783_c" id="M_C15783_c" name="5-Dehydroavenasterol" compartment="C_c" initialAmount="0" boundaryCondition="false" sboTerm="SBO:0000299"></species>
<species metaid="metaid_M_C08821_r" id="M_C08821_r" name="Isofucosterol" compartment="C_r" initialAmount="0" boundaryCondition="false" sboTerm="SBO:0000299"></species>
<species metaid="metaid_M_C15783_r" id="M_C15783_r" name="5-Dehydroavenasterol" compartment="C_r" initialAmount="0" boundaryCondition="false" sboTerm="SBO:0000299"></species>
<species metaid="metaid_M_C15782_c" id="M_C15782_c" name="delta7-Avenasterol" compartment="C_c" initialAmount="0" boundaryCondition="false" sboTerm="SBO:0000299"></species>
<species metaid="metaid_M_C15782_r" id="M_C15782_r" name="delta7-Avenasterol" compartment="C_r" initialAmount="0" boundaryCondition="false" sboTerm="SBO:0000299"></species>
<species metaid="metaid_M_C08830_c" id="M_C08830_c" name="24-Methylenecycloartanol" compartment="C_c" initialAmount="0" boundaryCondition="false" sboTerm="SBO:0000299"></species>
<species metaid="metaid_M_C01902_c" id="M_C01902_c" name="Cycloartenol" compartment="C_c" initialAmount="0" boundaryCondition="false" sboTerm="SBO:0000299"></species>
<species metaid="metaid_M_C07086_c" id="M_C07086_c" name="Phenylacetic acid" compartment="C_c" initialAmount="0" boundaryCondition="false" sboTerm="SBO:0000299"></species>
<species metaid="metaid_M_C05589_v" id="M_C05589_v" name="L-Normetanephrine" compartment="C_v" initialAmount="0" boundaryCondition="false" sboTerm="SBO:0000299"></species>
<species metaid="metaid_M_C00547_v" id="M_C00547_v" name="L-Noradrenaline" compartment="C_v" initialAmount="0" boundaryCondition="false" sboTerm="SBO:0000299"></species>
<species metaid="metaid_M_C20690_c" id="M_C20690_c" name="1D-myo-Inositol 1,5-bis(diphosphate) 2,3,4,6-tetrakisphosphate" compartment="C_c" initialAmount="0" boundaryCondition="false" sboTerm="SBO:0000299"></species>
<species metaid="metaid_M_C11526_c" id="M_C11526_c" name="5-PP-InsP5" compartment="C_c" initialAmount="0" boundaryCondition="false" sboTerm="SBO:0000299"></species>
<species metaid="metaid_M_C00469_c" id="M_C00469_c" name="Ethanol" compartment="C_c" initialAmount="0" boundaryCondition="false" sboTerm="SBO:0000299"></species>
<species metaid="metaid_M_C00188_c" id="M_C00188_c" name="L-Threonine" compartment="C_c" initialAmount="0" boundaryCondition="false" sboTerm="SBO:0000299"></species>
<species metaid="metaid_M_C00857_c" id="M_C00857_c" name="Deamino-NAD+" compartment="C_c" initialAmount="0" boundaryCondition="false" sboTerm="SBO:0000299"></species>
<species metaid="metaid_M_C00116_m" id="M_C00116_m" name="Glycerol" compartment="C_m" initialAmount="0" boundaryCondition="false" sboTerm="SBO:0000299"></species>
<species metaid="metaid_M_C15650_c" id="M_C15650_c" name="2,3-Diketo-5-methylthiopentyl-1-phosphate" compartment="C_c" initialAmount="0" boundaryCondition="false" sboTerm="SBO:0000299"></species>
<species metaid="metaid_M_C04582_c" id="M_C04582_c" name="S-Methyl-5-thio-D-ribulose 1-phosphate" compartment="C_c" initialAmount="0" boundaryCondition="false" sboTerm="SBO:0000299"></species>
<species metaid="metaid_M_C15606_c" id="M_C15606_c" name="1,2-Dihydroxy-5-(methylthio)pent-1-en-3-one" compartment="C_c" initialAmount="0" boundaryCondition="false" sboTerm="SBO:0000299"></species>
<species metaid="metaid_M_C01180_c" id="M_C01180_c" name="4-Methylthio-2-oxobutanoic acid" compartment="C_c" initialAmount="0" boundaryCondition="false" sboTerm="SBO:0000299"></species>
<species metaid="metaid_M_C00439_c" id="M_C00439_c" name="N-Formimino-L-glutamate" compartment="C_c" initialAmount="0" boundaryCondition="false" sboTerm="SBO:0000299"></species>
<species metaid="metaid_M_C01045_c" id="M_C01045_c" name="N-Formyl-L-glutamate" compartment="C_c" initialAmount="0" boundaryCondition="false" sboTerm="SBO:0000299"></species>
<species metaid="metaid_M_C12147_c" id="M_C12147_c" name="L-Threonine O-3-phosphate" compartment="C_c" initialAmount="0" boundaryCondition="false" sboTerm="SBO:0000299"></species>
<species metaid="metaid_M_C04122_c" id="M_C04122_c" name="D-1-Aminopropan-2-ol O-phosphate" compartment="C_c" initialAmount="0" boundaryCondition="false" sboTerm="SBO:0000299"></species>
<species metaid="metaid_M_C00437_m" id="M_C00437_m" name="N-Acetylornithine" compartment="C_m" initialAmount="0" boundaryCondition="false" sboTerm="SBO:0000299"></species>
<species metaid="metaid_M_C01250_m" id="M_C01250_m" name="N-Acetyl-L-glutamate 5-semialdehyde" compartment="C_m" initialAmount="0" boundaryCondition="false" sboTerm="SBO:0000299"></species>
<species metaid="metaid_M_C05302_c" id="M_C05302_c" name="2-Methoxy-17beta-estradiol" compartment="C_c" initialAmount="0" boundaryCondition="false" sboTerm="SBO:0000299"></species>
<species metaid="metaid_M_C11131_c" id="M_C11131_c" name="2-Methoxy-estradiol-17beta 3-glucuronide" compartment="C_c" initialAmount="0" boundaryCondition="false" sboTerm="SBO:0000299"></species>
<species metaid="metaid_M_C05381_m" id="M_C05381_m" name="3-Carboxy-1-hydroxypropyl-ThPP" compartment="C_m" initialAmount="0" boundaryCondition="false" sboTerm="SBO:0000299"></species>
<species metaid="metaid_M_C00083_m" id="M_C00083_m" name="Malonyl-CoA" compartment="C_m" initialAmount="0" boundaryCondition="false" sboTerm="SBO:0000299"></species>
<species metaid="metaid_M_C03688_c" id="M_C03688_c" name="Apo-[acyl-carrier-protein]" compartment="C_c" initialAmount="0" boundaryCondition="false" sboTerm="SBO:0000299"></species>
<species metaid="metaid_M_C03939_c" id="M_C03939_c" name="Acetyl-[acyl-carrier protein]" compartment="C_c" initialAmount="0" boundaryCondition="false" sboTerm="SBO:0000299"></species>
<species metaid="metaid_M_C03939_m" id="M_C03939_m" name="Acetyl-[acyl-carrier protein]" compartment="C_m" initialAmount="0" boundaryCondition="false" sboTerm="SBO:0000299"></species>
<species metaid="metaid_M_C00436_c" id="M_C00436_c" name="N-Carbamoylputrescine" compartment="C_c" initialAmount="0" boundaryCondition="false" sboTerm="SBO:0000299"></species>
<species metaid="metaid_M_C00134_c" id="M_C00134_c" name="Putrescine" compartment="C_c" initialAmount="0" boundaryCondition="false" sboTerm="SBO:0000299"></species>
<species metaid="metaid_M_C02714_c" id="M_C02714_c" name="N-Acetylputrescine" compartment="C_c" initialAmount="0" boundaryCondition="false" sboTerm="SBO:0000299"></species>
<species metaid="metaid_M_C00173_p" id="M_C00173_p" name="Acyl-[acyl-carrier protein]" compartment="C_p" initialAmount="0" boundaryCondition="false" sboTerm="SBO:0000299"></species>
<species metaid="metaid_M_C00693_p" id="M_C00693_p" name="trans-2,3-Dehydroacyl-[acyl-carrier protein]" compartment="C_p" initialAmount="0" boundaryCondition="false" sboTerm="SBO:0000299"></species>
<species metaid="metaid_M_C00173_c" id="M_C00173_c" name="Acyl-[acyl-carrier protein]" compartment="C_c" initialAmount="0" boundaryCondition="false" sboTerm="SBO:0000299"></species>
<species metaid="metaid_M_C00693_c" id="M_C00693_c" name="trans-2,3-Dehydroacyl-[acyl-carrier protein]" compartment="C_c" initialAmount="0" boundaryCondition="false" sboTerm="SBO:0000299"></species>
<species metaid="metaid_M_C00173_m" id="M_C00173_m" name="Acyl-[acyl-carrier protein]" compartment="C_m" initialAmount="0" boundaryCondition="false" sboTerm="SBO:0000299"></species>
<species metaid="metaid_M_C00693_m" id="M_C00693_m" name="trans-2,3-Dehydroacyl-[acyl-carrier protein]" compartment="C_m" initialAmount="0" boundaryCondition="false" sboTerm="SBO:0000299"></species>
<species metaid="metaid_M_C00135_c" id="M_C00135_c" name="L-Histidine" compartment="C_c" initialAmount="0" boundaryCondition="false" sboTerm="SBO:0000299"></species>
<species metaid="metaid_M_C00380_c" id="M_C00380_c" name="Cytosine" compartment="C_c" initialAmount="0" boundaryCondition="false" sboTerm="SBO:0000299"></species>
<species metaid="metaid_M_C00438_c" id="M_C00438_c" name="N-Carbamoyl-L-aspartate" compartment="C_c" initialAmount="0" boundaryCondition="false" sboTerm="SBO:0000299"></species>
<species metaid="metaid_M_C00438_m" id="M_C00438_m" name="N-Carbamoyl-L-aspartate" compartment="C_m" initialAmount="0" boundaryCondition="false" sboTerm="SBO:0000299"></species>
<species metaid="metaid_M_C00411_c" id="M_C00411_c" name="Sinapoyl-CoA" compartment="C_c" initialAmount="0" boundaryCondition="false" sboTerm="SBO:0000299"></species>
<species metaid="metaid_M_C16374_m" id="M_C16374_m" name="(2E,6Z,9Z,12Z,15Z,18Z,21Z)-Tetracosahepta-2,6,9,12,15,18,21-enoyl-CoA" compartment="C_m" initialAmount="0" boundaryCondition="false" sboTerm="SBO:0000299"></species>
<species metaid="metaid_M_C16375_m" id="M_C16375_m" name="(6Z,9Z,12Z,15Z,18Z,21Z)-3-Hydroxytetracosahexa-6,9,12,15,18,21-enoyl-CoA" compartment="C_m" initialAmount="0" boundaryCondition="false" sboTerm="SBO:0000299"></species>
<species metaid="metaid_M_C16168_p" id="M_C16168_p" name="(6Z,9Z,12Z,15Z,18Z,21Z)-Tetracosahexaenoyl-CoA" compartment="C_p" initialAmount="0" boundaryCondition="false" sboTerm="SBO:0000299"></species>
<species metaid="metaid_M_C16374_p" id="M_C16374_p" name="(2E,6Z,9Z,12Z,15Z,18Z,21Z)-Tetracosahepta-2,6,9,12,15,18,21-enoyl-CoA" compartment="C_p" initialAmount="0" boundaryCondition="false" sboTerm="SBO:0000299"></species>
<species metaid="metaid_M_C16169_p" id="M_C16169_p" name="(4Z,7Z,10Z,13Z,16Z,19Z)-Docosahexaenoyl-CoA" compartment="C_p" initialAmount="0" boundaryCondition="false" sboTerm="SBO:0000299"></species>
<species metaid="metaid_M_C16376_p" id="M_C16376_p" name="(6Z,9Z,12Z,15Z,18Z,21Z)-3-Oxotetracosahexa-6,9,12,15,18,21-enoyl-CoA" compartment="C_p" initialAmount="0" boundaryCondition="false" sboTerm="SBO:0000299"></species>
<species metaid="metaid_M_C16376_m" id="M_C16376_m" name="(6Z,9Z,12Z,15Z,18Z,21Z)-3-Oxotetracosahexa-6,9,12,15,18,21-enoyl-CoA" compartment="C_m" initialAmount="0" boundaryCondition="false" sboTerm="SBO:0000299"></species>
<species metaid="metaid_M_C01494_p" id="M_C01494_p" name="Ferulate" compartment="C_p" initialAmount="0" boundaryCondition="false" sboTerm="SBO:0000299"></species>
<species metaid="metaid_M_C00406_p" id="M_C00406_p" name="Feruloyl-CoA" compartment="C_p" initialAmount="0" boundaryCondition="false" sboTerm="SBO:0000299"></species>
<species metaid="metaid_M_C20120_c" id="M_C20120_c" name="S-Farnesyl protein" compartment="C_c" initialAmount="0" boundaryCondition="false" sboTerm="SBO:0000299"></species>
<species metaid="metaid_M_C04506_c" id="M_C04506_c" name="Protein C-terminal S-farnesyl-L-cysteine" compartment="C_c" initialAmount="0" boundaryCondition="false" sboTerm="SBO:0000299"></species>
<species metaid="metaid_M_C00012_c" id="M_C00012_c" name="Peptide" compartment="C_c" initialAmount="0" boundaryCondition="false" sboTerm="SBO:0000299"></species>
<species metaid="metaid_M_C04506_r" id="M_C04506_r" name="Protein C-terminal S-farnesyl-L-cysteine" compartment="C_r" initialAmount="0" boundaryCondition="false" sboTerm="SBO:0000299"></species>
<species metaid="metaid_M_C00012_r" id="M_C00012_r" name="Peptide" compartment="C_r" initialAmount="0" boundaryCondition="false" sboTerm="SBO:0000299"></species>
<species metaid="metaid_M_C20120_r" id="M_C20120_r" name="S-Farnesyl protein" compartment="C_r" initialAmount="0" boundaryCondition="false" sboTerm="SBO:0000299"></species>
<species metaid="metaid_M_C20119_c" id="M_C20119_c" name="Protein-cysteine" compartment="C_c" initialAmount="0" boundaryCondition="false" sboTerm="SBO:0000299"></species>
<species metaid="metaid_M_C11355_c" id="M_C11355_c" name="4-Amino-4-deoxychorismate" compartment="C_c" initialAmount="0" boundaryCondition="false" sboTerm="SBO:0000299"></species>
<species metaid="metaid_M_C01079_c" id="M_C01079_c" name="Protoporphyrinogen IX" compartment="C_c" initialAmount="0" boundaryCondition="false" sboTerm="SBO:0000299"></species>
<species metaid="metaid_M_C03263_m" id="M_C03263_m" name="Coproporphyrinogen III" compartment="C_m" initialAmount="0" boundaryCondition="false" sboTerm="SBO:0000299"></species>
<species metaid="metaid_M_C01079_m" id="M_C01079_m" name="Protoporphyrinogen IX" compartment="C_m" initialAmount="0" boundaryCondition="false" sboTerm="SBO:0000299"></species>
<species metaid="metaid_M_G00007_c" id="M_G00007_c" name="G00007_c" compartment="C_c" initialAmount="0" boundaryCondition="false" sboTerm="SBO:0000299"></species>
<species metaid="metaid_M_G10598_c" id="M_G10598_c" name="G10598_c" compartment="C_c" initialAmount="0" boundaryCondition="false" sboTerm="SBO:0000299"></species>
<species metaid="metaid_M_G10618_c" id="M_G10618_c" name="G10618_c" compartment="C_c" initialAmount="0" boundaryCondition="false" sboTerm="SBO:0000299"></species>
<species metaid="metaid_M_G10598_r" id="M_G10598_r" name="G10598_r" compartment="C_r" initialAmount="0" boundaryCondition="false" sboTerm="SBO:0000299"></species>
<species metaid="metaid_M_G10618_r" id="M_G10618_r" name="G10618_r" compartment="C_r" initialAmount="0" boundaryCondition="false" sboTerm="SBO:0000299"></species>
<species metaid="metaid_M_G00007_r" id="M_G00007_r" name="G00007_r" compartment="C_r" initialAmount="0" boundaryCondition="false" sboTerm="SBO:0000299"></species>
<species metaid="metaid_M_C05570_m" id="M_C05570_m" name="Ergothioneine" compartment="C_m" initialAmount="0" boundaryCondition="false" sboTerm="SBO:0000299"></species>
<species metaid="metaid_M_C05575_m" id="M_C05575_m" name="Hercynine" compartment="C_m" initialAmount="0" boundaryCondition="false" sboTerm="SBO:0000299"></species>
<species metaid="metaid_M_C15806_c" id="M_C15806_c" name="Syringyl lignin" compartment="C_c" initialAmount="0" boundaryCondition="false" sboTerm="SBO:0000299"></species>
<species metaid="metaid_M_C02325_m" id="M_C02325_m" name="Sinapyl alcohol" compartment="C_m" initialAmount="0" boundaryCondition="false" sboTerm="SBO:0000299"></species>
<species metaid="metaid_M_C15806_m" id="M_C15806_m" name="Syringyl lignin" compartment="C_m" initialAmount="0" boundaryCondition="false" sboTerm="SBO:0000299"></species>
<species metaid="metaid_M_C06094_c" id="M_C06094_c" name="Gibberellin A53" compartment="C_c" initialAmount="0" boundaryCondition="false" sboTerm="SBO:0000299"></species>
<species metaid="metaid_M_C00819_c" id="M_C00819_c" name="D-Glutamine" compartment="C_c" initialAmount="0" boundaryCondition="false" sboTerm="SBO:0000299"></species>
<species metaid="metaid_M_C00217_c" id="M_C00217_c" name="D-Glutamate" compartment="C_c" initialAmount="0" boundaryCondition="false" sboTerm="SBO:0000299"></species>
<species metaid="metaid_M_C00217_m" id="M_C00217_m" name="D-Glutamate" compartment="C_m" initialAmount="0" boundaryCondition="false" sboTerm="SBO:0000299"></species>
<species metaid="metaid_M_C00819_m" id="M_C00819_m" name="D-Glutamine" compartment="C_m" initialAmount="0" boundaryCondition="false" sboTerm="SBO:0000299"></species>
<species metaid="metaid_M_C00170_c" id="M_C00170_c" name="5&apos;-Methylthioadenosine" compartment="C_c" initialAmount="0" boundaryCondition="false" sboTerm="SBO:0000299"></species>
<species metaid="metaid_M_C02514_c" id="M_C02514_c" name="3-Fumarylpyruvate" compartment="C_c" initialAmount="0" boundaryCondition="false" sboTerm="SBO:0000299"></species>
<species metaid="metaid_M_C00299_c" id="M_C00299_c" name="Uridine" compartment="C_c" initialAmount="0" boundaryCondition="false" sboTerm="SBO:0000299"></species>
<species metaid="metaid_M_C00427_c" id="M_C00427_c" name="Prostaglandin H2" compartment="C_c" initialAmount="0" boundaryCondition="false" sboTerm="SBO:0000299"></species>
<species metaid="metaid_M_C00696_c" id="M_C00696_c" name="Prostaglandin D2" compartment="C_c" initialAmount="0" boundaryCondition="false" sboTerm="SBO:0000299"></species>
<species metaid="metaid_M_C00658_c" id="M_C00658_c" name="trans-2,3-Dehydroacyl-CoA" compartment="C_c" initialAmount="0" boundaryCondition="false" sboTerm="SBO:0000299"></species>
<species metaid="metaid_M_C02843_c" id="M_C02843_c" name="Long-chain acyl-CoA" compartment="C_c" initialAmount="0" boundaryCondition="false" sboTerm="SBO:0000299"></species>
<species metaid="metaid_M_C00658_r" id="M_C00658_r" name="trans-2,3-Dehydroacyl-CoA" compartment="C_r" initialAmount="0" boundaryCondition="false" sboTerm="SBO:0000299"></species>
<species metaid="metaid_M_C02843_r" id="M_C02843_r" name="Long-chain acyl-CoA" compartment="C_r" initialAmount="0" boundaryCondition="false" sboTerm="SBO:0000299"></species>
<species metaid="metaid_M_C05499_c" id="M_C05499_c" name="17alpha,20alpha-Dihydroxycholesterol" compartment="C_c" initialAmount="0" boundaryCondition="false" sboTerm="SBO:0000299"></species>
<species metaid="metaid_M_C02373_c" id="M_C02373_c" name="4-Methylpentanal" compartment="C_c" initialAmount="0" boundaryCondition="false" sboTerm="SBO:0000299"></species>
<species metaid="metaid_M_C05138_c" id="M_C05138_c" name="17alpha-Hydroxypregnenolone" compartment="C_c" initialAmount="0" boundaryCondition="false" sboTerm="SBO:0000299"></species>
<species metaid="metaid_M_C05499_r" id="M_C05499_r" name="17alpha,20alpha-Dihydroxycholesterol" compartment="C_r" initialAmount="0" boundaryCondition="false" sboTerm="SBO:0000299"></species>
<species metaid="metaid_M_C02373_r" id="M_C02373_r" name="4-Methylpentanal" compartment="C_r" initialAmount="0" boundaryCondition="false" sboTerm="SBO:0000299"></species>
<species metaid="metaid_M_C05138_r" id="M_C05138_r" name="17alpha-Hydroxypregnenolone" compartment="C_r" initialAmount="0" boundaryCondition="false" sboTerm="SBO:0000299"></species>
<species metaid="metaid_M_C05830_c" id="M_C05830_c" name="8-Methoxykynurenate" compartment="C_c" initialAmount="0" boundaryCondition="false" sboTerm="SBO:0000299"></species>
<species metaid="metaid_M_C02470_c" id="M_C02470_c" name="Xanthurenic acid" compartment="C_c" initialAmount="0" boundaryCondition="false" sboTerm="SBO:0000299"></species>
<species metaid="metaid_M_C05125_c" id="M_C05125_c" name="2-(alpha-Hydroxyethyl)thiamine diphosphate" compartment="C_c" initialAmount="0" boundaryCondition="false" sboTerm="SBO:0000299"></species>
<species metaid="metaid_M_C06006_c" id="M_C06006_c" name="(S)-2-Aceto-2-hydroxybutanoate" compartment="C_c" initialAmount="0" boundaryCondition="false" sboTerm="SBO:0000299"></species>
<species metaid="metaid_M_C06006_m" id="M_C06006_m" name="(S)-2-Aceto-2-hydroxybutanoate" compartment="C_m" initialAmount="0" boundaryCondition="false" sboTerm="SBO:0000299"></species>
<species metaid="metaid_M_C05125_m" id="M_C05125_m" name="2-(alpha-Hydroxyethyl)thiamine diphosphate" compartment="C_m" initialAmount="0" boundaryCondition="false" sboTerm="SBO:0000299"></species>
<species metaid="metaid_M_C04696_c" id="M_C04696_c" name="7-Methylguanosine 5&apos;-triphospho-5&apos;-oligonucleotide" compartment="C_c" initialAmount="0" boundaryCondition="false" sboTerm="SBO:0000299"></species>
<species metaid="metaid_M_C16669_c" id="M_C16669_c" name="Oligonucleotide 5&apos;-diphosphate" compartment="C_c" initialAmount="0" boundaryCondition="false" sboTerm="SBO:0000299"></species>
<species metaid="metaid_M_C03998_c" id="M_C03998_c" name="7-Methylguanosine 5&apos;-phosphate" compartment="C_c" initialAmount="0" boundaryCondition="false" sboTerm="SBO:0000299"></species>
<species metaid="metaid_M_C02411_m" id="M_C02411_m" name="Glutaconyl-1-CoA" compartment="C_m" initialAmount="0" boundaryCondition="false" sboTerm="SBO:0000299"></species>
<species metaid="metaid_M_C11857_c" id="M_C11857_c" name="Gibberellin A12" compartment="C_c" initialAmount="0" boundaryCondition="false" sboTerm="SBO:0000299"></species>
<species metaid="metaid_M_C00942_c" id="M_C00942_c" name="3&apos;,5&apos;-Cyclic GMP" compartment="C_c" initialAmount="0" boundaryCondition="false" sboTerm="SBO:0000299"></species>
<species metaid="metaid_M_C04598_c" id="M_C04598_c" name="2-Acetyl-1-alkyl-sn-glycero-3-phosphocholine" compartment="C_c" initialAmount="0" boundaryCondition="false" sboTerm="SBO:0000299"></species>
<species metaid="metaid_M_C04332_m" id="M_C04332_m" name="6,7-Dimethyl-8-(D-ribityl)lumazine" compartment="C_m" initialAmount="0" boundaryCondition="false" sboTerm="SBO:0000299"></species>
<species metaid="metaid_M_C15556_m" id="M_C15556_m" name="L-3,4-Dihydroxybutan-2-one 4-phosphate" compartment="C_m" initialAmount="0" boundaryCondition="false" sboTerm="SBO:0000299"></species>
<species metaid="metaid_M_C04732_m" id="M_C04732_m" name="5-Amino-6-(1-D-ribitylamino)uracil" compartment="C_m" initialAmount="0" boundaryCondition="false" sboTerm="SBO:0000299"></species>
<species metaid="metaid_M_C05634_c" id="M_C05634_c" name="5-Hydroxyindoleacetaldehyde" compartment="C_c" initialAmount="0" boundaryCondition="false" sboTerm="SBO:0000299"></species>
<species metaid="metaid_M_C05635_c" id="M_C05635_c" name="5-Hydroxyindoleacetate" compartment="C_c" initialAmount="0" boundaryCondition="false" sboTerm="SBO:0000299"></species>
<species metaid="metaid_M_C05635_m" id="M_C05635_m" name="5-Hydroxyindoleacetate" compartment="C_m" initialAmount="0" boundaryCondition="false" sboTerm="SBO:0000299"></species>
<species metaid="metaid_M_C05634_m" id="M_C05634_m" name="5-Hydroxyindoleacetaldehyde" compartment="C_m" initialAmount="0" boundaryCondition="false" sboTerm="SBO:0000299"></species>
<species metaid="metaid_M_G10620_c" id="M_G10620_c" name="G10620_c" compartment="C_c" initialAmount="0" boundaryCondition="false" sboTerm="SBO:0000299"></species>
<species metaid="metaid_M_G00005_c" id="M_G00005_c" name="G00005_c" compartment="C_c" initialAmount="0" boundaryCondition="false" sboTerm="SBO:0000299"></species>
<species metaid="metaid_M_G00004_c" id="M_G00004_c" name="G00004_c" compartment="C_c" initialAmount="0" boundaryCondition="false" sboTerm="SBO:0000299"></species>
<species metaid="metaid_M_G10614_c" id="M_G10614_c" name="G10614_c" compartment="C_c" initialAmount="0" boundaryCondition="false" sboTerm="SBO:0000299"></species>
<species metaid="metaid_M_G00004_r" id="M_G00004_r" name="G00004_r" compartment="C_r" initialAmount="0" boundaryCondition="false" sboTerm="SBO:0000299"></species>
<species metaid="metaid_M_G00005_r" id="M_G00005_r" name="G00005_r" compartment="C_r" initialAmount="0" boundaryCondition="false" sboTerm="SBO:0000299"></species>
<species metaid="metaid_M_G10614_r" id="M_G10614_r" name="G10614_r" compartment="C_r" initialAmount="0" boundaryCondition="false" sboTerm="SBO:0000299"></species>
<species metaid="metaid_M_G10620_r" id="M_G10620_r" name="G10620_r" compartment="C_r" initialAmount="0" boundaryCondition="false" sboTerm="SBO:0000299"></species>
<species metaid="metaid_M_C05933_c" id="M_C05933_c" name="N(omega)-Hydroxyarginine" compartment="C_c" initialAmount="0" boundaryCondition="false" sboTerm="SBO:0000299"></species>
<species metaid="metaid_M_C02512_c" id="M_C02512_c" name="3-Cyano-L-alanine" compartment="C_c" initialAmount="0" boundaryCondition="false" sboTerm="SBO:0000299"></species>
<species metaid="metaid_M_C00736_c" id="M_C00736_c" name="Cysteine" compartment="C_c" initialAmount="0" boundaryCondition="false" sboTerm="SBO:0000299"></species>
<species metaid="metaid_M_C00177_c" id="M_C00177_c" name="Cyanide ion" compartment="C_c" initialAmount="0" boundaryCondition="false" sboTerm="SBO:0000299"></species>
<species metaid="metaid_M_C02100_c" id="M_C02100_c" name="(5&apos;)ppPur-mRNA" compartment="C_c" initialAmount="0" boundaryCondition="false" sboTerm="SBO:0000299"></species>
<species metaid="metaid_M_C20663_c" id="M_C20663_c" name="L-Histidine-[translation elongation factor 2]" compartment="C_c" initialAmount="0" boundaryCondition="false" sboTerm="SBO:0000299"></species>
<species metaid="metaid_M_C00185_p" id="M_C00185_p" name="Cellobiose" compartment="C_p" initialAmount="0" boundaryCondition="false" sboTerm="SBO:0000299"></species>
<species metaid="metaid_M_C00185_c" id="M_C00185_c" name="Cellobiose" compartment="C_c" initialAmount="0" boundaryCondition="false" sboTerm="SBO:0000299"></species>
<species metaid="metaid_M_C00185_r" id="M_C00185_r" name="Cellobiose" compartment="C_r" initialAmount="0" boundaryCondition="false" sboTerm="SBO:0000299"></species>
<species metaid="metaid_M_C00088_c" id="M_C00088_c" name="Nitrite" compartment="C_c" initialAmount="0" boundaryCondition="false" sboTerm="SBO:0000299"></species>
<species metaid="metaid_M_C01847_c" id="M_C01847_c" name="Reduced FMN" compartment="C_c" initialAmount="0" boundaryCondition="false" sboTerm="SBO:0000299"></species>
<species metaid="metaid_M_C18091_c" id="M_C18091_c" name="Ethylnitronate" compartment="C_c" initialAmount="0" boundaryCondition="false" sboTerm="SBO:0000299"></species>
<species metaid="metaid_M_C00138_c" id="M_C00138_c" name="Reduced ferredoxin" compartment="C_c" initialAmount="0" boundaryCondition="false" sboTerm="SBO:0000299"></species>
<species metaid="metaid_M_C00139_c" id="M_C00139_c" name="Oxidized ferredoxin" compartment="C_c" initialAmount="0" boundaryCondition="false" sboTerm="SBO:0000299"></species>
<species metaid="metaid_M_C00846_m" id="M_C00846_m" name="3-Oxoadipate" compartment="C_m" initialAmount="0" boundaryCondition="false" sboTerm="SBO:0000299"></species>
<species metaid="metaid_M_C03586_m" id="M_C03586_m" name="2-Oxo-2,3-dihydrofuran-5-acetate" compartment="C_m" initialAmount="0" boundaryCondition="false" sboTerm="SBO:0000299"></species>
<species metaid="metaid_M_C05519_c" id="M_C05519_c" name="L-Allothreonine" compartment="C_c" initialAmount="0" boundaryCondition="false" sboTerm="SBO:0000299"></species>
<species metaid="metaid_M_C01888_c" id="M_C01888_c" name="Aminoacetone" compartment="C_c" initialAmount="0" boundaryCondition="false" sboTerm="SBO:0000299"></species>
<species metaid="metaid_M_C05519_r" id="M_C05519_r" name="L-Allothreonine" compartment="C_r" initialAmount="0" boundaryCondition="false" sboTerm="SBO:0000299"></species>
<species metaid="metaid_M_C01888_r" id="M_C01888_r" name="Aminoacetone" compartment="C_r" initialAmount="0" boundaryCondition="false" sboTerm="SBO:0000299"></species>
<species metaid="metaid_M_C00014_p" id="M_C00014_p" name="Ammonia" compartment="C_p" initialAmount="0" boundaryCondition="false" sboTerm="SBO:0000299"></species>
<species metaid="metaid_M_C01672_c" id="M_C01672_c" name="Cadaverine" compartment="C_c" initialAmount="0" boundaryCondition="false" sboTerm="SBO:0000299"></species>
<species metaid="metaid_M_C16565_c" id="M_C16565_c" name="Aminopropylcadaverine" compartment="C_c" initialAmount="0" boundaryCondition="false" sboTerm="SBO:0000299"></species>
<species metaid="metaid_M_C00346_r" id="M_C00346_r" name="Ethanolamine phosphate" compartment="C_r" initialAmount="0" boundaryCondition="false" sboTerm="SBO:0000299"></species>
<species metaid="metaid_M_C00570_r" id="M_C00570_r" name="CDP-ethanolamine" compartment="C_r" initialAmount="0" boundaryCondition="false" sboTerm="SBO:0000299"></species>
<species metaid="metaid_M_C06758_c" id="M_C06758_c" name="p-Tolualdehyde" compartment="C_c" initialAmount="0" boundaryCondition="false" sboTerm="SBO:0000299"></species>
<species metaid="metaid_M_C01454_c" id="M_C01454_c" name="Toluate" compartment="C_c" initialAmount="0" boundaryCondition="false" sboTerm="SBO:0000299"></species>
<species metaid="metaid_M_C06758_m" id="M_C06758_m" name="p-Tolualdehyde" compartment="C_m" initialAmount="0" boundaryCondition="false" sboTerm="SBO:0000299"></species>
<species metaid="metaid_M_C01454_m" id="M_C01454_m" name="Toluate" compartment="C_m" initialAmount="0" boundaryCondition="false" sboTerm="SBO:0000299"></species>
<species metaid="metaid_M_C07646_c" id="M_C07646_c" name="Carboxyphosphamide" compartment="C_c" initialAmount="0" boundaryCondition="false" sboTerm="SBO:0000299"></species>
<species metaid="metaid_M_C07645_c" id="M_C07645_c" name="Aldophosphamide" compartment="C_c" initialAmount="0" boundaryCondition="false" sboTerm="SBO:0000299"></species>
<species metaid="metaid_M_C11583_c" id="M_C11583_c" name="4-Glutathionyl cyclophosphamide" compartment="C_c" initialAmount="0" boundaryCondition="false" sboTerm="SBO:0000299"></species>
<species metaid="metaid_M_C16551_c" id="M_C16551_c" name="Alcophosphamide" compartment="C_c" initialAmount="0" boundaryCondition="false" sboTerm="SBO:0000299"></species>
<species metaid="metaid_M_C01035_c" id="M_C01035_c" name="4-Guanidinobutanoate" compartment="C_c" initialAmount="0" boundaryCondition="false" sboTerm="SBO:0000299"></species>
<species metaid="metaid_M_C03460_m" id="M_C03460_m" name="2-Methylprop-2-enoyl-CoA" compartment="C_m" initialAmount="0" boundaryCondition="false" sboTerm="SBO:0000299"></species>
<species metaid="metaid_M_C00631_c" id="M_C00631_c" name="2-Phospho-D-glycerate" compartment="C_c" initialAmount="0" boundaryCondition="false" sboTerm="SBO:0000299"></species>
<species metaid="metaid_M_C01159_c" id="M_C01159_c" name="2,3-Bisphospho-D-glycerate" compartment="C_c" initialAmount="0" boundaryCondition="false" sboTerm="SBO:0000299"></species>
<species metaid="metaid_M_C00092_c" id="M_C00092_c" name="D-Glucose 6-phosphate" compartment="C_c" initialAmount="0" boundaryCondition="false" sboTerm="SBO:0000299"></species>
<species metaid="metaid_M_C17552_m" id="M_C17552_m" name="2-Polyprenyl-6-methoxyphenol" compartment="C_m" initialAmount="0" boundaryCondition="false" sboTerm="SBO:0000299"></species>
<species metaid="metaid_M_C17560_m" id="M_C17560_m" name="2-Polyprenyl-6-methoxy-1,4-benzoquinone" compartment="C_m" initialAmount="0" boundaryCondition="false" sboTerm="SBO:0000299"></species>
<species metaid="metaid_M_C17559_m" id="M_C17559_m" name="3-Polyprenyl-4-hydroxy-5-methoxybenzoate" compartment="C_m" initialAmount="0" boundaryCondition="false" sboTerm="SBO:0000299"></species>
<species metaid="metaid_M_C17554_m" id="M_C17554_m" name="3-Polyprenyl-4,5-dihydroxybenzoate" compartment="C_m" initialAmount="0" boundaryCondition="false" sboTerm="SBO:0000299"></species>
<species metaid="metaid_M_C17561_m" id="M_C17561_m" name="2-Polyprenyl-3-methyl-6-methoxy-1,4-benzoquinone" compartment="C_m" initialAmount="0" boundaryCondition="false" sboTerm="SBO:0000299"></species>
<species metaid="metaid_M_C06205_c" id="M_C06205_c" name="1,2-Dihydronaphthalene-1,2-diol" compartment="C_c" initialAmount="0" boundaryCondition="false" sboTerm="SBO:0000299"></species>
<species metaid="metaid_M_C03012_c" id="M_C03012_c" name="Naphthalene-1,2-diol" compartment="C_c" initialAmount="0" boundaryCondition="false" sboTerm="SBO:0000299"></species>
<species metaid="metaid_M_C00152_c" id="M_C00152_c" name="L-Asparagine" compartment="C_c" initialAmount="0" boundaryCondition="false" sboTerm="SBO:0000299"></species>
<species metaid="metaid_M_C04089_c" id="M_C04089_c" name="UDP-4-dehydro-6-deoxy-D-glucose" compartment="C_c" initialAmount="0" boundaryCondition="false" sboTerm="SBO:0000299"></species>
<species metaid="metaid_M_C03590_p" id="M_C03590_p" name="4-Hydroxyphenylglyoxylate" compartment="C_p" initialAmount="0" boundaryCondition="false" sboTerm="SBO:0000299"></species>
<species metaid="metaid_M_C03198_p" id="M_C03198_p" name="(S)-4-Hydroxymandelate" compartment="C_p" initialAmount="0" boundaryCondition="false" sboTerm="SBO:0000299"></species>
<species metaid="metaid_M_C00544_c" id="M_C00544_c" name="Homogentisate" compartment="C_c" initialAmount="0" boundaryCondition="false" sboTerm="SBO:0000299"></species>
<species metaid="metaid_M_C00937_c" id="M_C00937_c" name="(R)-Lactaldehyde" compartment="C_c" initialAmount="0" boundaryCondition="false" sboTerm="SBO:0000299"></species>
<species metaid="metaid_M_C00546_c" id="M_C00546_c" name="Methylglyoxal" compartment="C_c" initialAmount="0" boundaryCondition="false" sboTerm="SBO:0000299"></species>
<species metaid="metaid_M_C01967_m" id="M_C01967_m" name="Ubiquinone-9" compartment="C_m" initialAmount="0" boundaryCondition="false" sboTerm="SBO:0000299"></species>
<species metaid="metaid_M_C03226_m" id="M_C03226_m" name="3-Demethylubiquinone-9" compartment="C_m" initialAmount="0" boundaryCondition="false" sboTerm="SBO:0000299"></species>
<species metaid="metaid_M_C01134_m" id="M_C01134_m" name="Pantetheine 4&apos;-phosphate" compartment="C_m" initialAmount="0" boundaryCondition="false" sboTerm="SBO:0000299"></species>
<species metaid="metaid_M_C00882_m" id="M_C00882_m" name="Dephospho-CoA" compartment="C_m" initialAmount="0" boundaryCondition="false" sboTerm="SBO:0000299"></species>
<species metaid="metaid_M_C00041_p" id="M_C00041_p" name="L-Alanine" compartment="C_p" initialAmount="0" boundaryCondition="false" sboTerm="SBO:0000299"></species>
<species metaid="metaid_M_C00022_p" id="M_C00022_p" name="Pyruvate" compartment="C_p" initialAmount="0" boundaryCondition="false" sboTerm="SBO:0000299"></species>
<species metaid="metaid_M_C00168_p" id="M_C00168_p" name="Hydroxypyruvate" compartment="C_p" initialAmount="0" boundaryCondition="false" sboTerm="SBO:0000299"></species>
<species metaid="metaid_M_C00065_p" id="M_C00065_p" name="L-Serine" compartment="C_p" initialAmount="0" boundaryCondition="false" sboTerm="SBO:0000299"></species>
<species metaid="metaid_M_C01005_c" id="M_C01005_c" name="O-Phospho-L-serine" compartment="C_c" initialAmount="0" boundaryCondition="false" sboTerm="SBO:0000299"></species>
<species metaid="metaid_M_C00740_c" id="M_C00740_c" name="D-Serine" compartment="C_c" initialAmount="0" boundaryCondition="false" sboTerm="SBO:0000299"></species>
<species metaid="metaid_M_C03082_m" id="M_C03082_m" name="4-Phospho-L-aspartate" compartment="C_m" initialAmount="0" boundaryCondition="false" sboTerm="SBO:0000299"></species>
<species metaid="metaid_M_C00441_m" id="M_C00441_m" name="L-Aspartate 4-semialdehyde" compartment="C_m" initialAmount="0" boundaryCondition="false" sboTerm="SBO:0000299"></species>
<species metaid="metaid_M_C05841_c" id="M_C05841_c" name="Nicotinate D-ribonucleoside" compartment="C_c" initialAmount="0" boundaryCondition="false" sboTerm="SBO:0000299"></species>
<species metaid="metaid_M_C03150_c" id="M_C03150_c" name="Nicotinamide-beta-riboside" compartment="C_c" initialAmount="0" boundaryCondition="false" sboTerm="SBO:0000299"></species>
<species metaid="metaid_M_C01326_m" id="M_C01326_m" name="Hydrogen cyanide" compartment="C_m" initialAmount="0" boundaryCondition="false" sboTerm="SBO:0000299"></species>
<species metaid="metaid_M_C00956_c" id="M_C00956_c" name="L-2-Aminoadipate" compartment="C_c" initialAmount="0" boundaryCondition="false" sboTerm="SBO:0000299"></species>
<species metaid="metaid_M_C00515_p" id="M_C00515_p" name="D-Ornithine" compartment="C_p" initialAmount="0" boundaryCondition="false" sboTerm="SBO:0000299"></species>
<species metaid="metaid_M_C01110_p" id="M_C01110_p" name="5-Amino-2-oxopentanoic acid" compartment="C_p" initialAmount="0" boundaryCondition="false" sboTerm="SBO:0000299"></species>
<species metaid="metaid_M_C12455_c" id="M_C12455_c" name="5-Aminopentanal" compartment="C_c" initialAmount="0" boundaryCondition="false" sboTerm="SBO:0000299"></species>
<species metaid="metaid_M_C00164_c" id="M_C00164_c" name="Acetoacetate" compartment="C_c" initialAmount="0" boundaryCondition="false" sboTerm="SBO:0000299"></species>
<species metaid="metaid_M_C15493_c" id="M_C15493_c" name="9-cis-Retinoic acid" compartment="C_c" initialAmount="0" boundaryCondition="false" sboTerm="SBO:0000299"></species>
<species metaid="metaid_M_C00356_m" id="M_C00356_m" name="(S)-3-Hydroxy-3-methylglutaryl-CoA" compartment="C_m" initialAmount="0" boundaryCondition="false" sboTerm="SBO:0000299"></species>
<species metaid="metaid_M_C01089_c" id="M_C01089_c" name="(R)-3-Hydroxybutanoate" compartment="C_c" initialAmount="0" boundaryCondition="false" sboTerm="SBO:0000299"></species>
<species metaid="metaid_M_C01063_m" id="M_C01063_m" name="6-Carboxyhexanoyl-CoA" compartment="C_m" initialAmount="0" boundaryCondition="false" sboTerm="SBO:0000299"></species>
<species metaid="metaid_M_C01077_c" id="M_C01077_c" name="O-Acetyl-L-homoserine" compartment="C_c" initialAmount="0" boundaryCondition="false" sboTerm="SBO:0000299"></species>
<species metaid="metaid_M_C05483_c" id="M_C05483_c" name="3alpha,20alpha,21-Trihydroxy-5beta-pregnan-11-one" compartment="C_c" initialAmount="0" boundaryCondition="false" sboTerm="SBO:0000299"></species>
<species metaid="metaid_M_C05478_c" id="M_C05478_c" name="3alpha,21-Dihydroxy-5beta-pregnane-11,20-dione" compartment="C_c" initialAmount="0" boundaryCondition="false" sboTerm="SBO:0000299"></species>
<species metaid="metaid_M_C05480_c" id="M_C05480_c" name="Pregnanolone" compartment="C_c" initialAmount="0" boundaryCondition="false" sboTerm="SBO:0000299"></species>
<species metaid="metaid_M_C05484_c" id="M_C05484_c" name="Pregnanediol" compartment="C_c" initialAmount="0" boundaryCondition="false" sboTerm="SBO:0000299"></species>
<species metaid="metaid_M_C02686_c" id="M_C02686_c" name="Galactosylceramide" compartment="C_c" initialAmount="0" boundaryCondition="false" sboTerm="SBO:0000299"></species>
<species metaid="metaid_M_C04171_c" id="M_C04171_c" name="(2S,3S)-2,3-Dihydro-2,3-dihydroxybenzoate" compartment="C_c" initialAmount="0" boundaryCondition="false" sboTerm="SBO:0000299"></species>
<species metaid="metaid_M_C00196_c" id="M_C00196_c" name="2,3-Dihydroxybenzoate" compartment="C_c" initialAmount="0" boundaryCondition="false" sboTerm="SBO:0000299"></species>
<species metaid="metaid_M_C04802_c" id="M_C04802_c" name="m7G(5&apos;)pppRm-mRNA" compartment="C_c" initialAmount="0" boundaryCondition="false" sboTerm="SBO:0000299"></species>
<species metaid="metaid_M_C01217_c" id="M_C01217_c" name="5,6,7,8-Tetrahydromethanopterin" compartment="C_c" initialAmount="0" boundaryCondition="false" sboTerm="SBO:0000299"></species>
<species metaid="metaid_M_C04377_c" id="M_C04377_c" name="5,10-Methylenetetrahydromethanopterin" compartment="C_c" initialAmount="0" boundaryCondition="false" sboTerm="SBO:0000299"></species>
<species metaid="metaid_M_C01217_m" id="M_C01217_m" name="5,6,7,8-Tetrahydromethanopterin" compartment="C_m" initialAmount="0" boundaryCondition="false" sboTerm="SBO:0000299"></species>
<species metaid="metaid_M_C04377_m" id="M_C04377_m" name="5,10-Methylenetetrahydromethanopterin" compartment="C_m" initialAmount="0" boundaryCondition="false" sboTerm="SBO:0000299"></species>
<species metaid="metaid_M_C02336_c" id="M_C02336_c" name="beta-D-Fructose" compartment="C_c" initialAmount="0" boundaryCondition="false" sboTerm="SBO:0000299"></species>
<species metaid="metaid_M_C04824_m" id="M_C04824_m" name="Lipid X" compartment="C_m" initialAmount="0" boundaryCondition="false" sboTerm="SBO:0000299"></species>
<species metaid="metaid_M_C04652_m" id="M_C04652_m" name="UDP-2,3-bis(3-hydroxytetradecanoyl)glucosamine" compartment="C_m" initialAmount="0" boundaryCondition="false" sboTerm="SBO:0000299"></species>
<species metaid="metaid_M_C04932_m" id="M_C04932_m" name="Lipid A disaccharide" compartment="C_m" initialAmount="0" boundaryCondition="false" sboTerm="SBO:0000299"></species>
<species metaid="metaid_M_C19875_m" id="M_C19875_m" name="alpha-Kdo-(2-&gt;8)-alpha-Kdo-(2-&gt;4)-alpha-Kdo-(2-&gt;6)-lipid IVA" compartment="C_m" initialAmount="0" boundaryCondition="false" sboTerm="SBO:0000299"></species>
<species metaid="metaid_M_C06025_m" id="M_C06025_m" name="Di[3-deoxy-D-manno-octulosonyl]-lipid IV(A)" compartment="C_m" initialAmount="0" boundaryCondition="false" sboTerm="SBO:0000299"></species>
<species metaid="metaid_M_C02354_c" id="M_C02354_c" name="2&apos;,3&apos;-Cyclic CMP" compartment="C_c" initialAmount="0" boundaryCondition="false" sboTerm="SBO:0000299"></species>
<species metaid="metaid_M_C00183_c" id="M_C00183_c" name="L-Valine" compartment="C_c" initialAmount="0" boundaryCondition="false" sboTerm="SBO:0000299"></species>
<species metaid="metaid_M_C00141_c" id="M_C00141_c" name="3-Methyl-2-oxobutanoic acid" compartment="C_c" initialAmount="0" boundaryCondition="false" sboTerm="SBO:0000299"></species>
<species metaid="metaid_M_C02504_c" id="M_C02504_c" name="alpha-Isopropylmalate" compartment="C_c" initialAmount="0" boundaryCondition="false" sboTerm="SBO:0000299"></species>
<species metaid="metaid_M_C00445_c" id="M_C00445_c" name="5,10-Methenyltetrahydrofolate" compartment="C_c" initialAmount="0" boundaryCondition="false" sboTerm="SBO:0000299"></species>
<species metaid="metaid_M_C00445_m" id="M_C00445_m" name="5,10-Methenyltetrahydrofolate" compartment="C_m" initialAmount="0" boundaryCondition="false" sboTerm="SBO:0000299"></species>
<species metaid="metaid_M_C03546_c" id="M_C03546_c" name="myo-Inositol 4-phosphate" compartment="C_c" initialAmount="0" boundaryCondition="false" sboTerm="SBO:0000299"></species>
<species metaid="metaid_M_C00137_c" id="M_C00137_c" name="myo-Inositol" compartment="C_c" initialAmount="0" boundaryCondition="false" sboTerm="SBO:0000299"></species>
<species metaid="metaid_M_C01177_c" id="M_C01177_c" name="Inositol 1-phosphate" compartment="C_c" initialAmount="0" boundaryCondition="false" sboTerm="SBO:0000299"></species>
<species metaid="metaid_M_C00691_c" id="M_C00691_c" name="2,4,6/3,5-Pentahydroxycyclohexanone" compartment="C_c" initialAmount="0" boundaryCondition="false" sboTerm="SBO:0000299"></species>
<species metaid="metaid_M_C00063_m" id="M_C00063_m" name="CTP" compartment="C_m" initialAmount="0" boundaryCondition="false" sboTerm="SBO:0000299"></species>
<species metaid="metaid_M_C00173_r" id="M_C00173_r" name="Acyl-[acyl-carrier protein]" compartment="C_r" initialAmount="0" boundaryCondition="false" sboTerm="SBO:0000299"></species>
<species metaid="metaid_M_C00229_r" id="M_C00229_r" name="Acyl-carrier protein" compartment="C_r" initialAmount="0" boundaryCondition="false" sboTerm="SBO:0000299"></species>
<species metaid="metaid_M_C05699_c" id="M_C05699_c" name="L-Selenocystathionine" compartment="C_c" initialAmount="0" boundaryCondition="false" sboTerm="SBO:0000299"></species>
<species metaid="metaid_M_C05692_c" id="M_C05692_c" name="Se-Adenosyl-L-selenohomocysteine" compartment="C_c" initialAmount="0" boundaryCondition="false" sboTerm="SBO:0000299"></species>
<species metaid="metaid_M_C05698_c" id="M_C05698_c" name="Selenohomocysteine" compartment="C_c" initialAmount="0" boundaryCondition="false" sboTerm="SBO:0000299"></species>
<species metaid="metaid_M_C05691_c" id="M_C05691_c" name="Se-Adenosylselenomethionine" compartment="C_c" initialAmount="0" boundaryCondition="false" sboTerm="SBO:0000299"></species>
<species metaid="metaid_M_C05693_c" id="M_C05693_c" name="R" compartment="C_c" initialAmount="0" boundaryCondition="false" sboTerm="SBO:0000299"></species>
<species metaid="metaid_M_C05694_c" id="M_C05694_c" name="CH3-R" compartment="C_c" initialAmount="0" boundaryCondition="false" sboTerm="SBO:0000299"></species>
<species metaid="metaid_M_C05703_c" id="M_C05703_c" name="Methaneselenol" compartment="C_c" initialAmount="0" boundaryCondition="false" sboTerm="SBO:0000299"></species>
<species metaid="metaid_M_C05689_c" id="M_C05689_c" name="Se-Methyl-L-selenocysteine" compartment="C_c" initialAmount="0" boundaryCondition="false" sboTerm="SBO:0000299"></species>
<species metaid="metaid_M_C05335_c" id="M_C05335_c" name="L-Selenomethionine" compartment="C_c" initialAmount="0" boundaryCondition="false" sboTerm="SBO:0000299"></species>
<species metaid="metaid_M_C00996_m" id="M_C00996_m" name="Ferricytochrome b5" compartment="C_m" initialAmount="0" boundaryCondition="false" sboTerm="SBO:0000299"></species>
<species metaid="metaid_M_C00999_m" id="M_C00999_m" name="Ferrocytochrome b5" compartment="C_m" initialAmount="0" boundaryCondition="false" sboTerm="SBO:0000299"></species>
<species metaid="metaid_M_C04751_c" id="M_C04751_c" name="1-(5-Phospho-D-ribosyl)-5-amino-4-imidazolecarboxylate" compartment="C_c" initialAmount="0" boundaryCondition="false" sboTerm="SBO:0000299"></species>
<species metaid="metaid_M_C04823_c" id="M_C04823_c" name="1-(5&apos;-Phosphoribosyl)-5-amino-4-(N-succinocarboxamide)-imidazole" compartment="C_c" initialAmount="0" boundaryCondition="false" sboTerm="SBO:0000299"></species>
<species metaid="metaid_M_C21017_m" id="M_C21017_m" name="2-(alpha-Hydroxypropyl)thiamine diphosphate" compartment="C_m" initialAmount="0" boundaryCondition="false" sboTerm="SBO:0000299"></species>
<species metaid="metaid_M_C21015_c" id="M_C21015_c" name="gamma-L-Glutamyl-L-2-aminobutyrate" compartment="C_c" initialAmount="0" boundaryCondition="false" sboTerm="SBO:0000299"></species>
<species metaid="metaid_M_C02356_c" id="M_C02356_c" name="(S)-2-Aminobutanoate" compartment="C_c" initialAmount="0" boundaryCondition="false" sboTerm="SBO:0000299"></species>
<species metaid="metaid_M_C05261_p" id="M_C05261_p" name="3-Oxotetradecanoyl-CoA" compartment="C_p" initialAmount="0" boundaryCondition="false" sboTerm="SBO:0000299"></species>
<species metaid="metaid_M_C01832_p" id="M_C01832_p" name="Lauroyl-CoA" compartment="C_p" initialAmount="0" boundaryCondition="false" sboTerm="SBO:0000299"></species>
<species metaid="metaid_M_C01832_m" id="M_C01832_m" name="Lauroyl-CoA" compartment="C_m" initialAmount="0" boundaryCondition="false" sboTerm="SBO:0000299"></species>
<species metaid="metaid_M_C03221_m" id="M_C03221_m" name="2-trans-Dodecenoyl-CoA" compartment="C_m" initialAmount="0" boundaryCondition="false" sboTerm="SBO:0000299"></species>
<species metaid="metaid_M_C03221_p" id="M_C03221_p" name="2-trans-Dodecenoyl-CoA" compartment="C_p" initialAmount="0" boundaryCondition="false" sboTerm="SBO:0000299"></species>
<species metaid="metaid_M_C00430_c" id="M_C00430_c" name="5-Aminolevulinate" compartment="C_c" initialAmount="0" boundaryCondition="false" sboTerm="SBO:0000299"></species>
<species metaid="metaid_M_C02723_c" id="M_C02723_c" name="N-Methylputrescine" compartment="C_c" initialAmount="0" boundaryCondition="false" sboTerm="SBO:0000299"></species>
<species metaid="metaid_M_C06178_c" id="M_C06178_c" name="1-Methylpyrrolinium" compartment="C_c" initialAmount="0" boundaryCondition="false" sboTerm="SBO:0000299"></species>
<species metaid="metaid_M_C03372_c" id="M_C03372_c" name="Acylglycerone phosphate" compartment="C_c" initialAmount="0" boundaryCondition="false" sboTerm="SBO:0000299"></species>
<species metaid="metaid_M_C00402_p" id="M_C00402_p" name="D-Aspartate" compartment="C_p" initialAmount="0" boundaryCondition="false" sboTerm="SBO:0000299"></species>
<species metaid="metaid_M_C00036_p" id="M_C00036_p" name="Oxaloacetate" compartment="C_p" initialAmount="0" boundaryCondition="false" sboTerm="SBO:0000299"></species>
<species metaid="metaid_M_C05527_c" id="M_C05527_c" name="3-Sulfinylpyruvate" compartment="C_c" initialAmount="0" boundaryCondition="false" sboTerm="SBO:0000299"></species>
<species metaid="metaid_M_C00606_m" id="M_C00606_m" name="3-Sulfino-L-alanine" compartment="C_m" initialAmount="0" boundaryCondition="false" sboTerm="SBO:0000299"></species>
<species metaid="metaid_M_C05527_m" id="M_C05527_m" name="3-Sulfinylpyruvate" compartment="C_m" initialAmount="0" boundaryCondition="false" sboTerm="SBO:0000299"></species>
<species metaid="metaid_M_C03793_m" id="M_C03793_m" name="N6,N6,N6-Trimethyl-L-lysine" compartment="C_m" initialAmount="0" boundaryCondition="false" sboTerm="SBO:0000299"></species>
<species metaid="metaid_M_C01259_m" id="M_C01259_m" name="3-Hydroxy-N6,N6,N6-trimethyl-L-lysine" compartment="C_m" initialAmount="0" boundaryCondition="false" sboTerm="SBO:0000299"></species>
<species metaid="metaid_M_C04115_c" id="M_C04115_c" name="4-Carboxy-4-hydroxy-2-oxoadipate" compartment="C_c" initialAmount="0" boundaryCondition="false" sboTerm="SBO:0000299"></species>
<species metaid="metaid_M_C00158_m" id="M_C00158_m" name="Citrate" compartment="C_m" initialAmount="0" boundaryCondition="false" sboTerm="SBO:0000299"></species>
<species metaid="metaid_M_C08325_p" id="M_C08325_p" name="Amygdalin" compartment="C_p" initialAmount="0" boundaryCondition="false" sboTerm="SBO:0000299"></species>
<species metaid="metaid_M_C08325_c" id="M_C08325_c" name="Amygdalin" compartment="C_c" initialAmount="0" boundaryCondition="false" sboTerm="SBO:0000299"></species>
<species metaid="metaid_M_C08325_r" id="M_C08325_r" name="Amygdalin" compartment="C_r" initialAmount="0" boundaryCondition="false" sboTerm="SBO:0000299"></species>
<species metaid="metaid_M_C00905_c" id="M_C00905_c" name="D-Fructuronate" compartment="C_c" initialAmount="0" boundaryCondition="false" sboTerm="SBO:0000299"></species>
<species metaid="metaid_M_C00905_g" id="M_C00905_g" name="D-Fructuronate" compartment="C_g" initialAmount="0" boundaryCondition="false" sboTerm="SBO:0000299"></species>
<species metaid="metaid_M_C00800_g" id="M_C00800_g" name="L-Gulonate" compartment="C_g" initialAmount="0" boundaryCondition="false" sboTerm="SBO:0000299"></species>
<species metaid="metaid_M_C16612_c" id="M_C16612_c" name="Citalopram aldehyde" compartment="C_c" initialAmount="0" boundaryCondition="false" sboTerm="SBO:0000299"></species>
<species metaid="metaid_M_C16610_c" id="M_C16610_c" name="Citalopram propionic acid" compartment="C_c" initialAmount="0" boundaryCondition="false" sboTerm="SBO:0000299"></species>
<species metaid="metaid_M_C11537_c" id="M_C11537_c" name="(2R)-3-Sulfolactate" compartment="C_c" initialAmount="0" boundaryCondition="false" sboTerm="SBO:0000299"></species>
<species metaid="metaid_M_C05528_c" id="M_C05528_c" name="3-Sulfopyruvate" compartment="C_c" initialAmount="0" boundaryCondition="false" sboTerm="SBO:0000299"></species>
<species metaid="metaid_M_C11537_m" id="M_C11537_m" name="(2R)-3-Sulfolactate" compartment="C_m" initialAmount="0" boundaryCondition="false" sboTerm="SBO:0000299"></species>
<species metaid="metaid_M_C05528_m" id="M_C05528_m" name="3-Sulfopyruvate" compartment="C_m" initialAmount="0" boundaryCondition="false" sboTerm="SBO:0000299"></species>
<species metaid="metaid_M_C04376_c" id="M_C04376_c" name="5&apos;-Phosphoribosyl-N-formylglycinamide" compartment="C_c" initialAmount="0" boundaryCondition="false" sboTerm="SBO:0000299"></species>
<species metaid="metaid_M_C04640_c" id="M_C04640_c" name="2-(Formamido)-N1-(5&apos;-phosphoribosyl)acetamidine" compartment="C_c" initialAmount="0" boundaryCondition="false" sboTerm="SBO:0000299"></species>
<species metaid="metaid_M_C00954_c" id="M_C00954_c" name="Indole-3-acetate" compartment="C_c" initialAmount="0" boundaryCondition="false" sboTerm="SBO:0000299"></species>
<species metaid="metaid_M_C00637_c" id="M_C00637_c" name="Indole-3-acetaldehyde" compartment="C_c" initialAmount="0" boundaryCondition="false" sboTerm="SBO:0000299"></species>
<species metaid="metaid_M_C00637_m" id="M_C00637_m" name="Indole-3-acetaldehyde" compartment="C_m" initialAmount="0" boundaryCondition="false" sboTerm="SBO:0000299"></species>
<species metaid="metaid_M_C00954_m" id="M_C00954_m" name="Indole-3-acetate" compartment="C_m" initialAmount="0" boundaryCondition="false" sboTerm="SBO:0000299"></species>
<species metaid="metaid_M_C00632_c" id="M_C00632_c" name="3-Hydroxyanthranilate" compartment="C_c" initialAmount="0" boundaryCondition="false" sboTerm="SBO:0000299"></species>
<species metaid="metaid_M_C05831_c" id="M_C05831_c" name="3-Methoxyanthranilate" compartment="C_c" initialAmount="0" boundaryCondition="false" sboTerm="SBO:0000299"></species>
<species metaid="metaid_M_C00704_p" id="M_C00704_p" name="O2.-" compartment="C_p" initialAmount="0" boundaryCondition="false" sboTerm="SBO:0000299"></species>
<species metaid="metaid_M_C00632_p" id="M_C00632_p" name="3-Hydroxyanthranilate" compartment="C_p" initialAmount="0" boundaryCondition="false" sboTerm="SBO:0000299"></species>
<species metaid="metaid_M_C05640_p" id="M_C05640_p" name="Cinnavalininate" compartment="C_p" initialAmount="0" boundaryCondition="false" sboTerm="SBO:0000299"></species>
<species metaid="metaid_M_C05640_c" id="M_C05640_c" name="Cinnavalininate" compartment="C_c" initialAmount="0" boundaryCondition="false" sboTerm="SBO:0000299"></species>
<species metaid="metaid_M_C00704_c" id="M_C00704_c" name="O2.-" compartment="C_c" initialAmount="0" boundaryCondition="false" sboTerm="SBO:0000299"></species>
<species metaid="metaid_M_C00337_c" id="M_C00337_c" name="(S)-Dihydroorotate" compartment="C_c" initialAmount="0" boundaryCondition="false" sboTerm="SBO:0000299"></species>
<species metaid="metaid_M_C00337_m" id="M_C00337_m" name="(S)-Dihydroorotate" compartment="C_m" initialAmount="0" boundaryCondition="false" sboTerm="SBO:0000299"></species>
<species metaid="metaid_M_C14787_c" id="M_C14787_c" name="(1S,2R)-Naphthalene 1,2-oxide" compartment="C_c" initialAmount="0" boundaryCondition="false" sboTerm="SBO:0000299"></species>
<species metaid="metaid_M_C14793_c" id="M_C14793_c" name="(1R)-Glutathionyl-(2R)-hydroxy-1,2-dihydronaphthalene" compartment="C_c" initialAmount="0" boundaryCondition="false" sboTerm="SBO:0000299"></species>
<species metaid="metaid_M_C14791_c" id="M_C14791_c" name="(1R)-Hydroxy-(2R)-glutathionyl-1,2-dihydronaphthalene" compartment="C_c" initialAmount="0" boundaryCondition="false" sboTerm="SBO:0000299"></species>
<species metaid="metaid_M_C14786_c" id="M_C14786_c" name="(1R,2S)-Naphthalene 1,2-oxide" compartment="C_c" initialAmount="0" boundaryCondition="false" sboTerm="SBO:0000299"></species>
<species metaid="metaid_M_C14792_c" id="M_C14792_c" name="(1S)-Hydroxy-(2S)-glutathionyl-1,2-dihydronaphthalene" compartment="C_c" initialAmount="0" boundaryCondition="false" sboTerm="SBO:0000299"></species>
<species metaid="metaid_M_C03360_c" id="M_C03360_c" name="4-Nitrophenyl phosphate" compartment="C_c" initialAmount="0" boundaryCondition="false" sboTerm="SBO:0000299"></species>
<species metaid="metaid_M_C00870_c" id="M_C00870_c" name="4-Nitrophenol" compartment="C_c" initialAmount="0" boundaryCondition="false" sboTerm="SBO:0000299"></species>
<species metaid="metaid_M_C03360_r" id="M_C03360_r" name="4-Nitrophenyl phosphate" compartment="C_r" initialAmount="0" boundaryCondition="false" sboTerm="SBO:0000299"></species>
<species metaid="metaid_M_C00870_r" id="M_C00870_r" name="4-Nitrophenol" compartment="C_r" initialAmount="0" boundaryCondition="false" sboTerm="SBO:0000299"></species>
<species metaid="metaid_M_C16332_p" id="M_C16332_p" name="trans-2-Enoyl-OPC6-CoA" compartment="C_p" initialAmount="0" boundaryCondition="false" sboTerm="SBO:0000299"></species>
<species metaid="metaid_M_C16331_p" id="M_C16331_p" name="OPC6-CoA" compartment="C_p" initialAmount="0" boundaryCondition="false" sboTerm="SBO:0000299"></species>
<species metaid="metaid_M_C00991_c" id="M_C00991_c" name="alpha-D-Aldose 1-phosphate" compartment="C_c" initialAmount="0" boundaryCondition="false" sboTerm="SBO:0000299"></species>
<species metaid="metaid_M_C05227_c" id="M_C05227_c" name="UDP-sugar" compartment="C_c" initialAmount="0" boundaryCondition="false" sboTerm="SBO:0000299"></species>
<species metaid="metaid_M_C12126_c" id="M_C12126_c" name="Dihydroceramide" compartment="C_c" initialAmount="0" boundaryCondition="false" sboTerm="SBO:0000299"></species>
<species metaid="metaid_M_C12126_r" id="M_C12126_r" name="Dihydroceramide" compartment="C_r" initialAmount="0" boundaryCondition="false" sboTerm="SBO:0000299"></species>
<species metaid="metaid_M_C17758_c" id="M_C17758_c" name="4,5-seco-Dopa" compartment="C_c" initialAmount="0" boundaryCondition="false" sboTerm="SBO:0000299"></species>
<species metaid="metaid_M_C06124_c" id="M_C06124_c" name="Sphingosine 1-phosphate" compartment="C_c" initialAmount="0" boundaryCondition="false" sboTerm="SBO:0000299"></species>
<species metaid="metaid_M_C06123_c" id="M_C06123_c" name="Hexadecenal" compartment="C_c" initialAmount="0" boundaryCondition="false" sboTerm="SBO:0000299"></species>
<species metaid="metaid_M_C06123_r" id="M_C06123_r" name="Hexadecenal" compartment="C_r" initialAmount="0" boundaryCondition="false" sboTerm="SBO:0000299"></species>
<species metaid="metaid_M_C06124_r" id="M_C06124_r" name="Sphingosine 1-phosphate" compartment="C_r" initialAmount="0" boundaryCondition="false" sboTerm="SBO:0000299"></species>
<species metaid="metaid_M_C00969_m" id="M_C00969_m" name="3-Hydroxypropanal" compartment="C_m" initialAmount="0" boundaryCondition="false" sboTerm="SBO:0000299"></species>
<species metaid="metaid_M_C02457_m" id="M_C02457_m" name="Propane-1,3-diol" compartment="C_m" initialAmount="0" boundaryCondition="false" sboTerm="SBO:0000299"></species>
<species metaid="metaid_M_C01120_c" id="M_C01120_c" name="Sphinganine 1-phosphate" compartment="C_c" initialAmount="0" boundaryCondition="false" sboTerm="SBO:0000299"></species>
<species metaid="metaid_M_C00517_c" id="M_C00517_c" name="Hexadecanal" compartment="C_c" initialAmount="0" boundaryCondition="false" sboTerm="SBO:0000299"></species>
<species metaid="metaid_M_C01120_r" id="M_C01120_r" name="Sphinganine 1-phosphate" compartment="C_r" initialAmount="0" boundaryCondition="false" sboTerm="SBO:0000299"></species>
<species metaid="metaid_M_C00517_r" id="M_C00517_r" name="Hexadecanal" compartment="C_r" initialAmount="0" boundaryCondition="false" sboTerm="SBO:0000299"></species>
<species metaid="metaid_M_C00519_c" id="M_C00519_c" name="Hypotaurine" compartment="C_c" initialAmount="0" boundaryCondition="false" sboTerm="SBO:0000299"></species>
<species metaid="metaid_M_C01678_c" id="M_C01678_c" name="Cysteamine" compartment="C_c" initialAmount="0" boundaryCondition="false" sboTerm="SBO:0000299"></species>
<species metaid="metaid_M_C01115_p" id="M_C01115_p" name="L-Galactono-1,4-lactone" compartment="C_p" initialAmount="0" boundaryCondition="false" sboTerm="SBO:0000299"></species>
<species metaid="metaid_M_G00012_c" id="M_G00012_c" name="G00012_c" compartment="C_c" initialAmount="0" boundaryCondition="false" sboTerm="SBO:0000299"></species>
<species metaid="metaid_M_G00012_r" id="M_G00012_r" name="G00012_r" compartment="C_r" initialAmount="0" boundaryCondition="false" sboTerm="SBO:0000299"></species>
<species metaid="metaid_M_G00012_g" id="M_G00012_g" name="G00012_g" compartment="C_g" initialAmount="0" boundaryCondition="false" sboTerm="SBO:0000299"></species>
<species metaid="metaid_M_C20675_m" id="M_C20675_m" name="Short-chain acyl-CoA" compartment="C_m" initialAmount="0" boundaryCondition="false" sboTerm="SBO:0000299"></species>
<species metaid="metaid_M_C20676_m" id="M_C20676_m" name="Short-chain trans-2,3-dehydroacyl-CoA" compartment="C_m" initialAmount="0" boundaryCondition="false" sboTerm="SBO:0000299"></species>
<species metaid="metaid_M_C05269_p" id="M_C05269_p" name="3-Oxohexanoyl-CoA" compartment="C_p" initialAmount="0" boundaryCondition="false" sboTerm="SBO:0000299"></species>
<species metaid="metaid_M_C00136_p" id="M_C00136_p" name="Butanoyl-CoA" compartment="C_p" initialAmount="0" boundaryCondition="false" sboTerm="SBO:0000299"></species>
<species metaid="metaid_M_C00136_c" id="M_C00136_c" name="Butanoyl-CoA" compartment="C_c" initialAmount="0" boundaryCondition="false" sboTerm="SBO:0000299"></species>
<species metaid="metaid_M_C05269_c" id="M_C05269_c" name="3-Oxohexanoyl-CoA" compartment="C_c" initialAmount="0" boundaryCondition="false" sboTerm="SBO:0000299"></species>
<species metaid="metaid_M_C00136_m" id="M_C00136_m" name="Butanoyl-CoA" compartment="C_m" initialAmount="0" boundaryCondition="false" sboTerm="SBO:0000299"></species>
<species metaid="metaid_M_C00877_p" id="M_C00877_p" name="Crotonoyl-CoA" compartment="C_p" initialAmount="0" boundaryCondition="false" sboTerm="SBO:0000299"></species>
<species metaid="metaid_M_C00166_p" id="M_C00166_p" name="Phenylpyruvate" compartment="C_p" initialAmount="0" boundaryCondition="false" sboTerm="SBO:0000299"></species>
<species metaid="metaid_M_C00166_c" id="M_C00166_c" name="Phenylpyruvate" compartment="C_c" initialAmount="0" boundaryCondition="false" sboTerm="SBO:0000299"></species>
<species metaid="metaid_M_C05852_c" id="M_C05852_c" name="2-Hydroxyphenylacetate" compartment="C_c" initialAmount="0" boundaryCondition="false" sboTerm="SBO:0000299"></species>
<species metaid="metaid_M_C01102_m" id="M_C01102_m" name="O-Phospho-L-homoserine" compartment="C_m" initialAmount="0" boundaryCondition="false" sboTerm="SBO:0000299"></species>
<species metaid="metaid_M_C00263_m" id="M_C00263_m" name="L-Homoserine" compartment="C_m" initialAmount="0" boundaryCondition="false" sboTerm="SBO:0000299"></species>
<species metaid="metaid_M_C00263_c" id="M_C00263_c" name="L-Homoserine" compartment="C_c" initialAmount="0" boundaryCondition="false" sboTerm="SBO:0000299"></species>
<species metaid="metaid_M_C01077_m" id="M_C01077_m" name="O-Acetyl-L-homoserine" compartment="C_m" initialAmount="0" boundaryCondition="false" sboTerm="SBO:0000299"></species>
<species metaid="metaid_M_C00640_m" id="M_C00640_m" name="(3S)-3-Hydroxyacyl-CoA" compartment="C_m" initialAmount="0" boundaryCondition="false" sboTerm="SBO:0000299"></species>
<species metaid="metaid_M_C03231_m" id="M_C03231_m" name="3-Methylglutaconyl-CoA" compartment="C_m" initialAmount="0" boundaryCondition="false" sboTerm="SBO:0000299"></species>
<species metaid="metaid_M_C00195_g" id="M_C00195_g" name="N-Acylsphingosine" compartment="C_g" initialAmount="0" boundaryCondition="false" sboTerm="SBO:0000299"></species>
<species metaid="metaid_M_C00157_g" id="M_C00157_g" name="Phosphatidylcholine" compartment="C_g" initialAmount="0" boundaryCondition="false" sboTerm="SBO:0000299"></species>
<species metaid="metaid_M_C00550_g" id="M_C00550_g" name="Sphingomyelin" compartment="C_g" initialAmount="0" boundaryCondition="false" sboTerm="SBO:0000299"></species>
<species metaid="metaid_M_C00257_c" id="M_C00257_c" name="D-Gluconic acid" compartment="C_c" initialAmount="0" boundaryCondition="false" sboTerm="SBO:0000299"></species>
<species metaid="metaid_M_C00198_c" id="M_C00198_c" name="D-Glucono-1,5-lactone" compartment="C_c" initialAmount="0" boundaryCondition="false" sboTerm="SBO:0000299"></species>
<species metaid="metaid_M_C00197_c" id="M_C00197_c" name="3-Phospho-D-glycerate" compartment="C_c" initialAmount="0" boundaryCondition="false" sboTerm="SBO:0000299"></species>
<species metaid="metaid_M_C03232_c" id="M_C03232_c" name="3-Phosphonooxypyruvate" compartment="C_c" initialAmount="0" boundaryCondition="false" sboTerm="SBO:0000299"></species>
<species metaid="metaid_M_C06007_m" id="M_C06007_m" name="(R)-2,3-Dihydroxy-3-methylpentanoate" compartment="C_m" initialAmount="0" boundaryCondition="false" sboTerm="SBO:0000299"></species>
<species metaid="metaid_M_C20251_c" id="M_C20251_c" name="1-Keto-D-chiro-inositol" compartment="C_c" initialAmount="0" boundaryCondition="false" sboTerm="SBO:0000299"></species>
<species metaid="metaid_M_C19891_c" id="M_C19891_c" name="1D-chiro-Inositol" compartment="C_c" initialAmount="0" boundaryCondition="false" sboTerm="SBO:0000299"></species>
<species metaid="metaid_M_G00010_r" id="M_G00010_r" name="G00010_r" compartment="C_r" initialAmount="0" boundaryCondition="false" sboTerm="SBO:0000299"></species>
<species metaid="metaid_M_G00171_r" id="M_G00171_r" name="G00171_r" compartment="C_r" initialAmount="0" boundaryCondition="false" sboTerm="SBO:0000299"></species>
<species metaid="metaid_M_C06153_c" id="M_C06153_c" name="scyllo-Inositol" compartment="C_c" initialAmount="0" boundaryCondition="false" sboTerm="SBO:0000299"></species>
<species metaid="metaid_M_C00681_m" id="M_C00681_m" name="1-Acyl-sn-glycerol 3-phosphate" compartment="C_m" initialAmount="0" boundaryCondition="false" sboTerm="SBO:0000299"></species>
<species metaid="metaid_M_C00416_m" id="M_C00416_m" name="Phosphatidate" compartment="C_m" initialAmount="0" boundaryCondition="false" sboTerm="SBO:0000299"></species>
<species metaid="metaid_M_C20239_c" id="M_C20239_c" name="6-Carboxy-5,6,7,8-tetrahydropterin" compartment="C_c" initialAmount="0" boundaryCondition="false" sboTerm="SBO:0000299"></species>
<species metaid="metaid_M_G00016_c" id="M_G00016_c" name="G00016_c" compartment="C_c" initialAmount="0" boundaryCondition="false" sboTerm="SBO:0000299"></species>
<species metaid="metaid_M_G00017_c" id="M_G00017_c" name="G00017_c" compartment="C_c" initialAmount="0" boundaryCondition="false" sboTerm="SBO:0000299"></species>
<species metaid="metaid_M_G00016_g" id="M_G00016_g" name="G00016_g" compartment="C_g" initialAmount="0" boundaryCondition="false" sboTerm="SBO:0000299"></species>
<species metaid="metaid_M_G00017_g" id="M_G00017_g" name="G00017_g" compartment="C_g" initialAmount="0" boundaryCondition="false" sboTerm="SBO:0000299"></species>
<species metaid="metaid_M_C00418_c" id="M_C00418_c" name="(R)-Mevalonate" compartment="C_c" initialAmount="0" boundaryCondition="false" sboTerm="SBO:0000299"></species>
<species metaid="metaid_M_C00356_r" id="M_C00356_r" name="(S)-3-Hydroxy-3-methylglutaryl-CoA" compartment="C_r" initialAmount="0" boundaryCondition="false" sboTerm="SBO:0000299"></species>
<species metaid="metaid_M_C00418_r" id="M_C00418_r" name="(R)-Mevalonate" compartment="C_r" initialAmount="0" boundaryCondition="false" sboTerm="SBO:0000299"></species>
<species metaid="metaid_M_C19574_c" id="M_C19574_c" name="4-(Methylnitrosamino)-1-(3-pyridyl)-1-butanol" compartment="C_c" initialAmount="0" boundaryCondition="false" sboTerm="SBO:0000299"></species>
<species metaid="metaid_M_C16453_c" id="M_C16453_c" name="4-(N-Nitrosomethylamino)-1-(3-pyridyl)-1-butanone" compartment="C_c" initialAmount="0" boundaryCondition="false" sboTerm="SBO:0000299"></species>
<species metaid="metaid_M_C19574_r" id="M_C19574_r" name="4-(Methylnitrosamino)-1-(3-pyridyl)-1-butanol" compartment="C_r" initialAmount="0" boundaryCondition="false" sboTerm="SBO:0000299"></species>
<species metaid="metaid_M_C16453_r" id="M_C16453_r" name="4-(N-Nitrosomethylamino)-1-(3-pyridyl)-1-butanone" compartment="C_r" initialAmount="0" boundaryCondition="false" sboTerm="SBO:0000299"></species>
<species metaid="metaid_M_C01107_c" id="M_C01107_c" name="(R)-5-Phosphomevalonate" compartment="C_c" initialAmount="0" boundaryCondition="false" sboTerm="SBO:0000299"></species>
<species metaid="metaid_M_C19606_c" id="M_C19606_c" name="NNAL-N-glucuronide" compartment="C_c" initialAmount="0" boundaryCondition="false" sboTerm="SBO:0000299"></species>
<species metaid="metaid_M_C19605_c" id="M_C19605_c" name="4-(Methylnitrosamino)-1-(3-pyridyl)-1-butanol glucuronide" compartment="C_c" initialAmount="0" boundaryCondition="false" sboTerm="SBO:0000299"></species>
<species metaid="metaid_M_C01953_c" id="M_C01953_c" name="Pregnenolone" compartment="C_c" initialAmount="0" boundaryCondition="false" sboTerm="SBO:0000299"></species>
<species metaid="metaid_M_C05501_c" id="M_C05501_c" name="20alpha,22beta-Dihydroxycholesterol" compartment="C_c" initialAmount="0" boundaryCondition="false" sboTerm="SBO:0000299"></species>
<species metaid="metaid_M_C01953_r" id="M_C01953_r" name="Pregnenolone" compartment="C_r" initialAmount="0" boundaryCondition="false" sboTerm="SBO:0000299"></species>
<species metaid="metaid_M_C05501_r" id="M_C05501_r" name="20alpha,22beta-Dihydroxycholesterol" compartment="C_r" initialAmount="0" boundaryCondition="false" sboTerm="SBO:0000299"></species>
<species metaid="metaid_M_C02188_c" id="M_C02188_c" name="Protein lysine" compartment="C_c" initialAmount="0" boundaryCondition="false" sboTerm="SBO:0000299"></species>
<species metaid="metaid_M_C03702_c" id="M_C03702_c" name="Histone N6-methyl-L-lysine" compartment="C_c" initialAmount="0" boundaryCondition="false" sboTerm="SBO:0000299"></species>
<species metaid="metaid_M_C02415_c" id="M_C02415_c" name="Histone-L-lysine" compartment="C_c" initialAmount="0" boundaryCondition="false" sboTerm="SBO:0000299"></species>
<species metaid="metaid_M_C00148_m" id="M_C00148_m" name="L-Proline" compartment="C_m" initialAmount="0" boundaryCondition="false" sboTerm="SBO:0000299"></species>
<species metaid="metaid_M_C03912_m" id="M_C03912_m" name="(S)-1-Pyrroline-5-carboxylate" compartment="C_m" initialAmount="0" boundaryCondition="false" sboTerm="SBO:0000299"></species>
<species metaid="metaid_M_C04039_m" id="M_C04039_m" name="2,3-Dihydroxy-3-methylbutanoate" compartment="C_m" initialAmount="0" boundaryCondition="false" sboTerm="SBO:0000299"></species>
<species metaid="metaid_M_C03579_c" id="M_C03579_c" name="Gibberellin A8" compartment="C_c" initialAmount="0" boundaryCondition="false" sboTerm="SBO:0000299"></species>
<species metaid="metaid_M_C00859_c" id="M_C00859_c" name="Gibberellin A1" compartment="C_c" initialAmount="0" boundaryCondition="false" sboTerm="SBO:0000299"></species>
<species metaid="metaid_M_C01284_c" id="M_C01284_c" name="1D-myo-Inositol 1,3,4,5,6-pentakisphosphate" compartment="C_c" initialAmount="0" boundaryCondition="false" sboTerm="SBO:0000299"></species>
<species metaid="metaid_M_C18239_c" id="M_C18239_c" name="Precursor Z" compartment="C_c" initialAmount="0" boundaryCondition="false" sboTerm="SBO:0000299"></species>
<species metaid="metaid_M_C18239_m" id="M_C18239_m" name="Precursor Z" compartment="C_m" initialAmount="0" boundaryCondition="false" sboTerm="SBO:0000299"></species>
<species metaid="metaid_M_C19799_c" id="M_C19799_c" name="Bis(1L-myo-inositol)-3,1&apos;-phosphate 1-phosphate" compartment="C_c" initialAmount="0" boundaryCondition="false" sboTerm="SBO:0000299"></species>
<species metaid="metaid_M_C19799_g" id="M_C19799_g" name="Bis(1L-myo-inositol)-3,1&apos;-phosphate 1-phosphate" compartment="C_g" initialAmount="0" boundaryCondition="false" sboTerm="SBO:0000299"></species>
<species metaid="metaid_M_C05686_c" id="M_C05686_c" name="Adenylylselenate" compartment="C_c" initialAmount="0" boundaryCondition="false" sboTerm="SBO:0000299"></species>
<species metaid="metaid_M_C05697_c" id="M_C05697_c" name="Selenate" compartment="C_c" initialAmount="0" boundaryCondition="false" sboTerm="SBO:0000299"></species>
<species metaid="metaid_M_C05696_c" id="M_C05696_c" name="3&apos;-Phosphoadenylylselenate" compartment="C_c" initialAmount="0" boundaryCondition="false" sboTerm="SBO:0000299"></species>
<species metaid="metaid_M_C05674_c" id="M_C05674_c" name="CMP-N-trimethyl-2-aminoethylphosphonate" compartment="C_c" initialAmount="0" boundaryCondition="false" sboTerm="SBO:0000299"></species>
<species metaid="metaid_M_C05676_c" id="M_C05676_c" name="Diacylglyceryl-N-trimethyl-2-aminoethylphosphonate" compartment="C_c" initialAmount="0" boundaryCondition="false" sboTerm="SBO:0000299"></species>
<species metaid="metaid_M_C05676_g" id="M_C05676_g" name="Diacylglyceryl-N-trimethyl-2-aminoethylphosphonate" compartment="C_g" initialAmount="0" boundaryCondition="false" sboTerm="SBO:0000299"></species>
<species metaid="metaid_M_C05674_g" id="M_C05674_g" name="CMP-N-trimethyl-2-aminoethylphosphonate" compartment="C_g" initialAmount="0" boundaryCondition="false" sboTerm="SBO:0000299"></species>
<species metaid="metaid_M_C05675_c" id="M_C05675_c" name="Diacylglyceryl-2-aminoethylphosphonate" compartment="C_c" initialAmount="0" boundaryCondition="false" sboTerm="SBO:0000299"></species>
<species metaid="metaid_M_C05673_c" id="M_C05673_c" name="CMP-2-aminoethylphosphonate" compartment="C_c" initialAmount="0" boundaryCondition="false" sboTerm="SBO:0000299"></species>
<species metaid="metaid_M_C05673_g" id="M_C05673_g" name="CMP-2-aminoethylphosphonate" compartment="C_g" initialAmount="0" boundaryCondition="false" sboTerm="SBO:0000299"></species>
<species metaid="metaid_M_C05675_g" id="M_C05675_g" name="Diacylglyceryl-2-aminoethylphosphonate" compartment="C_g" initialAmount="0" boundaryCondition="false" sboTerm="SBO:0000299"></species>
<species metaid="metaid_M_C04454_c" id="M_C04454_c" name="5-Amino-6-(5&apos;-phospho-D-ribitylamino)uracil" compartment="C_c" initialAmount="0" boundaryCondition="false" sboTerm="SBO:0000299"></species>
<species metaid="metaid_M_C18910_c" id="M_C18910_c" name="2,5-Diamino-6-(5-phospho-D-ribitylamino)pyrimidin-4(3H)-one" compartment="C_c" initialAmount="0" boundaryCondition="false" sboTerm="SBO:0000299"></species>
<species metaid="metaid_M_C00455_c" id="M_C00455_c" name="Nicotinamide D-ribonucleotide" compartment="C_c" initialAmount="0" boundaryCondition="false" sboTerm="SBO:0000299"></species>
<species metaid="metaid_M_C00882_c" id="M_C00882_c" name="Dephospho-CoA" compartment="C_c" initialAmount="0" boundaryCondition="false" sboTerm="SBO:0000299"></species>
<species metaid="metaid_M_C18904_c" id="M_C18904_c" name="Methylselenopyruvate" compartment="C_c" initialAmount="0" boundaryCondition="false" sboTerm="SBO:0000299"></species>
<species metaid="metaid_M_C18902_c" id="M_C18902_c" name="Methylselenic acid" compartment="C_c" initialAmount="0" boundaryCondition="false" sboTerm="SBO:0000299"></species>
<species metaid="metaid_M_C14180_c" id="M_C14180_c" name="S-(Hydroxymethyl)glutathione" compartment="C_c" initialAmount="0" boundaryCondition="false" sboTerm="SBO:0000299"></species>
<species metaid="metaid_M_C00325_c" id="M_C00325_c" name="GDP-L-fucose" compartment="C_c" initialAmount="0" boundaryCondition="false" sboTerm="SBO:0000299"></species>
<species metaid="metaid_M_C00005_g" id="M_C00005_g" name="NADPH" compartment="C_g" initialAmount="0" boundaryCondition="false" sboTerm="SBO:0000299"></species>
<species metaid="metaid_M_C00325_g" id="M_C00325_g" name="GDP-L-fucose" compartment="C_g" initialAmount="0" boundaryCondition="false" sboTerm="SBO:0000299"></species>
<species metaid="metaid_M_C00006_g" id="M_C00006_g" name="NADP+" compartment="C_g" initialAmount="0" boundaryCondition="false" sboTerm="SBO:0000299"></species>
<species metaid="metaid_M_C04738_m" id="M_C04738_m" name="UDP-3-O-(3-hydroxytetradecanoyl)-N-acetylglucosamine" compartment="C_m" initialAmount="0" boundaryCondition="false" sboTerm="SBO:0000299"></species>
<species metaid="metaid_M_C06022_m" id="M_C06022_m" name="UDP-3-O-(3-hydroxytetradecanoyl)-D-glucosamine" compartment="C_m" initialAmount="0" boundaryCondition="false" sboTerm="SBO:0000299"></species>
<species metaid="metaid_M_C05684_c" id="M_C05684_c" name="Selenite" compartment="C_c" initialAmount="0" boundaryCondition="false" sboTerm="SBO:0000299"></species>
<species metaid="metaid_M_C03187_c" id="M_C03187_c" name="dTDP-6-deoxy-beta-L-talose" compartment="C_c" initialAmount="0" boundaryCondition="false" sboTerm="SBO:0000299"></species>
<species metaid="metaid_M_C03187_g" id="M_C03187_g" name="dTDP-6-deoxy-beta-L-talose" compartment="C_g" initialAmount="0" boundaryCondition="false" sboTerm="SBO:0000299"></species>
<species metaid="metaid_M_C03319_g" id="M_C03319_g" name="dTDP-L-rhamnose" compartment="C_g" initialAmount="0" boundaryCondition="false" sboTerm="SBO:0000299"></species>
<species metaid="metaid_M_C00900_c" id="M_C00900_c" name="2-Acetolactate" compartment="C_c" initialAmount="0" boundaryCondition="false" sboTerm="SBO:0000299"></species>
<species metaid="metaid_M_C00900_m" id="M_C00900_m" name="2-Acetolactate" compartment="C_m" initialAmount="0" boundaryCondition="false" sboTerm="SBO:0000299"></species>
<species metaid="metaid_M_C06033_c" id="M_C06033_c" name="Parapyruvate" compartment="C_c" initialAmount="0" boundaryCondition="false" sboTerm="SBO:0000299"></species>
<species metaid="metaid_M_C02741_c" id="M_C02741_c" name="Phosphoribosyl-AMP" compartment="C_c" initialAmount="0" boundaryCondition="false" sboTerm="SBO:0000299"></species>
<species metaid="metaid_M_C14088_p" id="M_C14088_p" name="3-Methylsalicylate" compartment="C_p" initialAmount="0" boundaryCondition="false" sboTerm="SBO:0000299"></species>
<species metaid="metaid_M_C02923_p" id="M_C02923_p" name="2,3-Dihydroxytoluene" compartment="C_p" initialAmount="0" boundaryCondition="false" sboTerm="SBO:0000299"></species>
<species metaid="metaid_M_C20183_c" id="M_C20183_c" name="N7-Methylguanosine 5&apos;-diphosphate" compartment="C_c" initialAmount="0" boundaryCondition="false" sboTerm="SBO:0000299"></species>
<species metaid="metaid_M_C20863_c" id="M_C20863_c" name="5&apos;-Phospho-[mRNA]" compartment="C_c" initialAmount="0" boundaryCondition="false" sboTerm="SBO:0000299"></species>
<species metaid="metaid_M_C02362_c" id="M_C02362_c" name="2-Oxosuccinamate" compartment="C_c" initialAmount="0" boundaryCondition="false" sboTerm="SBO:0000299"></species>
<species metaid="metaid_M_C03838_c" id="M_C03838_c" name="5&apos;-Phosphoribosylglycinamide" compartment="C_c" initialAmount="0" boundaryCondition="false" sboTerm="SBO:0000299"></species>
<species metaid="metaid_M_C04002_m" id="M_C04002_m" name="(Z)-But-1-ene-1,2,4-tricarboxylate" compartment="C_m" initialAmount="0" boundaryCondition="false" sboTerm="SBO:0000299"></species>
<species metaid="metaid_M_C01251_m" id="M_C01251_m" name="(R)-2-Hydroxybutane-1,2,4-tricarboxylate" compartment="C_m" initialAmount="0" boundaryCondition="false" sboTerm="SBO:0000299"></species>
<species metaid="metaid_M_C03820_c" id="M_C03820_c" name="1-Alkyl-2-acetyl-sn-glycerol" compartment="C_c" initialAmount="0" boundaryCondition="false" sboTerm="SBO:0000299"></species>
<species metaid="metaid_M_C04598_g" id="M_C04598_g" name="2-Acetyl-1-alkyl-sn-glycero-3-phosphocholine" compartment="C_g" initialAmount="0" boundaryCondition="false" sboTerm="SBO:0000299"></species>
<species metaid="metaid_M_C03820_g" id="M_C03820_g" name="1-Alkyl-2-acetyl-sn-glycerol" compartment="C_g" initialAmount="0" boundaryCondition="false" sboTerm="SBO:0000299"></species>
<species metaid="metaid_M_C03824_c" id="M_C03824_c" name="2-Aminomuconate semialdehyde" compartment="C_c" initialAmount="0" boundaryCondition="false" sboTerm="SBO:0000299"></species>
<species metaid="metaid_M_C04409_c" id="M_C04409_c" name="2-Amino-3-carboxymuconate semialdehyde" compartment="C_c" initialAmount="0" boundaryCondition="false" sboTerm="SBO:0000299"></species>
<species metaid="metaid_M_C03823_c" id="M_C03823_c" name="2-(2-Hydroxyacyl)sphingosine" compartment="C_c" initialAmount="0" boundaryCondition="false" sboTerm="SBO:0000299"></species>
<species metaid="metaid_M_C04708_c" id="M_C04708_c" name="1-(beta-D-Galactosyl)-2-(2-hydroxyacyl)sphingosine" compartment="C_c" initialAmount="0" boundaryCondition="false" sboTerm="SBO:0000299"></species>
<species metaid="metaid_M_C14775_c" id="M_C14775_c" name="14,15-DHET" compartment="C_c" initialAmount="0" boundaryCondition="false" sboTerm="SBO:0000299"></species>
<species metaid="metaid_M_C14775_r" id="M_C14775_r" name="14,15-DHET" compartment="C_r" initialAmount="0" boundaryCondition="false" sboTerm="SBO:0000299"></species>
<species metaid="metaid_M_C14775_m" id="M_C14775_m" name="14,15-DHET" compartment="C_m" initialAmount="0" boundaryCondition="false" sboTerm="SBO:0000299"></species>
<species metaid="metaid_M_C14771_m" id="M_C14771_m" name="14,15-EET" compartment="C_m" initialAmount="0" boundaryCondition="false" sboTerm="SBO:0000299"></species>
<species metaid="metaid_M_C14774_c" id="M_C14774_c" name="11,12-DHET" compartment="C_c" initialAmount="0" boundaryCondition="false" sboTerm="SBO:0000299"></species>
<species metaid="metaid_M_C14774_r" id="M_C14774_r" name="11,12-DHET" compartment="C_r" initialAmount="0" boundaryCondition="false" sboTerm="SBO:0000299"></species>
<species metaid="metaid_M_C14770_m" id="M_C14770_m" name="11,12-EET" compartment="C_m" initialAmount="0" boundaryCondition="false" sboTerm="SBO:0000299"></species>
<species metaid="metaid_M_C14774_m" id="M_C14774_m" name="11,12-DHET" compartment="C_m" initialAmount="0" boundaryCondition="false" sboTerm="SBO:0000299"></species>
<species metaid="metaid_M_C01327_c" id="M_C01327_c" name="Hydrochloric acid" compartment="C_c" initialAmount="0" boundaryCondition="false" sboTerm="SBO:0000299"></species>
<species metaid="metaid_M_C14868_c" id="M_C14868_c" name="S-(1,2-Dichlorovinyl)glutathione" compartment="C_c" initialAmount="0" boundaryCondition="false" sboTerm="SBO:0000299"></species>
<species metaid="metaid_M_C06790_c" id="M_C06790_c" name="Trichloroethene" compartment="C_c" initialAmount="0" boundaryCondition="false" sboTerm="SBO:0000299"></species>
<species metaid="metaid_M_C11150_c" id="M_C11150_c" name="Trichloroacetate" compartment="C_c" initialAmount="0" boundaryCondition="false" sboTerm="SBO:0000299"></species>
<species metaid="metaid_M_C06899_c" id="M_C06899_c" name="Chloral hydrate" compartment="C_c" initialAmount="0" boundaryCondition="false" sboTerm="SBO:0000299"></species>
<species metaid="metaid_M_C07490_c" id="M_C07490_c" name="Trichloroethanol" compartment="C_c" initialAmount="0" boundaryCondition="false" sboTerm="SBO:0000299"></species>
<species metaid="metaid_M_C14869_c" id="M_C14869_c" name="Trichloroethanol glucuronide" compartment="C_c" initialAmount="0" boundaryCondition="false" sboTerm="SBO:0000299"></species>
<species metaid="metaid_M_C04133_m" id="M_C04133_m" name="N-Acetyl-L-glutamate 5-phosphate" compartment="C_m" initialAmount="0" boundaryCondition="false" sboTerm="SBO:0000299"></species>
<species metaid="metaid_M_C00624_m" id="M_C00624_m" name="N-Acetyl-L-glutamate" compartment="C_m" initialAmount="0" boundaryCondition="false" sboTerm="SBO:0000299"></species>
<species metaid="metaid_M_G10526_c" id="M_G10526_c" name="G10526_c" compartment="C_c" initialAmount="0" boundaryCondition="false" sboTerm="SBO:0000299"></species>
<species metaid="metaid_M_G10526_r" id="M_G10526_r" name="G10526_r" compartment="C_r" initialAmount="0" boundaryCondition="false" sboTerm="SBO:0000299"></species>
<species metaid="metaid_M_C01189_c" id="M_C01189_c" name="Lathosterol" compartment="C_c" initialAmount="0" boundaryCondition="false" sboTerm="SBO:0000299"></species>
<species metaid="metaid_M_C01189_r" id="M_C01189_r" name="Lathosterol" compartment="C_r" initialAmount="0" boundaryCondition="false" sboTerm="SBO:0000299"></species>
<species metaid="metaid_M_C16618_c" id="M_C16618_c" name="6-Thioxanthine 5&apos;-monophosphate" compartment="C_c" initialAmount="0" boundaryCondition="false" sboTerm="SBO:0000299"></species>
<species metaid="metaid_M_C16619_c" id="M_C16619_c" name="6-Thioguanosine monophosphate" compartment="C_c" initialAmount="0" boundaryCondition="false" sboTerm="SBO:0000299"></species>
<species metaid="metaid_M_C07648_c" id="M_C07648_c" name="Thioguanine" compartment="C_c" initialAmount="0" boundaryCondition="false" sboTerm="SBO:0000299"></species>
<species metaid="metaid_M_C16617_c" id="M_C16617_c" name="6-Mercaptopurine ribonucleoside triphosphate" compartment="C_c" initialAmount="0" boundaryCondition="false" sboTerm="SBO:0000299"></species>
<species metaid="metaid_M_C02646_c" id="M_C02646_c" name="4-Coumaryl alcohol" compartment="C_c" initialAmount="0" boundaryCondition="false" sboTerm="SBO:0000299"></species>
<species metaid="metaid_M_C00542_c" id="M_C00542_c" name="Cystathionine" compartment="C_c" initialAmount="0" boundaryCondition="false" sboTerm="SBO:0000299"></species>
<species metaid="metaid_M_C02165_c" id="M_C02165_c" name="Leukotriene B4" compartment="C_c" initialAmount="0" boundaryCondition="false" sboTerm="SBO:0000299"></species>
<species metaid="metaid_M_C11134_c" id="M_C11134_c" name="Testosterone glucuronide" compartment="C_c" initialAmount="0" boundaryCondition="false" sboTerm="SBO:0000299"></species>
<species metaid="metaid_M_C00903_c" id="M_C00903_c" name="Cinnamaldehyde" compartment="C_c" initialAmount="0" boundaryCondition="false" sboTerm="SBO:0000299"></species>
<species metaid="metaid_M_C00540_c" id="M_C00540_c" name="Cinnamoyl-CoA" compartment="C_c" initialAmount="0" boundaryCondition="false" sboTerm="SBO:0000299"></species>
<species metaid="metaid_M_C16392_p" id="M_C16392_p" name="4-Hydroxylamino-2,6-dinitrotoluene" compartment="C_p" initialAmount="0" boundaryCondition="false" sboTerm="SBO:0000299"></species>
<species metaid="metaid_M_C16392_c" id="M_C16392_c" name="4-Hydroxylamino-2,6-dinitrotoluene" compartment="C_c" initialAmount="0" boundaryCondition="false" sboTerm="SBO:0000299"></species>
<species metaid="metaid_M_C00535_m" id="M_C00535_m" name="Testosterone" compartment="C_m" initialAmount="0" boundaryCondition="false" sboTerm="SBO:0000299"></species>
<species metaid="metaid_M_C00280_m" id="M_C00280_m" name="Androstenedione" compartment="C_m" initialAmount="0" boundaryCondition="false" sboTerm="SBO:0000299"></species>
<species metaid="metaid_M_C00077_m" id="M_C00077_m" name="L-Ornithine" compartment="C_m" initialAmount="0" boundaryCondition="false" sboTerm="SBO:0000299"></species>
<species metaid="metaid_M_C05345_p" id="M_C05345_p" name="beta-D-Fructose 6-phosphate" compartment="C_p" initialAmount="0" boundaryCondition="false" sboTerm="SBO:0000299"></species>
<species metaid="metaid_M_C16471_m" id="M_C16471_m" name="5-Methyl-3-oxo-4-hexenoyl-CoA" compartment="C_m" initialAmount="0" boundaryCondition="false" sboTerm="SBO:0000299"></species>
<species metaid="metaid_M_C16469_m" id="M_C16469_m" name="3-Hydroxy-5-methylhex-4-enoyl-CoA" compartment="C_m" initialAmount="0" boundaryCondition="false" sboTerm="SBO:0000299"></species>
<species metaid="metaid_M_C00864_m" id="M_C00864_m" name="Pantothenate" compartment="C_m" initialAmount="0" boundaryCondition="false" sboTerm="SBO:0000299"></species>
<species metaid="metaid_M_C00522_m" id="M_C00522_m" name="(R)-Pantoate" compartment="C_m" initialAmount="0" boundaryCondition="false" sboTerm="SBO:0000299"></species>
<species metaid="metaid_M_C00966_c" id="M_C00966_c" name="2-Dehydropantoate" compartment="C_c" initialAmount="0" boundaryCondition="false" sboTerm="SBO:0000299"></species>
<species metaid="metaid_M_C00522_c" id="M_C00522_c" name="(R)-Pantoate" compartment="C_c" initialAmount="0" boundaryCondition="false" sboTerm="SBO:0000299"></species>
<species metaid="metaid_M_C00523_c" id="M_C00523_c" name="Androsterone" compartment="C_c" initialAmount="0" boundaryCondition="false" sboTerm="SBO:0000299"></species>
<species metaid="metaid_M_C11135_c" id="M_C11135_c" name="Androsterone glucuronide" compartment="C_c" initialAmount="0" boundaryCondition="false" sboTerm="SBO:0000299"></species>
<species metaid="metaid_M_C00320_c" id="M_C00320_c" name="Thiosulfate" compartment="C_c" initialAmount="0" boundaryCondition="false" sboTerm="SBO:0000299"></species>
<species metaid="metaid_M_C00579_m" id="M_C00579_m" name="Dihydrolipoamide" compartment="C_m" initialAmount="0" boundaryCondition="false" sboTerm="SBO:0000299"></species>
<species metaid="metaid_M_C00248_m" id="M_C00248_m" name="Lipoamide" compartment="C_m" initialAmount="0" boundaryCondition="false" sboTerm="SBO:0000299"></species>
<species metaid="metaid_M_C01146_c" id="M_C01146_c" name="2-Hydroxy-3-oxopropanoate" compartment="C_c" initialAmount="0" boundaryCondition="false" sboTerm="SBO:0000299"></species>
<species metaid="metaid_M_C06548_c" id="M_C06548_c" name="Ethylene oxide" compartment="C_c" initialAmount="0" boundaryCondition="false" sboTerm="SBO:0000299"></species>
<species metaid="metaid_M_C01380_c" id="M_C01380_c" name="Ethylene glycol" compartment="C_c" initialAmount="0" boundaryCondition="false" sboTerm="SBO:0000299"></species>
<species metaid="metaid_M_C06548_r" id="M_C06548_r" name="Ethylene oxide" compartment="C_r" initialAmount="0" boundaryCondition="false" sboTerm="SBO:0000299"></species>
<species metaid="metaid_M_C01380_r" id="M_C01380_r" name="Ethylene glycol" compartment="C_r" initialAmount="0" boundaryCondition="false" sboTerm="SBO:0000299"></species>
<species metaid="metaid_M_C01380_m" id="M_C01380_m" name="Ethylene glycol" compartment="C_m" initialAmount="0" boundaryCondition="false" sboTerm="SBO:0000299"></species>
<species metaid="metaid_M_C06548_m" id="M_C06548_m" name="Ethylene oxide" compartment="C_m" initialAmount="0" boundaryCondition="false" sboTerm="SBO:0000299"></species>
<species metaid="metaid_M_C07209_c" id="M_C07209_c" name="3-Methylbenzaldehyde" compartment="C_c" initialAmount="0" boundaryCondition="false" sboTerm="SBO:0000299"></species>
<species metaid="metaid_M_C07211_c" id="M_C07211_c" name="m-Methylbenzoate" compartment="C_c" initialAmount="0" boundaryCondition="false" sboTerm="SBO:0000299"></species>
<species metaid="metaid_M_C07209_m" id="M_C07209_m" name="3-Methylbenzaldehyde" compartment="C_m" initialAmount="0" boundaryCondition="false" sboTerm="SBO:0000299"></species>
<species metaid="metaid_M_C07211_m" id="M_C07211_m" name="m-Methylbenzoate" compartment="C_m" initialAmount="0" boundaryCondition="false" sboTerm="SBO:0000299"></species>
<species metaid="metaid_M_C14463_c" id="M_C14463_c" name="(R)-3-Hydroxy-3-methyl-2-oxopentanoate" compartment="C_c" initialAmount="0" boundaryCondition="false" sboTerm="SBO:0000299"></species>
<species metaid="metaid_M_C06007_c" id="M_C06007_c" name="(R)-2,3-Dihydroxy-3-methylpentanoate" compartment="C_c" initialAmount="0" boundaryCondition="false" sboTerm="SBO:0000299"></species>
<species metaid="metaid_M_C06000_m" id="M_C06000_m" name="(S)-3-Hydroxyisobutyryl-CoA" compartment="C_m" initialAmount="0" boundaryCondition="false" sboTerm="SBO:0000299"></species>
<species metaid="metaid_M_C06001_m" id="M_C06001_m" name="(S)-3-Hydroxyisobutyrate" compartment="C_m" initialAmount="0" boundaryCondition="false" sboTerm="SBO:0000299"></species>
<species metaid="metaid_M_C06001_c" id="M_C06001_c" name="(S)-3-Hydroxyisobutyrate" compartment="C_c" initialAmount="0" boundaryCondition="false" sboTerm="SBO:0000299"></species>
<species metaid="metaid_M_C06002_c" id="M_C06002_c" name="(S)-Methylmalonate semialdehyde" compartment="C_c" initialAmount="0" boundaryCondition="false" sboTerm="SBO:0000299"></species>
<species metaid="metaid_M_C00363_c" id="M_C00363_c" name="dTDP" compartment="C_c" initialAmount="0" boundaryCondition="false" sboTerm="SBO:0000299"></species>
<species metaid="metaid_M_C00459_c" id="M_C00459_c" name="dTTP" compartment="C_c" initialAmount="0" boundaryCondition="false" sboTerm="SBO:0000299"></species>
<species metaid="metaid_M_C05582_v" id="M_C05582_v" name="Homovanillate" compartment="C_v" initialAmount="0" boundaryCondition="false" sboTerm="SBO:0000299"></species>
<species metaid="metaid_M_C01161_v" id="M_C01161_v" name="3,4-Dihydroxyphenylacetate" compartment="C_v" initialAmount="0" boundaryCondition="false" sboTerm="SBO:0000299"></species>
<species metaid="metaid_M_C01161_c" id="M_C01161_c" name="3,4-Dihydroxyphenylacetate" compartment="C_c" initialAmount="0" boundaryCondition="false" sboTerm="SBO:0000299"></species>
<species metaid="metaid_M_C04043_c" id="M_C04043_c" name="3,4-Dihydroxyphenylacetaldehyde" compartment="C_c" initialAmount="0" boundaryCondition="false" sboTerm="SBO:0000299"></species>
<species metaid="metaid_M_C00264_c" id="M_C00264_c" name="3-Oxoacyl-CoA" compartment="C_c" initialAmount="0" boundaryCondition="false" sboTerm="SBO:0000299"></species>
<species metaid="metaid_M_C00264_r" id="M_C00264_r" name="3-Oxoacyl-CoA" compartment="C_r" initialAmount="0" boundaryCondition="false" sboTerm="SBO:0000299"></species>
<species metaid="metaid_M_C00083_r" id="M_C00083_r" name="Malonyl-CoA" compartment="C_r" initialAmount="0" boundaryCondition="false" sboTerm="SBO:0000299"></species>
<species metaid="metaid_M_C00540_p" id="M_C00540_p" name="Cinnamoyl-CoA" compartment="C_p" initialAmount="0" boundaryCondition="false" sboTerm="SBO:0000299"></species>
<species metaid="metaid_M_C00423_p" id="M_C00423_p" name="trans-Cinnamate" compartment="C_p" initialAmount="0" boundaryCondition="false" sboTerm="SBO:0000299"></species>
<species metaid="metaid_M_C00422_m" id="M_C00422_m" name="Triacylglycerol" compartment="C_m" initialAmount="0" boundaryCondition="false" sboTerm="SBO:0000299"></species>
<species metaid="metaid_M_C00641_m" id="M_C00641_m" name="1,2-Diacyl-sn-glycerol" compartment="C_m" initialAmount="0" boundaryCondition="false" sboTerm="SBO:0000299"></species>
<species metaid="metaid_M_C00422_c" id="M_C00422_c" name="Triacylglycerol" compartment="C_c" initialAmount="0" boundaryCondition="false" sboTerm="SBO:0000299"></species>
<species metaid="metaid_M_C00422_r" id="M_C00422_r" name="Triacylglycerol" compartment="C_r" initialAmount="0" boundaryCondition="false" sboTerm="SBO:0000299"></species>
<species metaid="metaid_M_C01353_m" id="M_C01353_m" name="Carbonic acid" compartment="C_m" initialAmount="0" boundaryCondition="false" sboTerm="SBO:0000299"></species>
<species metaid="metaid_M_C01353_c" id="M_C01353_c" name="Carbonic acid" compartment="C_c" initialAmount="0" boundaryCondition="false" sboTerm="SBO:0000299"></species>
<species metaid="metaid_M_C04874_c" id="M_C04874_c" name="2-Amino-4-hydroxy-6-(D-erythro-1,2,3-trihydroxypropyl)-7,8-dihydropteridine" compartment="C_c" initialAmount="0" boundaryCondition="false" sboTerm="SBO:0000299"></species>
<species metaid="metaid_M_C04874_r" id="M_C04874_r" name="2-Amino-4-hydroxy-6-(D-erythro-1,2,3-trihydroxypropyl)-7,8-dihydropteridine" compartment="C_r" initialAmount="0" boundaryCondition="false" sboTerm="SBO:0000299"></species>
<species metaid="metaid_M_C04895_r" id="M_C04895_r" name="7,8-Dihydroneopterin 3&apos;-triphosphate" compartment="C_r" initialAmount="0" boundaryCondition="false" sboTerm="SBO:0000299"></species>
<species metaid="metaid_M_C01594_p" id="M_C01594_p" name="Linamarin" compartment="C_p" initialAmount="0" boundaryCondition="false" sboTerm="SBO:0000299"></species>
<species metaid="metaid_M_C02659_p" id="M_C02659_p" name="Acetone cyanohydrin" compartment="C_p" initialAmount="0" boundaryCondition="false" sboTerm="SBO:0000299"></species>
<species metaid="metaid_M_C01594_c" id="M_C01594_c" name="Linamarin" compartment="C_c" initialAmount="0" boundaryCondition="false" sboTerm="SBO:0000299"></species>
<species metaid="metaid_M_C02659_c" id="M_C02659_c" name="Acetone cyanohydrin" compartment="C_c" initialAmount="0" boundaryCondition="false" sboTerm="SBO:0000299"></species>
<species metaid="metaid_M_C01594_r" id="M_C01594_r" name="Linamarin" compartment="C_r" initialAmount="0" boundaryCondition="false" sboTerm="SBO:0000299"></species>
<species metaid="metaid_M_C02659_r" id="M_C02659_r" name="Acetone cyanohydrin" compartment="C_r" initialAmount="0" boundaryCondition="false" sboTerm="SBO:0000299"></species>
<species metaid="metaid_M_C00144_m" id="M_C00144_m" name="GMP" compartment="C_m" initialAmount="0" boundaryCondition="false" sboTerm="SBO:0000299"></species>
<species metaid="metaid_M_C00942_m" id="M_C00942_m" name="3&apos;,5&apos;-Cyclic GMP" compartment="C_m" initialAmount="0" boundaryCondition="false" sboTerm="SBO:0000299"></species>
<species metaid="metaid_M_C01204_c" id="M_C01204_c" name="Phytic acid" compartment="C_c" initialAmount="0" boundaryCondition="false" sboTerm="SBO:0000299"></species>
<species metaid="metaid_M_C00430_m" id="M_C00430_m" name="5-Aminolevulinate" compartment="C_m" initialAmount="0" boundaryCondition="false" sboTerm="SBO:0000299"></species>
<species metaid="metaid_M_C05752_p" id="M_C05752_p" name="Octanoyl-[acp]" compartment="C_p" initialAmount="0" boundaryCondition="false" sboTerm="SBO:0000299"></species>
<species metaid="metaid_M_C05751_p" id="M_C05751_p" name="trans-Oct-2-enoyl-[acp]" compartment="C_p" initialAmount="0" boundaryCondition="false" sboTerm="SBO:0000299"></species>
<species metaid="metaid_M_C05752_c" id="M_C05752_c" name="Octanoyl-[acp]" compartment="C_c" initialAmount="0" boundaryCondition="false" sboTerm="SBO:0000299"></species>
<species metaid="metaid_M_C05752_m" id="M_C05752_m" name="Octanoyl-[acp]" compartment="C_m" initialAmount="0" boundaryCondition="false" sboTerm="SBO:0000299"></species>
<species metaid="metaid_M_C05747_c" id="M_C05747_c" name="(R)-3-Hydroxyhexanoyl-[acp]" compartment="C_c" initialAmount="0" boundaryCondition="false" sboTerm="SBO:0000299"></species>
<species metaid="metaid_M_C05747_r" id="M_C05747_r" name="(R)-3-Hydroxyhexanoyl-[acp]" compartment="C_r" initialAmount="0" boundaryCondition="false" sboTerm="SBO:0000299"></species>
<species metaid="metaid_M_C05746_r" id="M_C05746_r" name="3-Oxohexanoyl-[acp]" compartment="C_r" initialAmount="0" boundaryCondition="false" sboTerm="SBO:0000299"></species>
<species metaid="metaid_M_C05747_m" id="M_C05747_m" name="(R)-3-Hydroxyhexanoyl-[acp]" compartment="C_m" initialAmount="0" boundaryCondition="false" sboTerm="SBO:0000299"></species>
<species metaid="metaid_M_C05729_c" id="M_C05729_c" name="R-S-Cysteinylglycine" compartment="C_c" initialAmount="0" boundaryCondition="false" sboTerm="SBO:0000299"></species>
<species metaid="metaid_M_C02124_c" id="M_C02124_c" name="4-Chlorophenol" compartment="C_c" initialAmount="0" boundaryCondition="false" sboTerm="SBO:0000299"></species>
<species metaid="metaid_M_C02375_c" id="M_C02375_c" name="4-Chlorocatechol" compartment="C_c" initialAmount="0" boundaryCondition="false" sboTerm="SBO:0000299"></species>
<species metaid="metaid_M_C06254_c" id="M_C06254_c" name="Lysophospholipid" compartment="C_c" initialAmount="0" boundaryCondition="false" sboTerm="SBO:0000299"></species>
<species metaid="metaid_M_C00865_c" id="M_C00865_c" name="Phospholipid" compartment="C_c" initialAmount="0" boundaryCondition="false" sboTerm="SBO:0000299"></species>
<species metaid="metaid_M_C06254_r" id="M_C06254_r" name="Lysophospholipid" compartment="C_r" initialAmount="0" boundaryCondition="false" sboTerm="SBO:0000299"></species>
<species metaid="metaid_M_C00865_r" id="M_C00865_r" name="Phospholipid" compartment="C_r" initialAmount="0" boundaryCondition="false" sboTerm="SBO:0000299"></species>
<species metaid="metaid_M_C05998_m" id="M_C05998_m" name="3-Hydroxyisovaleryl-CoA" compartment="C_m" initialAmount="0" boundaryCondition="false" sboTerm="SBO:0000299"></species>
<species metaid="metaid_M_C01062_c" id="M_C01062_c" name="5-Dehydro-D-gluconate" compartment="C_c" initialAmount="0" boundaryCondition="false" sboTerm="SBO:0000299"></species>
<species metaid="metaid_M_C00770_c" id="M_C00770_c" name="L-Idonate" compartment="C_c" initialAmount="0" boundaryCondition="false" sboTerm="SBO:0000299"></species>
<species metaid="metaid_M_C20641_m" id="M_C20641_m" name="L-Threonylcarbamoyladenylate" compartment="C_m" initialAmount="0" boundaryCondition="false" sboTerm="SBO:0000299"></species>
<species metaid="metaid_M_C02170_c" id="M_C02170_c" name="Methylmalonate" compartment="C_c" initialAmount="0" boundaryCondition="false" sboTerm="SBO:0000299"></species>
<species metaid="metaid_M_C02646_m" id="M_C02646_m" name="4-Coumaryl alcohol" compartment="C_m" initialAmount="0" boundaryCondition="false" sboTerm="SBO:0000299"></species>
<species metaid="metaid_M_C15804_m" id="M_C15804_m" name="p-Hydroxyphenyl lignin" compartment="C_m" initialAmount="0" boundaryCondition="false" sboTerm="SBO:0000299"></species>
<species metaid="metaid_M_C15804_c" id="M_C15804_c" name="p-Hydroxyphenyl lignin" compartment="C_c" initialAmount="0" boundaryCondition="false" sboTerm="SBO:0000299"></species>
<species metaid="metaid_M_C04688_m" id="M_C04688_m" name="(3R)-3-Hydroxytetradecanoyl-[acyl-carrier protein]" compartment="C_m" initialAmount="0" boundaryCondition="false" sboTerm="SBO:0000299"></species>
<species metaid="metaid_M_C04677_c" id="M_C04677_c" name="1-(5&apos;-Phosphoribosyl)-5-amino-4-imidazolecarboxamide" compartment="C_c" initialAmount="0" boundaryCondition="false" sboTerm="SBO:0000299"></species>
<species metaid="metaid_M_C00282_c" id="M_C00282_c" name="Hydrogen" compartment="C_c" initialAmount="0" boundaryCondition="false" sboTerm="SBO:0000299"></species>
<species metaid="metaid_M_C00671_c" id="M_C00671_c" name="(S)-3-Methyl-2-oxopentanoic acid" compartment="C_c" initialAmount="0" boundaryCondition="false" sboTerm="SBO:0000299"></species>
<species metaid="metaid_M_C00407_c" id="M_C00407_c" name="L-Isoleucine" compartment="C_c" initialAmount="0" boundaryCondition="false" sboTerm="SBO:0000299"></species>
<species metaid="metaid_M_C00454_m" id="M_C00454_m" name="NDP" compartment="C_m" initialAmount="0" boundaryCondition="false" sboTerm="SBO:0000299"></species>
<species metaid="metaid_M_C00201_m" id="M_C00201_m" name="Nucleoside triphosphate" compartment="C_m" initialAmount="0" boundaryCondition="false" sboTerm="SBO:0000299"></species>
<species metaid="metaid_M_C03372_p" id="M_C03372_p" name="Acylglycerone phosphate" compartment="C_p" initialAmount="0" boundaryCondition="false" sboTerm="SBO:0000299"></species>
<species metaid="metaid_M_C00634_c" id="M_C00634_c" name="Chondroitin 4-sulfate" compartment="C_c" initialAmount="0" boundaryCondition="false" sboTerm="SBO:0000299"></species>
<species metaid="metaid_M_C20907_c" id="M_C20907_c" name="Chondroitin 4,6-sulfate" compartment="C_c" initialAmount="0" boundaryCondition="false" sboTerm="SBO:0000299"></species>
<species metaid="metaid_M_C20908_c" id="M_C20908_c" name="Dermatan 4-sulfate" compartment="C_c" initialAmount="0" boundaryCondition="false" sboTerm="SBO:0000299"></species>
<species metaid="metaid_M_C20909_c" id="M_C20909_c" name="Dermatan 4,6-sulfate" compartment="C_c" initialAmount="0" boundaryCondition="false" sboTerm="SBO:0000299"></species>
<species metaid="metaid_M_C04520_c" id="M_C04520_c" name="1D-myo-Inositol 3,4,5,6-tetrakisphosphate" compartment="C_c" initialAmount="0" boundaryCondition="false" sboTerm="SBO:0000299"></species>
<species metaid="metaid_M_C00628_c" id="M_C00628_c" name="2,5-Dihydroxybenzoate" compartment="C_c" initialAmount="0" boundaryCondition="false" sboTerm="SBO:0000299"></species>
<species metaid="metaid_M_C05585_c" id="M_C05585_c" name="Gentisate aldehyde" compartment="C_c" initialAmount="0" boundaryCondition="false" sboTerm="SBO:0000299"></species>
<species metaid="metaid_M_C03082_c" id="M_C03082_c" name="4-Phospho-L-aspartate" compartment="C_c" initialAmount="0" boundaryCondition="false" sboTerm="SBO:0000299"></species>
<species metaid="metaid_M_C03564_p" id="M_C03564_p" name="1-Pyrroline-2-carboxylate" compartment="C_p" initialAmount="0" boundaryCondition="false" sboTerm="SBO:0000299"></species>
<species metaid="metaid_M_C00763_p" id="M_C00763_p" name="D-Proline" compartment="C_p" initialAmount="0" boundaryCondition="false" sboTerm="SBO:0000299"></species>
<species metaid="metaid_M_C01165_c" id="M_C01165_c" name="L-Glutamate 5-semialdehyde" compartment="C_c" initialAmount="0" boundaryCondition="false" sboTerm="SBO:0000299"></species>
<species metaid="metaid_M_C14802_c" id="M_C14802_c" name="1-Nitronaphthalene-7,8-oxide" compartment="C_c" initialAmount="0" boundaryCondition="false" sboTerm="SBO:0000299"></species>
<species metaid="metaid_M_C14803_c" id="M_C14803_c" name="1-Nitro-7-hydroxy-8-glutathionyl-7,8-dihydronaphthalene" compartment="C_c" initialAmount="0" boundaryCondition="false" sboTerm="SBO:0000299"></species>
<species metaid="metaid_M_C14806_c" id="M_C14806_c" name="1-Nitro-5-glutathionyl-6-hydroxy-5,6-dihydronaphthalene" compartment="C_c" initialAmount="0" boundaryCondition="false" sboTerm="SBO:0000299"></species>
<species metaid="metaid_M_C14800_c" id="M_C14800_c" name="1-Nitronaphthalene-5,6-oxide" compartment="C_c" initialAmount="0" boundaryCondition="false" sboTerm="SBO:0000299"></species>
<species metaid="metaid_M_C14805_c" id="M_C14805_c" name="1-Nitro-5-hydroxy-6-glutathionyl-5,6-dihydronaphthalene" compartment="C_c" initialAmount="0" boundaryCondition="false" sboTerm="SBO:0000299"></species>
<species metaid="metaid_M_C14804_c" id="M_C14804_c" name="1-Nitro-7-glutathionyl-8-hydroxy-7,8-dihydronaphthalene" compartment="C_c" initialAmount="0" boundaryCondition="false" sboTerm="SBO:0000299"></species>
<species metaid="metaid_M_C16217_c" id="M_C16217_c" name="3-Hydroxyoctadecanoyl-CoA" compartment="C_c" initialAmount="0" boundaryCondition="false" sboTerm="SBO:0000299"></species>
<species metaid="metaid_M_C16216_c" id="M_C16216_c" name="3-Oxostearoyl-CoA" compartment="C_c" initialAmount="0" boundaryCondition="false" sboTerm="SBO:0000299"></species>
<species metaid="metaid_M_C16217_r" id="M_C16217_r" name="3-Hydroxyoctadecanoyl-CoA" compartment="C_r" initialAmount="0" boundaryCondition="false" sboTerm="SBO:0000299"></species>
<species metaid="metaid_M_C16216_r" id="M_C16216_r" name="3-Oxostearoyl-CoA" compartment="C_r" initialAmount="0" boundaryCondition="false" sboTerm="SBO:0000299"></species>
<species metaid="metaid_M_C16217_m" id="M_C16217_m" name="3-Hydroxyoctadecanoyl-CoA" compartment="C_m" initialAmount="0" boundaryCondition="false" sboTerm="SBO:0000299"></species>
<species metaid="metaid_M_C16216_m" id="M_C16216_m" name="3-Oxostearoyl-CoA" compartment="C_m" initialAmount="0" boundaryCondition="false" sboTerm="SBO:0000299"></species>
<species metaid="metaid_M_C11173_c" id="M_C11173_c" name="SN-38" compartment="C_c" initialAmount="0" boundaryCondition="false" sboTerm="SBO:0000299"></species>
<species metaid="metaid_M_C11376_c" id="M_C11376_c" name="SN38 glucuronide" compartment="C_c" initialAmount="0" boundaryCondition="false" sboTerm="SBO:0000299"></species>
<species metaid="metaid_M_C20858_m" id="M_C20858_m" name="Protein N5-methyl-L-glutamine" compartment="C_m" initialAmount="0" boundaryCondition="false" sboTerm="SBO:0000299"></species>
<species metaid="metaid_M_C02583_m" id="M_C02583_m" name="Protein glutamine" compartment="C_m" initialAmount="0" boundaryCondition="false" sboTerm="SBO:0000299"></species>
<species metaid="metaid_M_C06258_c" id="M_C06258_c" name="Globin" compartment="C_c" initialAmount="0" boundaryCondition="false" sboTerm="SBO:0000299"></species>
<species metaid="metaid_M_C14819_c" id="M_C14819_c" name="Fe3+" compartment="C_c" initialAmount="0" boundaryCondition="false" sboTerm="SBO:0000299"></species>
<species metaid="metaid_M_C00237_c" id="M_C00237_c" name="CO" compartment="C_c" initialAmount="0" boundaryCondition="false" sboTerm="SBO:0000299"></species>
<species metaid="metaid_M_C01708_c" id="M_C01708_c" name="Hemoglobin" compartment="C_c" initialAmount="0" boundaryCondition="false" sboTerm="SBO:0000299"></species>
<species metaid="metaid_M_C01352_c" id="M_C01352_c" name="FADH2" compartment="C_c" initialAmount="0" boundaryCondition="false" sboTerm="SBO:0000299"></species>
<species metaid="metaid_M_C00244_c" id="M_C00244_c" name="Nitrate" compartment="C_c" initialAmount="0" boundaryCondition="false" sboTerm="SBO:0000299"></species>
<species metaid="metaid_M_C00244_r" id="M_C00244_r" name="Nitrate" compartment="C_r" initialAmount="0" boundaryCondition="false" sboTerm="SBO:0000299"></species>
<species metaid="metaid_M_C00088_r" id="M_C00088_r" name="Nitrite" compartment="C_r" initialAmount="0" boundaryCondition="false" sboTerm="SBO:0000299"></species>
<species metaid="metaid_M_C14870_c" id="M_C14870_c" name="2-Bromoacetaldehyde" compartment="C_c" initialAmount="0" boundaryCondition="false" sboTerm="SBO:0000299"></species>
<species metaid="metaid_M_C14871_c" id="M_C14871_c" name="S-(Formylmethyl)glutathione" compartment="C_c" initialAmount="0" boundaryCondition="false" sboTerm="SBO:0000299"></species>
<species metaid="metaid_M_C13645_c" id="M_C13645_c" name="Hydrobromic acid" compartment="C_c" initialAmount="0" boundaryCondition="false" sboTerm="SBO:0000299"></species>
<species metaid="metaid_M_C00279_c" id="M_C00279_c" name="D-Erythrose 4-phosphate" compartment="C_c" initialAmount="0" boundaryCondition="false" sboTerm="SBO:0000299"></species>
<species metaid="metaid_M_C04691_c" id="M_C04691_c" name="2-Dehydro-3-deoxy-D-arabino-heptonate 7-phosphate" compartment="C_c" initialAmount="0" boundaryCondition="false" sboTerm="SBO:0000299"></species>
<species metaid="metaid_M_C11088_c" id="M_C11088_c" name="1,2-Dibromoethane" compartment="C_c" initialAmount="0" boundaryCondition="false" sboTerm="SBO:0000299"></species>
<species metaid="metaid_M_C14874_c" id="M_C14874_c" name="Glutathione episulfonium ion" compartment="C_c" initialAmount="0" boundaryCondition="false" sboTerm="SBO:0000299"></species>
<species metaid="metaid_M_C14772_c" id="M_C14772_c" name="5,6-DHET" compartment="C_c" initialAmount="0" boundaryCondition="false" sboTerm="SBO:0000299"></species>
<species metaid="metaid_M_C14772_r" id="M_C14772_r" name="5,6-DHET" compartment="C_r" initialAmount="0" boundaryCondition="false" sboTerm="SBO:0000299"></species>
<species metaid="metaid_M_C14768_m" id="M_C14768_m" name="5,6-EET" compartment="C_m" initialAmount="0" boundaryCondition="false" sboTerm="SBO:0000299"></species>
<species metaid="metaid_M_C14772_m" id="M_C14772_m" name="5,6-DHET" compartment="C_m" initialAmount="0" boundaryCondition="false" sboTerm="SBO:0000299"></species>
<species metaid="metaid_M_C14773_c" id="M_C14773_c" name="8,9-DHET" compartment="C_c" initialAmount="0" boundaryCondition="false" sboTerm="SBO:0000299"></species>
<species metaid="metaid_M_C14773_r" id="M_C14773_r" name="8,9-DHET" compartment="C_r" initialAmount="0" boundaryCondition="false" sboTerm="SBO:0000299"></species>
<species metaid="metaid_M_C14773_m" id="M_C14773_m" name="8,9-DHET" compartment="C_m" initialAmount="0" boundaryCondition="false" sboTerm="SBO:0000299"></species>
<species metaid="metaid_M_C14769_m" id="M_C14769_m" name="8,9-EET" compartment="C_m" initialAmount="0" boundaryCondition="false" sboTerm="SBO:0000299"></species>
<species metaid="metaid_M_C00447_c" id="M_C00447_c" name="Sedoheptulose 1,7-bisphosphate" compartment="C_c" initialAmount="0" boundaryCondition="false" sboTerm="SBO:0000299"></species>
<species metaid="metaid_M_C12204_c" id="M_C12204_c" name="5-Hydroxyconiferaldehyde" compartment="C_c" initialAmount="0" boundaryCondition="false" sboTerm="SBO:0000299"></species>
<species metaid="metaid_M_C12206_c" id="M_C12206_c" name="Caffeyl alcohol" compartment="C_c" initialAmount="0" boundaryCondition="false" sboTerm="SBO:0000299"></species>
<species metaid="metaid_M_C00489_m" id="M_C00489_m" name="Glutarate" compartment="C_m" initialAmount="0" boundaryCondition="false" sboTerm="SBO:0000299"></species>
<species metaid="metaid_M_C03273_m" id="M_C03273_m" name="5-Oxopentanoate" compartment="C_m" initialAmount="0" boundaryCondition="false" sboTerm="SBO:0000299"></species>
<species metaid="metaid_M_C04635_c" id="M_C04635_c" name="1-(1-Alkenyl)-sn-glycero-3-phosphoethanolamine" compartment="C_c" initialAmount="0" boundaryCondition="false" sboTerm="SBO:0000299"></species>
<species metaid="metaid_M_C04635_r" id="M_C04635_r" name="1-(1-Alkenyl)-sn-glycero-3-phosphoethanolamine" compartment="C_r" initialAmount="0" boundaryCondition="false" sboTerm="SBO:0000299"></species>
<species metaid="metaid_M_C04635_m" id="M_C04635_m" name="1-(1-Alkenyl)-sn-glycero-3-phosphoethanolamine" compartment="C_m" initialAmount="0" boundaryCondition="false" sboTerm="SBO:0000299"></species>
<species metaid="metaid_M_C04756_m" id="M_C04756_m" name="O-1-Alk-1-enyl-2-acyl-sn-glycero-3-phosphoethanolamine" compartment="C_m" initialAmount="0" boundaryCondition="false" sboTerm="SBO:0000299"></species>
<species metaid="metaid_M_C02737_c" id="M_C02737_c" name="Phosphatidylserine" compartment="C_c" initialAmount="0" boundaryCondition="false" sboTerm="SBO:0000299"></species>
<species metaid="metaid_M_C02737_r" id="M_C02737_r" name="Phosphatidylserine" compartment="C_r" initialAmount="0" boundaryCondition="false" sboTerm="SBO:0000299"></species>
<species metaid="metaid_M_C00491_c" id="M_C00491_c" name="L-Cystine" compartment="C_c" initialAmount="0" boundaryCondition="false" sboTerm="SBO:0000299"></species>
<species metaid="metaid_M_C01962_c" id="M_C01962_c" name="Thiocysteine" compartment="C_c" initialAmount="0" boundaryCondition="false" sboTerm="SBO:0000299"></species>
<species metaid="metaid_M_C01165_m" id="M_C01165_m" name="L-Glutamate 5-semialdehyde" compartment="C_m" initialAmount="0" boundaryCondition="false" sboTerm="SBO:0000299"></species>
<species metaid="metaid_M_C00437_c" id="M_C00437_c" name="N-Acetylornithine" compartment="C_c" initialAmount="0" boundaryCondition="false" sboTerm="SBO:0000299"></species>
<species metaid="metaid_M_C00048_c" id="M_C00048_c" name="Glyoxylate" compartment="C_c" initialAmount="0" boundaryCondition="false" sboTerm="SBO:0000299"></species>
<species metaid="metaid_M_C00160_c" id="M_C00160_c" name="Glycolate" compartment="C_c" initialAmount="0" boundaryCondition="false" sboTerm="SBO:0000299"></species>
<species metaid="metaid_M_C05983_c" id="M_C05983_c" name="Propionyladenylate" compartment="C_c" initialAmount="0" boundaryCondition="false" sboTerm="SBO:0000299"></species>
<species metaid="metaid_M_C00163_c" id="M_C00163_c" name="Propanoate" compartment="C_c" initialAmount="0" boundaryCondition="false" sboTerm="SBO:0000299"></species>
<species metaid="metaid_M_C05983_m" id="M_C05983_m" name="Propionyladenylate" compartment="C_m" initialAmount="0" boundaryCondition="false" sboTerm="SBO:0000299"></species>
<species metaid="metaid_M_C00163_m" id="M_C00163_m" name="Propanoate" compartment="C_m" initialAmount="0" boundaryCondition="false" sboTerm="SBO:0000299"></species>
<species metaid="metaid_M_C02876_c" id="M_C02876_c" name="Propanoyl phosphate" compartment="C_c" initialAmount="0" boundaryCondition="false" sboTerm="SBO:0000299"></species>
<species metaid="metaid_M_G00003_c" id="M_G00003_c" name="G00003_c" compartment="C_c" initialAmount="0" boundaryCondition="false" sboTerm="SBO:0000299"></species>
<species metaid="metaid_M_G00003_r" id="M_G00003_r" name="G00003_r" compartment="C_r" initialAmount="0" boundaryCondition="false" sboTerm="SBO:0000299"></species>
<species metaid="metaid_M_G00003_m" id="M_G00003_m" name="G00003_m" compartment="C_m" initialAmount="0" boundaryCondition="false" sboTerm="SBO:0000299"></species>
<species metaid="metaid_M_G00002_m" id="M_G00002_m" name="G00002_m" compartment="C_m" initialAmount="0" boundaryCondition="false" sboTerm="SBO:0000299"></species>
<species metaid="metaid_M_G10620_m" id="M_G10620_m" name="G10620_m" compartment="C_m" initialAmount="0" boundaryCondition="false" sboTerm="SBO:0000299"></species>
<species metaid="metaid_M_G10614_m" id="M_G10614_m" name="G10614_m" compartment="C_m" initialAmount="0" boundaryCondition="false" sboTerm="SBO:0000299"></species>
<species metaid="metaid_M_C00218_c" id="M_C00218_c" name="Methylamine" compartment="C_c" initialAmount="0" boundaryCondition="false" sboTerm="SBO:0000299"></species>
<species metaid="metaid_M_C00245_c" id="M_C00245_c" name="Taurine" compartment="C_c" initialAmount="0" boundaryCondition="false" sboTerm="SBO:0000299"></species>
<species metaid="metaid_M_C00506_c" id="M_C00506_c" name="L-Cysteate" compartment="C_c" initialAmount="0" boundaryCondition="false" sboTerm="SBO:0000299"></species>
<species metaid="metaid_M_C16353_c" id="M_C16353_c" name="7-Methylxanthine" compartment="C_c" initialAmount="0" boundaryCondition="false" sboTerm="SBO:0000299"></species>
<species metaid="metaid_M_C16355_c" id="M_C16355_c" name="7-Methyluric acid" compartment="C_c" initialAmount="0" boundaryCondition="false" sboTerm="SBO:0000299"></species>
<species metaid="metaid_M_C16360_c" id="M_C16360_c" name="3,7-Dimethyluric acid" compartment="C_c" initialAmount="0" boundaryCondition="false" sboTerm="SBO:0000299"></species>
<species metaid="metaid_M_C07480_c" id="M_C07480_c" name="Theobromine" compartment="C_c" initialAmount="0" boundaryCondition="false" sboTerm="SBO:0000299"></species>
<species metaid="metaid_M_C16356_c" id="M_C16356_c" name="1,7-Dimethyluric acid" compartment="C_c" initialAmount="0" boundaryCondition="false" sboTerm="SBO:0000299"></species>
<species metaid="metaid_M_C13747_c" id="M_C13747_c" name="1,7-Dimethylxanthine" compartment="C_c" initialAmount="0" boundaryCondition="false" sboTerm="SBO:0000299"></species>
<species metaid="metaid_M_C02946_c" id="M_C02946_c" name="4-Acetamidobutanoate" compartment="C_c" initialAmount="0" boundaryCondition="false" sboTerm="SBO:0000299"></species>
<species metaid="metaid_M_C05936_c" id="M_C05936_c" name="N4-Acetylaminobutanal" compartment="C_c" initialAmount="0" boundaryCondition="false" sboTerm="SBO:0000299"></species>
<species metaid="metaid_M_C02946_m" id="M_C02946_m" name="4-Acetamidobutanoate" compartment="C_m" initialAmount="0" boundaryCondition="false" sboTerm="SBO:0000299"></species>
<species metaid="metaid_M_C05936_m" id="M_C05936_m" name="N4-Acetylaminobutanal" compartment="C_m" initialAmount="0" boundaryCondition="false" sboTerm="SBO:0000299"></species>
<species metaid="metaid_M_C05938_c" id="M_C05938_c" name="L-4-Hydroxyglutamate semialdehyde" compartment="C_c" initialAmount="0" boundaryCondition="false" sboTerm="SBO:0000299"></species>
<species metaid="metaid_M_C05946_c" id="M_C05946_c" name="(4R)-4-Hydroxy-2-oxoglutarate" compartment="C_c" initialAmount="0" boundaryCondition="false" sboTerm="SBO:0000299"></species>
<species metaid="metaid_M_C05947_m" id="M_C05947_m" name="L-erythro-4-Hydroxyglutamate" compartment="C_m" initialAmount="0" boundaryCondition="false" sboTerm="SBO:0000299"></species>
<species metaid="metaid_M_C05946_m" id="M_C05946_m" name="(4R)-4-Hydroxy-2-oxoglutarate" compartment="C_m" initialAmount="0" boundaryCondition="false" sboTerm="SBO:0000299"></species>
<species metaid="metaid_M_C02067_c" id="M_C02067_c" name="Pseudouridine" compartment="C_c" initialAmount="0" boundaryCondition="false" sboTerm="SBO:0000299"></species>
<species metaid="metaid_M_C11278_c" id="M_C11278_c" name="Aflatoxin B1exo-8,9-epoxide-GSH" compartment="C_c" initialAmount="0" boundaryCondition="false" sboTerm="SBO:0000299"></species>
<species metaid="metaid_M_C19586_c" id="M_C19586_c" name="Aflatoxin B1-exo-8,9-epoxide" compartment="C_c" initialAmount="0" boundaryCondition="false" sboTerm="SBO:0000299"></species>
<species metaid="metaid_M_C00510_c" id="M_C00510_c" name="Oleoyl-CoA" compartment="C_c" initialAmount="0" boundaryCondition="false" sboTerm="SBO:0000299"></species>
<species metaid="metaid_M_C00412_c" id="M_C00412_c" name="Stearoyl-CoA" compartment="C_c" initialAmount="0" boundaryCondition="false" sboTerm="SBO:0000299"></species>
<species metaid="metaid_M_C00510_r" id="M_C00510_r" name="Oleoyl-CoA" compartment="C_r" initialAmount="0" boundaryCondition="false" sboTerm="SBO:0000299"></species>
<species metaid="metaid_M_C00412_r" id="M_C00412_r" name="Stearoyl-CoA" compartment="C_r" initialAmount="0" boundaryCondition="false" sboTerm="SBO:0000299"></species>
<species metaid="metaid_M_C00411_p" id="M_C00411_p" name="Sinapoyl-CoA" compartment="C_p" initialAmount="0" boundaryCondition="false" sboTerm="SBO:0000299"></species>
<species metaid="metaid_M_C00482_p" id="M_C00482_p" name="Sinapate" compartment="C_p" initialAmount="0" boundaryCondition="false" sboTerm="SBO:0000299"></species>
<species metaid="metaid_M_C06612_c" id="M_C06612_c" name="cis-3-Chloro-2-propene-1-ol" compartment="C_c" initialAmount="0" boundaryCondition="false" sboTerm="SBO:0000299"></species>
<species metaid="metaid_M_C16348_c" id="M_C16348_c" name="cis-3-Chloroallyl aldehyde" compartment="C_c" initialAmount="0" boundaryCondition="false" sboTerm="SBO:0000299"></species>
<species metaid="metaid_M_C06148_c" id="M_C06148_c" name="2,5-Diamino-6-(5&apos;-triphosphoryl-3&apos;,4&apos;-trihydroxy-2&apos;-oxopentyl)-amino-4-oxopyrimidine" compartment="C_c" initialAmount="0" boundaryCondition="false" sboTerm="SBO:0000299"></species>
<species metaid="metaid_M_C06614_m" id="M_C06614_m" name="trans-3-Chloroacrylic acid" compartment="C_m" initialAmount="0" boundaryCondition="false" sboTerm="SBO:0000299"></species>
<species metaid="metaid_M_C06613_m" id="M_C06613_m" name="trans-3-Chloroallyl aldehyde" compartment="C_m" initialAmount="0" boundaryCondition="false" sboTerm="SBO:0000299"></species>
<species metaid="metaid_M_C06102_c" id="M_C06102_c" name="Adipate semialdehyde" compartment="C_c" initialAmount="0" boundaryCondition="false" sboTerm="SBO:0000299"></species>
<species metaid="metaid_M_C06611_c" id="M_C06611_c" name="trans-3-Chloro-2-propene-1-ol" compartment="C_c" initialAmount="0" boundaryCondition="false" sboTerm="SBO:0000299"></species>
<species metaid="metaid_M_C06613_c" id="M_C06613_c" name="trans-3-Chloroallyl aldehyde" compartment="C_c" initialAmount="0" boundaryCondition="false" sboTerm="SBO:0000299"></species>
<species metaid="metaid_M_C16348_m" id="M_C16348_m" name="cis-3-Chloroallyl aldehyde" compartment="C_m" initialAmount="0" boundaryCondition="false" sboTerm="SBO:0000299"></species>
<species metaid="metaid_M_C06615_m" id="M_C06615_m" name="cis-3-Chloroacrylic acid" compartment="C_m" initialAmount="0" boundaryCondition="false" sboTerm="SBO:0000299"></species>
<species metaid="metaid_M_C00966_m" id="M_C00966_m" name="2-Dehydropantoate" compartment="C_m" initialAmount="0" boundaryCondition="false" sboTerm="SBO:0000299"></species>
<species metaid="metaid_M_C05481_c" id="M_C05481_c" name="Cortolone" compartment="C_c" initialAmount="0" boundaryCondition="false" sboTerm="SBO:0000299"></species>
<species metaid="metaid_M_C05470_c" id="M_C05470_c" name="Tetrahydrocortisone" compartment="C_c" initialAmount="0" boundaryCondition="false" sboTerm="SBO:0000299"></species>
<species metaid="metaid_M_C05482_c" id="M_C05482_c" name="Cortol" compartment="C_c" initialAmount="0" boundaryCondition="false" sboTerm="SBO:0000299"></species>
<species metaid="metaid_M_C05472_c" id="M_C05472_c" name="Urocortisol" compartment="C_c" initialAmount="0" boundaryCondition="false" sboTerm="SBO:0000299"></species>
<species metaid="metaid_M_C05713_p" id="M_C05713_p" name="Cyanoglycoside" compartment="C_p" initialAmount="0" boundaryCondition="false" sboTerm="SBO:0000299"></species>
<species metaid="metaid_M_C05712_p" id="M_C05712_p" name="Cyanohydrin" compartment="C_p" initialAmount="0" boundaryCondition="false" sboTerm="SBO:0000299"></species>
<species metaid="metaid_M_C05713_c" id="M_C05713_c" name="Cyanoglycoside" compartment="C_c" initialAmount="0" boundaryCondition="false" sboTerm="SBO:0000299"></species>
<species metaid="metaid_M_C05712_c" id="M_C05712_c" name="Cyanohydrin" compartment="C_c" initialAmount="0" boundaryCondition="false" sboTerm="SBO:0000299"></species>
<species metaid="metaid_M_C05713_r" id="M_C05713_r" name="Cyanoglycoside" compartment="C_r" initialAmount="0" boundaryCondition="false" sboTerm="SBO:0000299"></species>
<species metaid="metaid_M_C05712_r" id="M_C05712_r" name="Cyanohydrin" compartment="C_r" initialAmount="0" boundaryCondition="false" sboTerm="SBO:0000299"></species>
<species metaid="metaid_M_C05702_c" id="M_C05702_c" name="O-Phosphorylhomoserine" compartment="C_c" initialAmount="0" boundaryCondition="false" sboTerm="SBO:0000299"></species>
<species metaid="metaid_M_C02167_c" id="M_C02167_c" name="Maleylpyruvate" compartment="C_c" initialAmount="0" boundaryCondition="false" sboTerm="SBO:0000299"></species>
<species metaid="metaid_M_C05763_c" id="M_C05763_c" name="trans-Hexadec-2-enoyl-[acp]" compartment="C_c" initialAmount="0" boundaryCondition="false" sboTerm="SBO:0000299"></species>
<species metaid="metaid_M_C04633_c" id="M_C04633_c" name="(3R)-3-Hydroxypalmitoyl-[acyl-carrier protein]" compartment="C_c" initialAmount="0" boundaryCondition="false" sboTerm="SBO:0000299"></species>
<species metaid="metaid_M_C05763_m" id="M_C05763_m" name="trans-Hexadec-2-enoyl-[acp]" compartment="C_m" initialAmount="0" boundaryCondition="false" sboTerm="SBO:0000299"></species>
<species metaid="metaid_M_C04633_m" id="M_C04633_m" name="(3R)-3-Hydroxypalmitoyl-[acyl-carrier protein]" compartment="C_m" initialAmount="0" boundaryCondition="false" sboTerm="SBO:0000299"></species>
<species metaid="metaid_M_C05337_p" id="M_C05337_p" name="Chenodeoxycholoyl-CoA" compartment="C_p" initialAmount="0" boundaryCondition="false" sboTerm="SBO:0000299"></species>
<species metaid="metaid_M_C04644_p" id="M_C04644_p" name="3alpha,7alpha-Dihydroxy-5beta-cholestanoyl-CoA" compartment="C_p" initialAmount="0" boundaryCondition="false" sboTerm="SBO:0000299"></species>
<species metaid="metaid_M_C04644_m" id="M_C04644_m" name="3alpha,7alpha-Dihydroxy-5beta-cholestanoyl-CoA" compartment="C_m" initialAmount="0" boundaryCondition="false" sboTerm="SBO:0000299"></species>
<species metaid="metaid_M_C05337_m" id="M_C05337_m" name="Chenodeoxycholoyl-CoA" compartment="C_m" initialAmount="0" boundaryCondition="false" sboTerm="SBO:0000299"></species>
<species metaid="metaid_M_C05762_c" id="M_C05762_c" name="3-Oxohexadecanoyl-[acp]" compartment="C_c" initialAmount="0" boundaryCondition="false" sboTerm="SBO:0000299"></species>
<species metaid="metaid_M_C05762_r" id="M_C05762_r" name="3-Oxohexadecanoyl-[acp]" compartment="C_r" initialAmount="0" boundaryCondition="false" sboTerm="SBO:0000299"></species>
<species metaid="metaid_M_C04633_r" id="M_C04633_r" name="(3R)-3-Hydroxypalmitoyl-[acyl-carrier protein]" compartment="C_r" initialAmount="0" boundaryCondition="false" sboTerm="SBO:0000299"></species>
<species metaid="metaid_M_C05762_m" id="M_C05762_m" name="3-Oxohexadecanoyl-[acp]" compartment="C_m" initialAmount="0" boundaryCondition="false" sboTerm="SBO:0000299"></species>
<species metaid="metaid_M_C11821_p" id="M_C11821_p" name="5-Hydroxyisourate" compartment="C_p" initialAmount="0" boundaryCondition="false" sboTerm="SBO:0000299"></species>
<species metaid="metaid_M_C00366_p" id="M_C00366_p" name="Urate" compartment="C_p" initialAmount="0" boundaryCondition="false" sboTerm="SBO:0000299"></species>
<species metaid="metaid_M_C05764_c" id="M_C05764_c" name="Hexadecanoyl-[acp]" compartment="C_c" initialAmount="0" boundaryCondition="false" sboTerm="SBO:0000299"></species>
<species metaid="metaid_M_C05764_m" id="M_C05764_m" name="Hexadecanoyl-[acp]" compartment="C_m" initialAmount="0" boundaryCondition="false" sboTerm="SBO:0000299"></species>
<species metaid="metaid_M_C04732_c" id="M_C04732_c" name="5-Amino-6-(1-D-ribitylamino)uracil" compartment="C_c" initialAmount="0" boundaryCondition="false" sboTerm="SBO:0000299"></species>
<species metaid="metaid_M_C04332_c" id="M_C04332_c" name="6,7-Dimethyl-8-(D-ribityl)lumazine" compartment="C_c" initialAmount="0" boundaryCondition="false" sboTerm="SBO:0000299"></species>
<species metaid="metaid_M_C18353_m" id="M_C18353_m" name="Octaketide bicyclic intermediate" compartment="C_m" initialAmount="0" boundaryCondition="false" sboTerm="SBO:0000299"></species>
<species metaid="metaid_M_C18354_m" id="M_C18354_m" name="(S)-Chiral alcohol" compartment="C_m" initialAmount="0" boundaryCondition="false" sboTerm="SBO:0000299"></species>
<species metaid="metaid_M_C18356_m" id="M_C18356_m" name="(S)-Hemiketal" compartment="C_m" initialAmount="0" boundaryCondition="false" sboTerm="SBO:0000299"></species>
<species metaid="metaid_M_C20864_c" id="M_C20864_c" name="5&apos;-Triphospho-[mRNA]" compartment="C_c" initialAmount="0" boundaryCondition="false" sboTerm="SBO:0000299"></species>
<species metaid="metaid_M_C04475_c" id="M_C04475_c" name="1-Alkyl-2-acylglycerophosphoethanolamine" compartment="C_c" initialAmount="0" boundaryCondition="false" sboTerm="SBO:0000299"></species>
<species metaid="metaid_M_C04475_g" id="M_C04475_g" name="1-Alkyl-2-acylglycerophosphoethanolamine" compartment="C_g" initialAmount="0" boundaryCondition="false" sboTerm="SBO:0000299"></species>
<species metaid="metaid_M_C00073_r" id="M_C00073_r" name="L-Methionine" compartment="C_r" initialAmount="0" boundaryCondition="false" sboTerm="SBO:0000299"></species>
<species metaid="metaid_M_C00624_c" id="M_C00624_c" name="N-Acetyl-L-glutamate" compartment="C_c" initialAmount="0" boundaryCondition="false" sboTerm="SBO:0000299"></species>
<species metaid="metaid_M_C01879_c" id="M_C01879_c" name="Pidolic acid" compartment="C_c" initialAmount="0" boundaryCondition="false" sboTerm="SBO:0000299"></species>
<species metaid="metaid_M_C06174_c" id="M_C06174_c" name="Codeine" compartment="C_c" initialAmount="0" boundaryCondition="false" sboTerm="SBO:0000299"></species>
<species metaid="metaid_M_C16577_c" id="M_C16577_c" name="Codeine-6-glucuronide" compartment="C_c" initialAmount="0" boundaryCondition="false" sboTerm="SBO:0000299"></species>
<species metaid="metaid_M_C16643_c" id="M_C16643_c" name="Morphine-3-glucuronide" compartment="C_c" initialAmount="0" boundaryCondition="false" sboTerm="SBO:0000299"></species>
<species metaid="metaid_M_C01516_c" id="M_C01516_c" name="Morphine" compartment="C_c" initialAmount="0" boundaryCondition="false" sboTerm="SBO:0000299"></species>
<species metaid="metaid_M_C16578_c" id="M_C16578_c" name="Morphine-6-glucuronide" compartment="C_c" initialAmount="0" boundaryCondition="false" sboTerm="SBO:0000299"></species>
<species metaid="metaid_M_C16239_c" id="M_C16239_c" name="Lipoyl-[acp]" compartment="C_c" initialAmount="0" boundaryCondition="false" sboTerm="SBO:0000299"></species>
<species metaid="metaid_M_C16240_c" id="M_C16240_c" name="Apoprotein" compartment="C_c" initialAmount="0" boundaryCondition="false" sboTerm="SBO:0000299"></species>
<species metaid="metaid_M_C16237_c" id="M_C16237_c" name="Protein N6-(lipoyl)lysine" compartment="C_c" initialAmount="0" boundaryCondition="false" sboTerm="SBO:0000299"></species>
<species metaid="metaid_M_C07108_c" id="M_C07108_c" name="Tamoxifen" compartment="C_c" initialAmount="0" boundaryCondition="false" sboTerm="SBO:0000299"></species>
<species metaid="metaid_M_C16545_c" id="M_C16545_c" name="Tamoxifen N-oxide" compartment="C_c" initialAmount="0" boundaryCondition="false" sboTerm="SBO:0000299"></species>
<species metaid="metaid_M_C16220_c" id="M_C16220_c" name="(R)-3-Hydroxyoctadecanoyl-[acp]" compartment="C_c" initialAmount="0" boundaryCondition="false" sboTerm="SBO:0000299"></species>
<species metaid="metaid_M_C16221_c" id="M_C16221_c" name="(2E)-Octadecenoyl-[acp]" compartment="C_c" initialAmount="0" boundaryCondition="false" sboTerm="SBO:0000299"></species>
<species metaid="metaid_M_C16220_m" id="M_C16220_m" name="(R)-3-Hydroxyoctadecanoyl-[acp]" compartment="C_m" initialAmount="0" boundaryCondition="false" sboTerm="SBO:0000299"></species>
<species metaid="metaid_M_C16221_m" id="M_C16221_m" name="(2E)-Octadecenoyl-[acp]" compartment="C_m" initialAmount="0" boundaryCondition="false" sboTerm="SBO:0000299"></species>
<species metaid="metaid_M_C16221_p" id="M_C16221_p" name="(2E)-Octadecenoyl-[acp]" compartment="C_p" initialAmount="0" boundaryCondition="false" sboTerm="SBO:0000299"></species>
<species metaid="metaid_M_C04088_p" id="M_C04088_p" name="Octadecanoyl-[acyl-carrier protein]" compartment="C_p" initialAmount="0" boundaryCondition="false" sboTerm="SBO:0000299"></species>
<species metaid="metaid_M_C04088_c" id="M_C04088_c" name="Octadecanoyl-[acyl-carrier protein]" compartment="C_c" initialAmount="0" boundaryCondition="false" sboTerm="SBO:0000299"></species>
<species metaid="metaid_M_C04088_m" id="M_C04088_m" name="Octadecanoyl-[acyl-carrier protein]" compartment="C_m" initialAmount="0" boundaryCondition="false" sboTerm="SBO:0000299"></species>
<species metaid="metaid_M_C16236_c" id="M_C16236_c" name="Protein N6-(octanoyl)lysine" compartment="C_c" initialAmount="0" boundaryCondition="false" sboTerm="SBO:0000299"></species>
<species metaid="metaid_M_C16218_c" id="M_C16218_c" name="(2E)-Octadecenoyl-CoA" compartment="C_c" initialAmount="0" boundaryCondition="false" sboTerm="SBO:0000299"></species>
<species metaid="metaid_M_C16218_r" id="M_C16218_r" name="(2E)-Octadecenoyl-CoA" compartment="C_r" initialAmount="0" boundaryCondition="false" sboTerm="SBO:0000299"></species>
<species metaid="metaid_M_C16218_p" id="M_C16218_p" name="(2E)-Octadecenoyl-CoA" compartment="C_p" initialAmount="0" boundaryCondition="false" sboTerm="SBO:0000299"></species>
<species metaid="metaid_M_C00412_p" id="M_C00412_p" name="Stearoyl-CoA" compartment="C_p" initialAmount="0" boundaryCondition="false" sboTerm="SBO:0000299"></species>
<species metaid="metaid_M_C16219_c" id="M_C16219_c" name="3-Oxostearoyl-[acp]" compartment="C_c" initialAmount="0" boundaryCondition="false" sboTerm="SBO:0000299"></species>
<species metaid="metaid_M_C01209_r" id="M_C01209_r" name="Malonyl-[acyl-carrier protein]" compartment="C_r" initialAmount="0" boundaryCondition="false" sboTerm="SBO:0000299"></species>
<species metaid="metaid_M_C16219_r" id="M_C16219_r" name="3-Oxostearoyl-[acp]" compartment="C_r" initialAmount="0" boundaryCondition="false" sboTerm="SBO:0000299"></species>
<species metaid="metaid_M_C05764_r" id="M_C05764_r" name="Hexadecanoyl-[acp]" compartment="C_r" initialAmount="0" boundaryCondition="false" sboTerm="SBO:0000299"></species>
<species metaid="metaid_M_C16219_m" id="M_C16219_m" name="3-Oxostearoyl-[acp]" compartment="C_m" initialAmount="0" boundaryCondition="false" sboTerm="SBO:0000299"></species>
<species metaid="metaid_M_C16220_r" id="M_C16220_r" name="(R)-3-Hydroxyoctadecanoyl-[acp]" compartment="C_r" initialAmount="0" boundaryCondition="false" sboTerm="SBO:0000299"></species>
<species metaid="metaid_M_C00935_c" id="M_C00935_c" name="UDP-L-arabinose" compartment="C_c" initialAmount="0" boundaryCondition="false" sboTerm="SBO:0000299"></species>
<species metaid="metaid_M_C03906_c" id="M_C03906_c" name="beta-L-Arabinose 1-phosphate" compartment="C_c" initialAmount="0" boundaryCondition="false" sboTerm="SBO:0000299"></species>
<species metaid="metaid_M_C08583_p" id="M_C08583_p" name="Canthaxanthin" compartment="C_p" initialAmount="0" boundaryCondition="false" sboTerm="SBO:0000299"></species>
<species metaid="metaid_M_C08583_m" id="M_C08583_m" name="Canthaxanthin" compartment="C_m" initialAmount="0" boundaryCondition="false" sboTerm="SBO:0000299"></species>
<species metaid="metaid_M_C00658_m" id="M_C00658_m" name="trans-2,3-Dehydroacyl-CoA" compartment="C_m" initialAmount="0" boundaryCondition="false" sboTerm="SBO:0000299"></species>
<species metaid="metaid_M_C00272_c" id="M_C00272_c" name="Tetrahydrobiopterin" compartment="C_c" initialAmount="0" boundaryCondition="false" sboTerm="SBO:0000299"></species>
<species metaid="metaid_M_C16595_c" id="M_C16595_c" name="4-Hydroxy-5-phenyltetrahydro-1,3-oxazin-2-one" compartment="C_c" initialAmount="0" boundaryCondition="false" sboTerm="SBO:0000299"></species>
<species metaid="metaid_M_C16596_c" id="M_C16596_c" name="5-Phenyl-1,3-oxazinane-2,4-dione" compartment="C_c" initialAmount="0" boundaryCondition="false" sboTerm="SBO:0000299"></species>
<species metaid="metaid_M_C00275_c" id="M_C00275_c" name="D-Mannose 6-phosphate" compartment="C_c" initialAmount="0" boundaryCondition="false" sboTerm="SBO:0000299"></species>
<species metaid="metaid_M_C12203_c" id="M_C12203_c" name="5-Hydroxyferuloyl-CoA" compartment="C_c" initialAmount="0" boundaryCondition="false" sboTerm="SBO:0000299"></species>
<species metaid="metaid_M_C00493_c" id="M_C00493_c" name="Shikimate" compartment="C_c" initialAmount="0" boundaryCondition="false" sboTerm="SBO:0000299"></species>
<species metaid="metaid_M_C02637_c" id="M_C02637_c" name="3-Dehydroshikimate" compartment="C_c" initialAmount="0" boundaryCondition="false" sboTerm="SBO:0000299"></species>
<species metaid="metaid_M_C02947_c" id="M_C02947_c" name="4-Coumaroylshikimate" compartment="C_c" initialAmount="0" boundaryCondition="false" sboTerm="SBO:0000299"></species>
<species metaid="metaid_M_C00134_m" id="M_C00134_m" name="Putrescine" compartment="C_m" initialAmount="0" boundaryCondition="false" sboTerm="SBO:0000299"></species>
<species metaid="metaid_M_C00160_p" id="M_C00160_p" name="Glycolate" compartment="C_p" initialAmount="0" boundaryCondition="false" sboTerm="SBO:0000299"></species>
<species metaid="metaid_M_C11924_m" id="M_C11924_m" name="Perillic acid" compartment="C_m" initialAmount="0" boundaryCondition="false" sboTerm="SBO:0000299"></species>
<species metaid="metaid_M_C02576_m" id="M_C02576_m" name="Perillyl aldehyde" compartment="C_m" initialAmount="0" boundaryCondition="false" sboTerm="SBO:0000299"></species>
<species metaid="metaid_M_C00149_p" id="M_C00149_p" name="(S)-Malate" compartment="C_p" initialAmount="0" boundaryCondition="false" sboTerm="SBO:0000299"></species>
<species metaid="metaid_M_C00311_p" id="M_C00311_p" name="Isocitrate" compartment="C_p" initialAmount="0" boundaryCondition="false" sboTerm="SBO:0000299"></species>
<species metaid="metaid_M_C00042_p" id="M_C00042_p" name="Succinate" compartment="C_p" initialAmount="0" boundaryCondition="false" sboTerm="SBO:0000299"></species>
<species metaid="metaid_M_C00417_m" id="M_C00417_m" name="cis-Aconitate" compartment="C_m" initialAmount="0" boundaryCondition="false" sboTerm="SBO:0000299"></species>
<species metaid="metaid_M_C15700_c" id="M_C15700_c" name="gamma-Glutamyl-gamma-aminobutyraldehyde" compartment="C_c" initialAmount="0" boundaryCondition="false" sboTerm="SBO:0000299"></species>
<species metaid="metaid_M_C15767_c" id="M_C15767_c" name="4-(L-gamma-Glutamylamino)butanoate" compartment="C_c" initialAmount="0" boundaryCondition="false" sboTerm="SBO:0000299"></species>
<species metaid="metaid_M_C15670_c" id="M_C15670_c" name="Heme A" compartment="C_c" initialAmount="0" boundaryCondition="false" sboTerm="SBO:0000299"></species>
<species metaid="metaid_M_C15672_c" id="M_C15672_c" name="Heme O" compartment="C_c" initialAmount="0" boundaryCondition="false" sboTerm="SBO:0000299"></species>
<species metaid="metaid_M_C15670_m" id="M_C15670_m" name="Heme A" compartment="C_m" initialAmount="0" boundaryCondition="false" sboTerm="SBO:0000299"></species>
<species metaid="metaid_M_C15672_m" id="M_C15672_m" name="Heme O" compartment="C_m" initialAmount="0" boundaryCondition="false" sboTerm="SBO:0000299"></species>
<species metaid="metaid_M_C16358_c" id="M_C16358_c" name="1-Methylxanthine" compartment="C_c" initialAmount="0" boundaryCondition="false" sboTerm="SBO:0000299"></species>
<species metaid="metaid_M_C16359_c" id="M_C16359_c" name="1-Methyluric acid" compartment="C_c" initialAmount="0" boundaryCondition="false" sboTerm="SBO:0000299"></species>
<species metaid="metaid_M_C00032_m" id="M_C00032_m" name="Heme" compartment="C_m" initialAmount="0" boundaryCondition="false" sboTerm="SBO:0000299"></species>
<species metaid="metaid_M_C01112_c" id="M_C01112_c" name="D-Arabinose 5-phosphate" compartment="C_c" initialAmount="0" boundaryCondition="false" sboTerm="SBO:0000299"></species>
<species metaid="metaid_M_C04478_c" id="M_C04478_c" name="3-Deoxy-D-manno-octulosonate 8-phosphate" compartment="C_c" initialAmount="0" boundaryCondition="false" sboTerm="SBO:0000299"></species>
<species metaid="metaid_M_C03479_c" id="M_C03479_c" name="Folinic acid" compartment="C_c" initialAmount="0" boundaryCondition="false" sboTerm="SBO:0000299"></species>
<species metaid="metaid_M_C03479_m" id="M_C03479_m" name="Folinic acid" compartment="C_m" initialAmount="0" boundaryCondition="false" sboTerm="SBO:0000299"></species>
<species metaid="metaid_M_C05503_c" id="M_C05503_c" name="Estradiol-17beta 3-glucuronide" compartment="C_c" initialAmount="0" boundaryCondition="false" sboTerm="SBO:0000299"></species>
<species metaid="metaid_M_C05923_c" id="M_C05923_c" name="2,5-Diaminopyrimidine nucleoside triphosphate" compartment="C_c" initialAmount="0" boundaryCondition="false" sboTerm="SBO:0000299"></species>
<species metaid="metaid_M_C00670_c" id="M_C00670_c" name="sn-Glycero-3-phosphocholine" compartment="C_c" initialAmount="0" boundaryCondition="false" sboTerm="SBO:0000299"></species>
<species metaid="metaid_M_C00641_v" id="M_C00641_v" name="1,2-Diacyl-sn-glycerol" compartment="C_v" initialAmount="0" boundaryCondition="false" sboTerm="SBO:0000299"></species>
<species metaid="metaid_M_C00416_v" id="M_C00416_v" name="Phosphatidate" compartment="C_v" initialAmount="0" boundaryCondition="false" sboTerm="SBO:0000299"></species>
<species metaid="metaid_M_C00009_v" id="M_C00009_v" name="Orthophosphate" compartment="C_v" initialAmount="0" boundaryCondition="false" sboTerm="SBO:0000299"></species>
<species metaid="metaid_M_C00683_p" id="M_C00683_p" name="(S)-Methylmalonyl-CoA" compartment="C_p" initialAmount="0" boundaryCondition="false" sboTerm="SBO:0000299"></species>
<species metaid="metaid_M_C02876_m" id="M_C02876_m" name="Propanoyl phosphate" compartment="C_m" initialAmount="0" boundaryCondition="false" sboTerm="SBO:0000299"></species>
<species metaid="metaid_M_C03344_p" id="M_C03344_p" name="2-Methylacetoacetyl-CoA" compartment="C_p" initialAmount="0" boundaryCondition="false" sboTerm="SBO:0000299"></species>
<species metaid="metaid_M_C03344_m" id="M_C03344_m" name="2-Methylacetoacetyl-CoA" compartment="C_m" initialAmount="0" boundaryCondition="false" sboTerm="SBO:0000299"></species>
<species metaid="metaid_M_C00100_c" id="M_C00100_c" name="Propanoyl-CoA" compartment="C_c" initialAmount="0" boundaryCondition="false" sboTerm="SBO:0000299"></species>
<species metaid="metaid_M_C00921_c" id="M_C00921_c" name="Dihydropteroate" compartment="C_c" initialAmount="0" boundaryCondition="false" sboTerm="SBO:0000299"></species>
<species metaid="metaid_M_C06506_c" id="M_C06506_c" name="Adenosyl cobyrinate a,c diamide" compartment="C_c" initialAmount="0" boundaryCondition="false" sboTerm="SBO:0000299"></species>
<species metaid="metaid_M_C06505_c" id="M_C06505_c" name="Cob(I)yrinate a,c diamide" compartment="C_c" initialAmount="0" boundaryCondition="false" sboTerm="SBO:0000299"></species>
<species metaid="metaid_M_C00148_c" id="M_C00148_c" name="L-Proline" compartment="C_c" initialAmount="0" boundaryCondition="false" sboTerm="SBO:0000299"></species>
<species metaid="metaid_M_C01157_r" id="M_C01157_r" name="Hydroxyproline" compartment="C_r" initialAmount="0" boundaryCondition="false" sboTerm="SBO:0000299"></species>
<species metaid="metaid_M_C00148_r" id="M_C00148_r" name="L-Proline" compartment="C_r" initialAmount="0" boundaryCondition="false" sboTerm="SBO:0000299"></species>
<species metaid="metaid_M_C00042_r" id="M_C00042_r" name="Succinate" compartment="C_r" initialAmount="0" boundaryCondition="false" sboTerm="SBO:0000299"></species>
<species metaid="metaid_M_C00026_r" id="M_C00026_r" name="2-Oxoglutarate" compartment="C_r" initialAmount="0" boundaryCondition="false" sboTerm="SBO:0000299"></species>
<species metaid="metaid_M_C00658_p" id="M_C00658_p" name="trans-2,3-Dehydroacyl-CoA" compartment="C_p" initialAmount="0" boundaryCondition="false" sboTerm="SBO:0000299"></species>
<species metaid="metaid_M_C01086_p" id="M_C01086_p" name="(3R)-3-Hydroxyacyl-CoA" compartment="C_p" initialAmount="0" boundaryCondition="false" sboTerm="SBO:0000299"></species>
<species metaid="metaid_M_C05448_p" id="M_C05448_p" name="3alpha,7alpha,24-Trihydroxy-5beta-cholestanoyl-CoA" compartment="C_p" initialAmount="0" boundaryCondition="false" sboTerm="SBO:0000299"></species>
<species metaid="metaid_M_C05447_p" id="M_C05447_p" name="3alpha,7alpha-Dihydroxy-5beta-cholest-24-enoyl-CoA" compartment="C_p" initialAmount="0" boundaryCondition="false" sboTerm="SBO:0000299"></species>
<species metaid="metaid_M_C00777_m" id="M_C00777_m" name="Retinoate" compartment="C_m" initialAmount="0" boundaryCondition="false" sboTerm="SBO:0000299"></species>
<species metaid="metaid_M_C00376_m" id="M_C00376_m" name="Retinal" compartment="C_m" initialAmount="0" boundaryCondition="false" sboTerm="SBO:0000299"></species>
<species metaid="metaid_M_C00805_p" id="M_C00805_p" name="Salicylate" compartment="C_p" initialAmount="0" boundaryCondition="false" sboTerm="SBO:0000299"></species>
<species metaid="metaid_M_C00090_p" id="M_C00090_p" name="Catechol" compartment="C_p" initialAmount="0" boundaryCondition="false" sboTerm="SBO:0000299"></species>
<species metaid="metaid_M_C01245_c" id="M_C01245_c" name="D-myo-Inositol 1,4,5-trisphosphate" compartment="C_c" initialAmount="0" boundaryCondition="false" sboTerm="SBO:0000299"></species>
<species metaid="metaid_M_C00213_c" id="M_C00213_c" name="Sarcosine" compartment="C_c" initialAmount="0" boundaryCondition="false" sboTerm="SBO:0000299"></species>
<species metaid="metaid_M_C18126_c" id="M_C18126_c" name="1-Acyl-sn-glycero-3-phosphoglycerol" compartment="C_c" initialAmount="0" boundaryCondition="false" sboTerm="SBO:0000299"></species>
<species metaid="metaid_M_C00344_r" id="M_C00344_r" name="Phosphatidylglycerol" compartment="C_r" initialAmount="0" boundaryCondition="false" sboTerm="SBO:0000299"></species>
<species metaid="metaid_M_C18126_r" id="M_C18126_r" name="1-Acyl-sn-glycero-3-phosphoglycerol" compartment="C_r" initialAmount="0" boundaryCondition="false" sboTerm="SBO:0000299"></species>
<species metaid="metaid_M_C18129_c" id="M_C18129_c" name="Monolysocardiolipin" compartment="C_c" initialAmount="0" boundaryCondition="false" sboTerm="SBO:0000299"></species>
<species metaid="metaid_M_C18129_r" id="M_C18129_r" name="Monolysocardiolipin" compartment="C_r" initialAmount="0" boundaryCondition="false" sboTerm="SBO:0000299"></species>
<species metaid="metaid_M_C05980_r" id="M_C05980_r" name="Cardiolipin" compartment="C_r" initialAmount="0" boundaryCondition="false" sboTerm="SBO:0000299"></species>
<species metaid="metaid_M_C03819_c" id="M_C03819_c" name="1-Acylglycerophosphoinositol" compartment="C_c" initialAmount="0" boundaryCondition="false" sboTerm="SBO:0000299"></species>
<species metaid="metaid_M_C03819_r" id="M_C03819_r" name="1-Acylglycerophosphoinositol" compartment="C_r" initialAmount="0" boundaryCondition="false" sboTerm="SBO:0000299"></species>
<species metaid="metaid_M_C18125_c" id="M_C18125_c" name="1-Acyl-sn-glycero-3-phosphoserine" compartment="C_c" initialAmount="0" boundaryCondition="false" sboTerm="SBO:0000299"></species>
<species metaid="metaid_M_C18125_r" id="M_C18125_r" name="1-Acyl-sn-glycero-3-phosphoserine" compartment="C_r" initialAmount="0" boundaryCondition="false" sboTerm="SBO:0000299"></species>
<species metaid="metaid_M_C20797_c" id="M_C20797_c" name="2,3-Dihydroxypropane-1-sulfonate" compartment="C_c" initialAmount="0" boundaryCondition="false" sboTerm="SBO:0000299"></species>
<species metaid="metaid_M_C20798_c" id="M_C20798_c" name="2-Hydroxy-3-oxopropane-1-sulfonate" compartment="C_c" initialAmount="0" boundaryCondition="false" sboTerm="SBO:0000299"></species>
<species metaid="metaid_M_C20463_c" id="M_C20463_c" name="Purine deoxyribonucleoside" compartment="C_c" initialAmount="0" boundaryCondition="false" sboTerm="SBO:0000299"></species>
<species metaid="metaid_M_C00280_c" id="M_C00280_c" name="Androstenedione" compartment="C_c" initialAmount="0" boundaryCondition="false" sboTerm="SBO:0000299"></species>
<species metaid="metaid_M_C00674_c" id="M_C00674_c" name="5alpha-Androstane-3,17-dione" compartment="C_c" initialAmount="0" boundaryCondition="false" sboTerm="SBO:0000299"></species>
<species metaid="metaid_M_C00280_r" id="M_C00280_r" name="Androstenedione" compartment="C_r" initialAmount="0" boundaryCondition="false" sboTerm="SBO:0000299"></species>
<species metaid="metaid_M_C00674_r" id="M_C00674_r" name="5alpha-Androstane-3,17-dione" compartment="C_r" initialAmount="0" boundaryCondition="false" sboTerm="SBO:0000299"></species>
<species metaid="metaid_M_C14818_m" id="M_C14818_m" name="Fe2+" compartment="C_m" initialAmount="0" boundaryCondition="false" sboTerm="SBO:0000299"></species>
<species metaid="metaid_M_C14819_m" id="M_C14819_m" name="Fe3+" compartment="C_m" initialAmount="0" boundaryCondition="false" sboTerm="SBO:0000299"></species>
<species metaid="metaid_M_C05763_p" id="M_C05763_p" name="trans-Hexadec-2-enoyl-[acp]" compartment="C_p" initialAmount="0" boundaryCondition="false" sboTerm="SBO:0000299"></species>
<species metaid="metaid_M_C05764_p" id="M_C05764_p" name="Hexadecanoyl-[acp]" compartment="C_p" initialAmount="0" boundaryCondition="false" sboTerm="SBO:0000299"></species>
<species metaid="metaid_M_C05768_c" id="M_C05768_c" name="Coproporphyrinogen I" compartment="C_c" initialAmount="0" boundaryCondition="false" sboTerm="SBO:0000299"></species>
<species metaid="metaid_M_C05766_c" id="M_C05766_c" name="Uroporphyrinogen I" compartment="C_c" initialAmount="0" boundaryCondition="false" sboTerm="SBO:0000299"></species>
<species metaid="metaid_M_C14818_c" id="M_C14818_c" name="Fe2+" compartment="C_c" initialAmount="0" boundaryCondition="false" sboTerm="SBO:0000299"></species>
<species metaid="metaid_M_C02191_c" id="M_C02191_c" name="Protoporphyrin" compartment="C_c" initialAmount="0" boundaryCondition="false" sboTerm="SBO:0000299"></species>
<species metaid="metaid_M_C04051_c" id="M_C04051_c" name="5-Amino-4-imidazolecarboxyamide" compartment="C_c" initialAmount="0" boundaryCondition="false" sboTerm="SBO:0000299"></species>
<species metaid="metaid_M_C04063_c" id="M_C04063_c" name="D-myo-Inositol 3,4-bisphosphate" compartment="C_c" initialAmount="0" boundaryCondition="false" sboTerm="SBO:0000299"></species>
<species metaid="metaid_M_C05662_m" id="M_C05662_m" name="Homoisocitrate" compartment="C_m" initialAmount="0" boundaryCondition="false" sboTerm="SBO:0000299"></species>
<species metaid="metaid_M_C01233_c" id="M_C01233_c" name="sn-Glycero-3-phosphoethanolamine" compartment="C_c" initialAmount="0" boundaryCondition="false" sboTerm="SBO:0000299"></species>
<species metaid="metaid_M_C16489_c" id="M_C16489_c" name="Fructoselysine 6-phosphate" compartment="C_c" initialAmount="0" boundaryCondition="false" sboTerm="SBO:0000299"></species>
<species metaid="metaid_M_C16488_c" id="M_C16488_c" name="Fructoselysine" compartment="C_c" initialAmount="0" boundaryCondition="false" sboTerm="SBO:0000299"></species>
<species metaid="metaid_M_C00940_c" id="M_C00940_c" name="2-Oxoglutaramate" compartment="C_c" initialAmount="0" boundaryCondition="false" sboTerm="SBO:0000299"></species>
<species metaid="metaid_M_C04405_m" id="M_C04405_m" name="(2S,3S)-3-Hydroxy-2-methylbutanoyl-CoA" compartment="C_m" initialAmount="0" boundaryCondition="false" sboTerm="SBO:0000299"></species>
<species metaid="metaid_M_C01322_c" id="M_C01322_c" name="RX" compartment="C_c" initialAmount="0" boundaryCondition="false" sboTerm="SBO:0000299"></species>
<species metaid="metaid_M_C00462_c" id="M_C00462_c" name="Halide" compartment="C_c" initialAmount="0" boundaryCondition="false" sboTerm="SBO:0000299"></species>
<species metaid="metaid_M_C02320_c" id="M_C02320_c" name="R-S-Glutathione" compartment="C_c" initialAmount="0" boundaryCondition="false" sboTerm="SBO:0000299"></species>
<species metaid="metaid_M_C00433_m" id="M_C00433_m" name="2,5-Dioxopentanoate" compartment="C_m" initialAmount="0" boundaryCondition="false" sboTerm="SBO:0000299"></species>
<species metaid="metaid_M_C03373_c" id="M_C03373_c" name="Aminoimidazole ribotide" compartment="C_c" initialAmount="0" boundaryCondition="false" sboTerm="SBO:0000299"></species>
<species metaid="metaid_M_C04751_m" id="M_C04751_m" name="1-(5-Phospho-D-ribosyl)-5-amino-4-imidazolecarboxylate" compartment="C_m" initialAmount="0" boundaryCondition="false" sboTerm="SBO:0000299"></species>
<species metaid="metaid_M_C03373_m" id="M_C03373_m" name="Aminoimidazole ribotide" compartment="C_m" initialAmount="0" boundaryCondition="false" sboTerm="SBO:0000299"></species>
<species metaid="metaid_M_C16238_c" id="M_C16238_c" name="Lipoyl-AMP" compartment="C_c" initialAmount="0" boundaryCondition="false" sboTerm="SBO:0000299"></species>
<species metaid="metaid_M_C00725_c" id="M_C00725_c" name="Lipoate" compartment="C_c" initialAmount="0" boundaryCondition="false" sboTerm="SBO:0000299"></species>
<species metaid="metaid_M_C00568_c" id="M_C00568_c" name="4-Aminobenzoate" compartment="C_c" initialAmount="0" boundaryCondition="false" sboTerm="SBO:0000299"></species>
<species metaid="metaid_M_C04807_c" id="M_C04807_c" name="2-Amino-7,8-dihydro-4-hydroxy-6-(diphosphooxymethyl)pteridine" compartment="C_c" initialAmount="0" boundaryCondition="false" sboTerm="SBO:0000299"></species>
<species metaid="metaid_M_C01300_c" id="M_C01300_c" name="2-Amino-4-hydroxy-6-hydroxymethyl-7,8-dihydropteridine" compartment="C_c" initialAmount="0" boundaryCondition="false" sboTerm="SBO:0000299"></species>
<species metaid="metaid_M_C17562_m" id="M_C17562_m" name="2-Polyprenyl-3-methyl-5-hydroxy-6-methoxy-1,4-benzoquinone" compartment="C_m" initialAmount="0" boundaryCondition="false" sboTerm="SBO:0000299"></species>
<species metaid="metaid_M_C00079_c" id="M_C00079_c" name="L-Phenylalanine" compartment="C_c" initialAmount="0" boundaryCondition="false" sboTerm="SBO:0000299"></species>
<species metaid="metaid_M_C04039_c" id="M_C04039_c" name="2,3-Dihydroxy-3-methylbutanoate" compartment="C_c" initialAmount="0" boundaryCondition="false" sboTerm="SBO:0000299"></species>
<species metaid="metaid_M_C16587_c" id="M_C16587_c" name="3-Carbamoyl-2-phenylpropionaldehyde" compartment="C_c" initialAmount="0" boundaryCondition="false" sboTerm="SBO:0000299"></species>
<species metaid="metaid_M_C16591_c" id="M_C16591_c" name="3-Carbamoyl-2-phenylpropionic acid" compartment="C_c" initialAmount="0" boundaryCondition="false" sboTerm="SBO:0000299"></species>
<species metaid="metaid_M_C16586_c" id="M_C16586_c" name="2-Phenyl-1,3-propanediol monocarbamate" compartment="C_c" initialAmount="0" boundaryCondition="false" sboTerm="SBO:0000299"></species>
<species metaid="metaid_M_C01194_m" id="M_C01194_m" name="1-Phosphatidyl-D-myo-inositol" compartment="C_m" initialAmount="0" boundaryCondition="false" sboTerm="SBO:0000299"></species>
<species metaid="metaid_M_C00137_m" id="M_C00137_m" name="myo-Inositol" compartment="C_m" initialAmount="0" boundaryCondition="false" sboTerm="SBO:0000299"></species>
<species metaid="metaid_M_C02780_c" id="M_C02780_c" name="2,5-Didehydro-D-gluconate" compartment="C_c" initialAmount="0" boundaryCondition="false" sboTerm="SBO:0000299"></species>
<species metaid="metaid_M_C15673_c" id="M_C15673_c" name="2-Dehydro-L-idonate" compartment="C_c" initialAmount="0" boundaryCondition="false" sboTerm="SBO:0000299"></species>
<species metaid="metaid_M_C00499_c" id="M_C00499_c" name="Allantoate" compartment="C_c" initialAmount="0" boundaryCondition="false" sboTerm="SBO:0000299"></species>
<species metaid="metaid_M_C02350_c" id="M_C02350_c" name="(S)-Allantoin" compartment="C_c" initialAmount="0" boundaryCondition="false" sboTerm="SBO:0000299"></species>
<species metaid="metaid_M_C00603_c" id="M_C00603_c" name="(-)-Ureidoglycolate" compartment="C_c" initialAmount="0" boundaryCondition="false" sboTerm="SBO:0000299"></species>
<species metaid="metaid_M_C00266_c" id="M_C00266_c" name="Glycolaldehyde" compartment="C_c" initialAmount="0" boundaryCondition="false" sboTerm="SBO:0000299"></species>
<species metaid="metaid_M_C00266_m" id="M_C00266_m" name="Glycolaldehyde" compartment="C_m" initialAmount="0" boundaryCondition="false" sboTerm="SBO:0000299"></species>
<species metaid="metaid_M_C00160_m" id="M_C00160_m" name="Glycolate" compartment="C_m" initialAmount="0" boundaryCondition="false" sboTerm="SBO:0000299"></species>
<species metaid="metaid_M_C00988_c" id="M_C00988_c" name="2-Phosphoglycolate" compartment="C_c" initialAmount="0" boundaryCondition="false" sboTerm="SBO:0000299"></species>
<species metaid="metaid_M_C16389_p" id="M_C16389_p" name="(6Z,9Z,12Z,15Z,18Z)-3-Oxotetracosapenta-6,9,12,15,18-enoyl-CoA" compartment="C_p" initialAmount="0" boundaryCondition="false" sboTerm="SBO:0000299"></species>
<species metaid="metaid_M_C16173_p" id="M_C16173_p" name="(4Z,7Z,10Z,13Z,16Z)-Docosapentaenoyl-CoA" compartment="C_p" initialAmount="0" boundaryCondition="false" sboTerm="SBO:0000299"></species>
<species metaid="metaid_M_C16389_m" id="M_C16389_m" name="(6Z,9Z,12Z,15Z,18Z)-3-Oxotetracosapenta-6,9,12,15,18-enoyl-CoA" compartment="C_m" initialAmount="0" boundaryCondition="false" sboTerm="SBO:0000299"></species>
<species metaid="metaid_M_C16388_m" id="M_C16388_m" name="(6Z,9Z,12Z,15Z,18Z)-3-Hydroxytetracosapenta-6,9,12,15,18-enoyl-CoA" compartment="C_m" initialAmount="0" boundaryCondition="false" sboTerm="SBO:0000299"></species>
<species metaid="metaid_M_C16387_m" id="M_C16387_m" name="(2E,6Z,9Z,12Z,15Z,18Z)-Tetracosahexa-2,6,9,12,15,18-enoyl-CoA" compartment="C_m" initialAmount="0" boundaryCondition="false" sboTerm="SBO:0000299"></species>
<species metaid="metaid_M_C16387_p" id="M_C16387_p" name="(2E,6Z,9Z,12Z,15Z,18Z)-Tetracosahexa-2,6,9,12,15,18-enoyl-CoA" compartment="C_p" initialAmount="0" boundaryCondition="false" sboTerm="SBO:0000299"></species>
<species metaid="metaid_M_C16172_p" id="M_C16172_p" name="(6Z,9Z,12Z,15Z,18Z)-Tetracosapentaenoyl-CoA" compartment="C_p" initialAmount="0" boundaryCondition="false" sboTerm="SBO:0000299"></species>
<species metaid="metaid_M_C00916_p" id="M_C00916_p" name="Cephalosporin C" compartment="C_p" initialAmount="0" boundaryCondition="false" sboTerm="SBO:0000299"></species>
<species metaid="metaid_M_C04712_p" id="M_C04712_p" name="(7R)-7-(5-Carboxy-5-oxopentanoyl)aminocephalosporinate" compartment="C_p" initialAmount="0" boundaryCondition="false" sboTerm="SBO:0000299"></species>
<species metaid="metaid_M_C01100_c" id="M_C01100_c" name="L-Histidinol phosphate" compartment="C_c" initialAmount="0" boundaryCondition="false" sboTerm="SBO:0000299"></species>
<species metaid="metaid_M_C00460_c" id="M_C00460_c" name="dUTP" compartment="C_c" initialAmount="0" boundaryCondition="false" sboTerm="SBO:0000299"></species>
<species metaid="metaid_M_C00944_c" id="M_C00944_c" name="3-Dehydroquinate" compartment="C_c" initialAmount="0" boundaryCondition="false" sboTerm="SBO:0000299"></species>
<species metaid="metaid_M_C20876_c" id="M_C20876_c" name="Very-long-chain acyl-CoA" compartment="C_c" initialAmount="0" boundaryCondition="false" sboTerm="SBO:0000299"></species>
<species metaid="metaid_M_C20877_c" id="M_C20877_c" name="Very-long-chain 3-oxoacyl-CoA" compartment="C_c" initialAmount="0" boundaryCondition="false" sboTerm="SBO:0000299"></species>
<species metaid="metaid_M_C20876_r" id="M_C20876_r" name="Very-long-chain acyl-CoA" compartment="C_r" initialAmount="0" boundaryCondition="false" sboTerm="SBO:0000299"></species>
<species metaid="metaid_M_C20877_r" id="M_C20877_r" name="Very-long-chain 3-oxoacyl-CoA" compartment="C_r" initialAmount="0" boundaryCondition="false" sboTerm="SBO:0000299"></species>
<species metaid="metaid_M_C00269_r" id="M_C00269_r" name="CDP-diacylglycerol" compartment="C_r" initialAmount="0" boundaryCondition="false" sboTerm="SBO:0000299"></species>
<species metaid="metaid_M_C00450_p" id="M_C00450_p" name="(S)-2,3,4,5-Tetrahydropyridine-2-carboxylate" compartment="C_p" initialAmount="0" boundaryCondition="false" sboTerm="SBO:0000299"></species>
<species metaid="metaid_M_C00408_p" id="M_C00408_p" name="L-Pipecolate" compartment="C_p" initialAmount="0" boundaryCondition="false" sboTerm="SBO:0000299"></species>
<species metaid="metaid_M_C03681_c" id="M_C03681_c" name="5alpha-Pregnane-3,20-dione" compartment="C_c" initialAmount="0" boundaryCondition="false" sboTerm="SBO:0000299"></species>
<species metaid="metaid_M_C00410_c" id="M_C00410_c" name="Progesterone" compartment="C_c" initialAmount="0" boundaryCondition="false" sboTerm="SBO:0000299"></species>
<species metaid="metaid_M_C00410_r" id="M_C00410_r" name="Progesterone" compartment="C_r" initialAmount="0" boundaryCondition="false" sboTerm="SBO:0000299"></species>
<species metaid="metaid_M_C03681_r" id="M_C03681_r" name="5alpha-Pregnane-3,20-dione" compartment="C_r" initialAmount="0" boundaryCondition="false" sboTerm="SBO:0000299"></species>
<species metaid="metaid_M_C00322_c" id="M_C00322_c" name="2-Oxoadipate" compartment="C_c" initialAmount="0" boundaryCondition="false" sboTerm="SBO:0000299"></species>
<species metaid="metaid_M_G00001_c" id="M_G00001_c" name="G00001_c" compartment="C_c" initialAmount="0" boundaryCondition="false" sboTerm="SBO:0000299"></species>
<species metaid="metaid_M_C00105_r" id="M_C00105_r" name="UMP" compartment="C_r" initialAmount="0" boundaryCondition="false" sboTerm="SBO:0000299"></species>
<species metaid="metaid_M_G00001_r" id="M_G00001_r" name="G00001_r" compartment="C_r" initialAmount="0" boundaryCondition="false" sboTerm="SBO:0000299"></species>
<species metaid="metaid_M_C06249_c" id="M_C06249_c" name="Apo-[carboxylase]" compartment="C_c" initialAmount="0" boundaryCondition="false" sboTerm="SBO:0000299"></species>
<species metaid="metaid_M_C00366_c" id="M_C00366_c" name="Urate" compartment="C_c" initialAmount="0" boundaryCondition="false" sboTerm="SBO:0000299"></species>
<species metaid="metaid_M_C11821_c" id="M_C11821_c" name="5-Hydroxyisourate" compartment="C_c" initialAmount="0" boundaryCondition="false" sboTerm="SBO:0000299"></species>
<species metaid="metaid_M_C05450_p" id="M_C05450_p" name="3alpha,7alpha,12alpha,24-Tetrahydroxy-5beta-cholestanoyl-CoA" compartment="C_p" initialAmount="0" boundaryCondition="false" sboTerm="SBO:0000299"></species>
<species metaid="metaid_M_C05460_p" id="M_C05460_p" name="3alpha,7alpha,12alpha-Trihydroxy-5beta-cholest-24-enoyl-CoA" compartment="C_p" initialAmount="0" boundaryCondition="false" sboTerm="SBO:0000299"></species>
<species metaid="metaid_M_C05449_p" id="M_C05449_p" name="3alpha,7alpha-Dihydroxy-5beta-24-oxocholestanoyl-CoA" compartment="C_p" initialAmount="0" boundaryCondition="false" sboTerm="SBO:0000299"></species>
<species metaid="metaid_M_C05557_c" id="M_C05557_c" name="Isopenicillin N" compartment="C_c" initialAmount="0" boundaryCondition="false" sboTerm="SBO:0000299"></species>
<species metaid="metaid_M_C06564_c" id="M_C06564_c" name="Penicillin N" compartment="C_c" initialAmount="0" boundaryCondition="false" sboTerm="SBO:0000299"></species>
<species metaid="metaid_M_C19845_m" id="M_C19845_m" name="Pimeloyl-[acyl-carrier protein]" compartment="C_m" initialAmount="0" boundaryCondition="false" sboTerm="SBO:0000299"></species>
<species metaid="metaid_M_C20378_p" id="M_C20378_p" name="Enoylpimeloyl-[acp] methyl ester" compartment="C_p" initialAmount="0" boundaryCondition="false" sboTerm="SBO:0000299"></species>
<species metaid="metaid_M_C19846_p" id="M_C19846_p" name="Pimeloyl-[acyl-carrier protein] methyl ester" compartment="C_p" initialAmount="0" boundaryCondition="false" sboTerm="SBO:0000299"></species>
<species metaid="metaid_M_C20377_c" id="M_C20377_c" name="3-Hydroxypimeloyl-[acp] methyl ester" compartment="C_c" initialAmount="0" boundaryCondition="false" sboTerm="SBO:0000299"></species>
<species metaid="metaid_M_C20376_c" id="M_C20376_c" name="3-Ketopimeloyl-[acp] methyl ester" compartment="C_c" initialAmount="0" boundaryCondition="false" sboTerm="SBO:0000299"></species>
<species metaid="metaid_M_C20377_r" id="M_C20377_r" name="3-Hydroxypimeloyl-[acp] methyl ester" compartment="C_r" initialAmount="0" boundaryCondition="false" sboTerm="SBO:0000299"></species>
<species metaid="metaid_M_C20376_r" id="M_C20376_r" name="3-Ketopimeloyl-[acp] methyl ester" compartment="C_r" initialAmount="0" boundaryCondition="false" sboTerm="SBO:0000299"></species>
<species metaid="metaid_M_C20377_m" id="M_C20377_m" name="3-Hydroxypimeloyl-[acp] methyl ester" compartment="C_m" initialAmount="0" boundaryCondition="false" sboTerm="SBO:0000299"></species>
<species metaid="metaid_M_C14145_m" id="M_C14145_m" name="(3S)-3-Hydroxyadipyl-CoA" compartment="C_m" initialAmount="0" boundaryCondition="false" sboTerm="SBO:0000299"></species>
<species metaid="metaid_M_C14144_m" id="M_C14144_m" name="5-Carboxy-2-pentenoyl-CoA" compartment="C_m" initialAmount="0" boundaryCondition="false" sboTerm="SBO:0000299"></species>
<species metaid="metaid_M_C02232_m" id="M_C02232_m" name="3-Oxoadipyl-CoA" compartment="C_m" initialAmount="0" boundaryCondition="false" sboTerm="SBO:0000299"></species>
<species metaid="metaid_M_C05760_c" id="M_C05760_c" name="trans-Tetradec-2-enoyl-[acp]" compartment="C_c" initialAmount="0" boundaryCondition="false" sboTerm="SBO:0000299"></species>
<species metaid="metaid_M_C04688_c" id="M_C04688_c" name="(3R)-3-Hydroxytetradecanoyl-[acyl-carrier protein]" compartment="C_c" initialAmount="0" boundaryCondition="false" sboTerm="SBO:0000299"></species>
<species metaid="metaid_M_C05760_m" id="M_C05760_m" name="trans-Tetradec-2-enoyl-[acp]" compartment="C_m" initialAmount="0" boundaryCondition="false" sboTerm="SBO:0000299"></species>
<species metaid="metaid_M_C04738_c" id="M_C04738_c" name="UDP-3-O-(3-hydroxytetradecanoyl)-N-acetylglucosamine" compartment="C_c" initialAmount="0" boundaryCondition="false" sboTerm="SBO:0000299"></species>
<species metaid="metaid_M_C04688_r" id="M_C04688_r" name="(3R)-3-Hydroxytetradecanoyl-[acyl-carrier protein]" compartment="C_r" initialAmount="0" boundaryCondition="false" sboTerm="SBO:0000299"></species>
<species metaid="metaid_M_C05759_r" id="M_C05759_r" name="3-Oxotetradecanoyl-[acp]" compartment="C_r" initialAmount="0" boundaryCondition="false" sboTerm="SBO:0000299"></species>
<species metaid="metaid_M_C05756_c" id="M_C05756_c" name="3-Oxododecanoyl-[acp]" compartment="C_c" initialAmount="0" boundaryCondition="false" sboTerm="SBO:0000299"></species>
<species metaid="metaid_M_C05755_c" id="M_C05755_c" name="Decanoyl-[acp]" compartment="C_c" initialAmount="0" boundaryCondition="false" sboTerm="SBO:0000299"></species>
<species metaid="metaid_M_C05756_m" id="M_C05756_m" name="3-Oxododecanoyl-[acp]" compartment="C_m" initialAmount="0" boundaryCondition="false" sboTerm="SBO:0000299"></species>
<species metaid="metaid_M_C05755_m" id="M_C05755_m" name="Decanoyl-[acp]" compartment="C_m" initialAmount="0" boundaryCondition="false" sboTerm="SBO:0000299"></species>
<species metaid="metaid_M_C05755_p" id="M_C05755_p" name="Decanoyl-[acp]" compartment="C_p" initialAmount="0" boundaryCondition="false" sboTerm="SBO:0000299"></species>
<species metaid="metaid_M_C05754_p" id="M_C05754_p" name="trans-Dec-2-enoyl-[acp]" compartment="C_p" initialAmount="0" boundaryCondition="false" sboTerm="SBO:0000299"></species>
<species metaid="metaid_M_C05760_p" id="M_C05760_p" name="trans-Tetradec-2-enoyl-[acp]" compartment="C_p" initialAmount="0" boundaryCondition="false" sboTerm="SBO:0000299"></species>
<species metaid="metaid_M_C05761_p" id="M_C05761_p" name="Tetradecanoyl-[acp]" compartment="C_p" initialAmount="0" boundaryCondition="false" sboTerm="SBO:0000299"></species>
<species metaid="metaid_M_C05761_c" id="M_C05761_c" name="Tetradecanoyl-[acp]" compartment="C_c" initialAmount="0" boundaryCondition="false" sboTerm="SBO:0000299"></species>
<species metaid="metaid_M_C05761_m" id="M_C05761_m" name="Tetradecanoyl-[acp]" compartment="C_m" initialAmount="0" boundaryCondition="false" sboTerm="SBO:0000299"></species>
<species metaid="metaid_M_C05757_c" id="M_C05757_c" name="(R)-3-Hydroxydodecanoyl-[acp]" compartment="C_c" initialAmount="0" boundaryCondition="false" sboTerm="SBO:0000299"></species>
<species metaid="metaid_M_C05757_m" id="M_C05757_m" name="(R)-3-Hydroxydodecanoyl-[acp]" compartment="C_m" initialAmount="0" boundaryCondition="false" sboTerm="SBO:0000299"></species>
<species metaid="metaid_M_C05757_r" id="M_C05757_r" name="(R)-3-Hydroxydodecanoyl-[acp]" compartment="C_r" initialAmount="0" boundaryCondition="false" sboTerm="SBO:0000299"></species>
<species metaid="metaid_M_C05756_r" id="M_C05756_r" name="3-Oxododecanoyl-[acp]" compartment="C_r" initialAmount="0" boundaryCondition="false" sboTerm="SBO:0000299"></species>
<species metaid="metaid_M_C01040_c" id="M_C01040_c" name="L-Gulono-1,4-lactone" compartment="C_c" initialAmount="0" boundaryCondition="false" sboTerm="SBO:0000299"></species>
<species metaid="metaid_M_C04494_c" id="M_C04494_c" name="Guanosine 3&apos;-diphosphate 5&apos;-triphosphate" compartment="C_c" initialAmount="0" boundaryCondition="false" sboTerm="SBO:0000299"></species>
<species metaid="metaid_M_C01228_c" id="M_C01228_c" name="Guanosine 3&apos;,5&apos;-bis(diphosphate)" compartment="C_c" initialAmount="0" boundaryCondition="false" sboTerm="SBO:0000299"></species>
<species metaid="metaid_M_C05139_c" id="M_C05139_c" name="16alpha-Hydroxydehydroepiandrosterone" compartment="C_c" initialAmount="0" boundaryCondition="false" sboTerm="SBO:0000299"></species>
<species metaid="metaid_M_C01227_c" id="M_C01227_c" name="Dehydroepiandrosterone" compartment="C_c" initialAmount="0" boundaryCondition="false" sboTerm="SBO:0000299"></species>
<species metaid="metaid_M_C01227_r" id="M_C01227_r" name="Dehydroepiandrosterone" compartment="C_r" initialAmount="0" boundaryCondition="false" sboTerm="SBO:0000299"></species>
<species metaid="metaid_M_C05139_r" id="M_C05139_r" name="16alpha-Hydroxydehydroepiandrosterone" compartment="C_r" initialAmount="0" boundaryCondition="false" sboTerm="SBO:0000299"></species>
<species metaid="metaid_M_C03067_c" id="M_C03067_c" name="3-Hydroxybenzaldehyde" compartment="C_c" initialAmount="0" boundaryCondition="false" sboTerm="SBO:0000299"></species>
<species metaid="metaid_M_C00587_c" id="M_C00587_c" name="3-Hydroxybenzoate" compartment="C_c" initialAmount="0" boundaryCondition="false" sboTerm="SBO:0000299"></species>
<species metaid="metaid_M_C03067_m" id="M_C03067_m" name="3-Hydroxybenzaldehyde" compartment="C_m" initialAmount="0" boundaryCondition="false" sboTerm="SBO:0000299"></species>
<species metaid="metaid_M_C00587_m" id="M_C00587_m" name="3-Hydroxybenzoate" compartment="C_m" initialAmount="0" boundaryCondition="false" sboTerm="SBO:0000299"></species>
<species metaid="metaid_M_C01226_p" id="M_C01226_p" name="12-OPDA" compartment="C_p" initialAmount="0" boundaryCondition="false" sboTerm="SBO:0000299"></species>
<species metaid="metaid_M_C04780_p" id="M_C04780_p" name="8-[(1R,2R)-3-Oxo-2-{(Z)-pent-2-enyl}cyclopentyl]octanoate" compartment="C_p" initialAmount="0" boundaryCondition="false" sboTerm="SBO:0000299"></species>
<species metaid="metaid_M_C01226_c" id="M_C01226_c" name="12-OPDA" compartment="C_c" initialAmount="0" boundaryCondition="false" sboTerm="SBO:0000299"></species>
<species metaid="metaid_M_C04780_c" id="M_C04780_c" name="8-[(1R,2R)-3-Oxo-2-{(Z)-pent-2-enyl}cyclopentyl]octanoate" compartment="C_c" initialAmount="0" boundaryCondition="false" sboTerm="SBO:0000299"></species>
<species metaid="metaid_M_C03715_c" id="M_C03715_c" name="O-Alkylglycerone phosphate" compartment="C_c" initialAmount="0" boundaryCondition="false" sboTerm="SBO:0000299"></species>
<species metaid="metaid_M_C03968_c" id="M_C03968_c" name="1-Alkyl-sn-glycero-3-phosphate" compartment="C_c" initialAmount="0" boundaryCondition="false" sboTerm="SBO:0000299"></species>
<species metaid="metaid_M_C02353_c" id="M_C02353_c" name="2&apos;,3&apos;-Cyclic AMP" compartment="C_c" initialAmount="0" boundaryCondition="false" sboTerm="SBO:0000299"></species>
<species metaid="metaid_M_C11572_c" id="M_C11572_c" name="Glycoprotein with the oligosaccharide chain attached by N-glycosyl linkage to protein L-asparagine" compartment="C_c" initialAmount="0" boundaryCondition="false" sboTerm="SBO:0000299"></species>
<species metaid="metaid_M_C04213_c" id="M_C04213_c" name="Dolichyl diphosphooligosaccharide" compartment="C_c" initialAmount="0" boundaryCondition="false" sboTerm="SBO:0000299"></species>
<species metaid="metaid_M_C03021_c" id="M_C03021_c" name="Protein asparagine" compartment="C_c" initialAmount="0" boundaryCondition="false" sboTerm="SBO:0000299"></species>
<species metaid="metaid_M_C04213_r" id="M_C04213_r" name="Dolichyl diphosphooligosaccharide" compartment="C_r" initialAmount="0" boundaryCondition="false" sboTerm="SBO:0000299"></species>
<species metaid="metaid_M_C11572_r" id="M_C11572_r" name="Glycoprotein with the oligosaccharide chain attached by N-glycosyl linkage to protein L-asparagine" compartment="C_r" initialAmount="0" boundaryCondition="false" sboTerm="SBO:0000299"></species>
<species metaid="metaid_M_C03021_r" id="M_C03021_r" name="Protein asparagine" compartment="C_r" initialAmount="0" boundaryCondition="false" sboTerm="SBO:0000299"></species>
<species metaid="metaid_M_C06196_c" id="M_C06196_c" name="2&apos;-Deoxyinosine 5&apos;-phosphate" compartment="C_c" initialAmount="0" boundaryCondition="false" sboTerm="SBO:0000299"></species>
<species metaid="metaid_M_C01345_c" id="M_C01345_c" name="dITP" compartment="C_c" initialAmount="0" boundaryCondition="false" sboTerm="SBO:0000299"></species>
<species metaid="metaid_M_C01344_c" id="M_C01344_c" name="dIDP" compartment="C_c" initialAmount="0" boundaryCondition="false" sboTerm="SBO:0000299"></species>
<species metaid="metaid_M_C01368_c" id="M_C01368_c" name="3&apos;-UMP" compartment="C_c" initialAmount="0" boundaryCondition="false" sboTerm="SBO:0000299"></species>
<species metaid="metaid_M_C02355_c" id="M_C02355_c" name="2&apos;,3&apos;-Cyclic UMP" compartment="C_c" initialAmount="0" boundaryCondition="false" sboTerm="SBO:0000299"></species>
<species metaid="metaid_M_C14857_c" id="M_C14857_c" name="1,1-Dichloroethylene epoxide" compartment="C_c" initialAmount="0" boundaryCondition="false" sboTerm="SBO:0000299"></species>
<species metaid="metaid_M_C14865_c" id="M_C14865_c" name="2-(S-Glutathionyl)acetyl chloride" compartment="C_c" initialAmount="0" boundaryCondition="false" sboTerm="SBO:0000299"></species>
<species metaid="metaid_M_C14864_c" id="M_C14864_c" name="S-(2-Chloroacetyl)glutathione" compartment="C_c" initialAmount="0" boundaryCondition="false" sboTerm="SBO:0000299"></species>
<species metaid="metaid_M_C14859_c" id="M_C14859_c" name="Chloroacetyl chloride" compartment="C_c" initialAmount="0" boundaryCondition="false" sboTerm="SBO:0000299"></species>
<species metaid="metaid_M_C14861_c" id="M_C14861_c" name="S-(2,2-Dichloro-1-hydroxy)ethyl glutathione" compartment="C_c" initialAmount="0" boundaryCondition="false" sboTerm="SBO:0000299"></species>
<species metaid="metaid_M_C14858_c" id="M_C14858_c" name="2,2-Dichloroacetaldehyde" compartment="C_c" initialAmount="0" boundaryCondition="false" sboTerm="SBO:0000299"></species>
<species metaid="metaid_M_C14863_c" id="M_C14863_c" name="2-(S-Glutathionyl)acetyl glutathione" compartment="C_c" initialAmount="0" boundaryCondition="false" sboTerm="SBO:0000299"></species>
<species metaid="metaid_M_C01801_c" id="M_C01801_c" name="Deoxyribose" compartment="C_c" initialAmount="0" boundaryCondition="false" sboTerm="SBO:0000299"></species>
<species metaid="metaid_M_G10599_c" id="M_G10599_c" name="G10599_c" compartment="C_c" initialAmount="0" boundaryCondition="false" sboTerm="SBO:0000299"></species>
<species metaid="metaid_M_G10599_r" id="M_G10599_r" name="G10599_r" compartment="C_r" initialAmount="0" boundaryCondition="false" sboTerm="SBO:0000299"></species>
<species metaid="metaid_M_C00407_m" id="M_C00407_m" name="L-Isoleucine" compartment="C_m" initialAmount="0" boundaryCondition="false" sboTerm="SBO:0000299"></species>
<species metaid="metaid_M_C00123_m" id="M_C00123_m" name="L-Leucine" compartment="C_m" initialAmount="0" boundaryCondition="false" sboTerm="SBO:0000299"></species>
<species metaid="metaid_M_C00295_c" id="M_C00295_c" name="Orotate" compartment="C_c" initialAmount="0" boundaryCondition="false" sboTerm="SBO:0000299"></species>
<species metaid="metaid_M_C01103_c" id="M_C01103_c" name="Orotidine 5&apos;-phosphate" compartment="C_c" initialAmount="0" boundaryCondition="false" sboTerm="SBO:0000299"></species>
<species metaid="metaid_M_C00793_c" id="M_C00793_c" name="D-Cysteine" compartment="C_c" initialAmount="0" boundaryCondition="false" sboTerm="SBO:0000299"></species>
<species metaid="metaid_M_C00033_r" id="M_C00033_r" name="Acetate" compartment="C_r" initialAmount="0" boundaryCondition="false" sboTerm="SBO:0000299"></species>
<species metaid="metaid_M_C16330_p" id="M_C16330_p" name="3-Oxo-OPC8-CoA" compartment="C_p" initialAmount="0" boundaryCondition="false" sboTerm="SBO:0000299"></species>
<species metaid="metaid_M_C16336_p" id="M_C16336_p" name="trans-2-Enoyl-OPC4-CoA" compartment="C_p" initialAmount="0" boundaryCondition="false" sboTerm="SBO:0000299"></species>
<species metaid="metaid_M_C16335_p" id="M_C16335_p" name="OPC4-CoA" compartment="C_p" initialAmount="0" boundaryCondition="false" sboTerm="SBO:0000299"></species>
<species metaid="metaid_M_G00008_c" id="M_G00008_c" name="G00008_c" compartment="C_c" initialAmount="0" boundaryCondition="false" sboTerm="SBO:0000299"></species>
<species metaid="metaid_M_G00008_r" id="M_G00008_r" name="G00008_r" compartment="C_r" initialAmount="0" boundaryCondition="false" sboTerm="SBO:0000299"></species>
<species metaid="metaid_M_C16334_p" id="M_C16334_p" name="3-Oxo-OPC6-CoA" compartment="C_p" initialAmount="0" boundaryCondition="false" sboTerm="SBO:0000299"></species>
<species metaid="metaid_M_C16338_p" id="M_C16338_p" name="3-Oxo-OPC4-CoA" compartment="C_p" initialAmount="0" boundaryCondition="false" sboTerm="SBO:0000299"></species>
<species metaid="metaid_M_C16339_p" id="M_C16339_p" name="(+)-7-Isojasmonic acid CoA" compartment="C_p" initialAmount="0" boundaryCondition="false" sboTerm="SBO:0000299"></species>
<species metaid="metaid_M_C00506_m" id="M_C00506_m" name="L-Cysteate" compartment="C_m" initialAmount="0" boundaryCondition="false" sboTerm="SBO:0000299"></species>
<species metaid="metaid_M_C02505_c" id="M_C02505_c" name="2-Phenylacetamide" compartment="C_c" initialAmount="0" boundaryCondition="false" sboTerm="SBO:0000299"></species>
[truncated: 4,267,251 more chars]
